# Supplementary material for: Interaction models matter: an efficient, flexible computational framework for model-specific investigation of epistasis
Source: BioData Min. 2024 Feb 28;17:7. doi: 10.1186/s13040-024-00358-0 (PMC10900690; doi:10.1186/s13040-024-00358-0)
Supplement: Supplementary file 1 — Additional file 1. S1 File. Computation time results, simulated epistasis results, phantom epistasis results, and raw and final data for Pairwise and 3-way Epistasis in rats. The first data tabs have results for the computation time, simulated epistasis, and phantom epistasis experiments. Next, this file also contains all significant pairs and triplets found for XOR and Cartesian models in rats and corresponding counts for loci before and after pruning and mapping strategy was applied. It also contains the raw pair results for the XOR model using permutation test. Full data for the GO and KEGG pathway analysis in rats is also included. [file 13040_2024_358_MOESM1_ESM.xlsx]

## Sheet: CompTimeScalingObs
Macbook Pro (R): Apple M1 Pro (R) CPU @ 3.2GHz and GPU
	SNPs	Sample Size		SNPs	Sample Size		SNPs	Sample Size		SNPs	Sample Size		SNPs	Sample Size		SNPs	Sample Size		SNPs	Sample Size		SNPs	Sample Size		SNPs	Sample Size		SNPs	Sample Size		SNPs	Sample Size		SNPs	Sample Size			Sample Size	Speed Ratio
	100	10		100	100		100	1000		100	2000		100	3000		100	4000		100	5000		100	6000		100	7000		100	8000		100	9000		100	10000			10	0.715064
	10 choose 2	4,950 interactions		100 choose 2	4,950 interactions		1000 choose 2	4,950 interactions		1000 choose 2	4,950 interactions		1000 choose 2	4,950 interactions		1000 choose 2	4,950 interactions		1000 choose 2	4,950 interactions		1000 choose 2	4,950 interactions		1000 choose 2	4,950 interactions		1000 choose 2	4,950 interactions		1000 choose 2	4,950 interactions		1000 choose 2	4,950 interactions			100	0.704408
replicate		standard	epi_algo		standard	epi_algo		standard	epi_algo		standard	epi_algo		standard	epi_algo		standard	epi_algo		standard	epi_algo		standard	epi_algo		standard	epi_algo		standard	epi_algo		standard	epi_algo		standard	epi_algo	replicate	1000	0.762557
1	Time (seconds)	2.77074	3.90084	Time (seconds)	2.73851	3.88286	Time (seconds)	2.92611	3.81879	Time (seconds)	3.24418	3.97689	Time (seconds)	7.40514	4.00668	Time (seconds)	8.46684	4.11309	Time (seconds)	7.85698	4.16349	Time (seconds)	9.64908	4.38783	Time (seconds)	13.0395	4.92567	Time (seconds)	11.6958	5.22454	Time (seconds)	12.2113	5.30435	Time (seconds)	11.8834	5.35205	1	2000	0.831815
2		2.75501	3.77332		2.62214	3.87031		2.87406	3.72319		3.22685	3.84591		6.76235	3.86247		9.3807	4.08686		9.00514	4.06205		9.94891	5.00537		13.0977	4.80319		10.7473	5.05179		11.011	5.2029		10.5579	5.20189	2	3000	1.90359
3		2.70967	3.77564		2.6315	3.79129		2.85621	3.7418		3.285	3.94353		6.63661	3.91724		8.52396	4.05376		8.36835	4.08359		12.0006	4.42079		11.5677	4.89911		11.8807	5.06482		10.9409	5.21297		13.0509	5.2772	3	4000	2.02539
4		2.63757	3.82044		2.63152	3.79896		2.88085	3.84475		3.25981	3.92361		7.88025	3.93217		9.13347	4.02138		7.3927	4.07131		10.4167	5.0484		11.6038	4.89243		12.0643	5.16465		11.5297	5.20338		10.811	5.09514	4	5000	1.99158
5		2.73275	3.90444		2.66761	3.78851		2.85833	3.77452		3.25725	3.94069		7.63794	3.95863		8.65	4.05231		7.8569	4.12158		9.86555	4.44501		11.0875	4.87063		12.7946	5.18818		11.5516	5.16736		11.0669	5.05161	5	6000	2.35205
6		2.65827	3.82517		2.64382	3.75793		2.8613	3.81365		3.34373	3.95311		7.14386	3.91454		8.37759	4.0875		7.95897	4.05531		9.33429	4.45664		13.982	4.74861		13.0069	5.10398		14.8833	5.21142		12.9275	5.03343	6	7000	2.47218
7		2.74728	3.75428		2.71973	3.75248		2.89528	3.75582		3.23731	3.92573		7.92065	3.93069		7.31897	4.08021		8.55967	4.16784		11.7461	4.32172		11.3273	4.83722		11.233	5.09595		13.6051	5.17063		11.7997	5.02483	7	8000	2.317
8		2.86508	3.83584		2.68671	3.75171		2.84231	3.80451		3.27658	3.95486		7.39407	3.94016		6.7845	4.0992		9.19668	4.09777		10.9308	4.40795		10.6784	4.78083		11.4513	5.14441		13.8965	5.26335		12.4272	5.01807	8	9000	2.3925
9		2.69327	3.77859		2.68348	3.76347		2.91757	3.77509		3.2738	3.87337		7.89873	3.91982		8.00014	4.11189		8.31079	4.12361		10.2568	4.28461		11.4862	4.84267		11.8966	4.99414		12.6377	5.23571		12.1968	5.00818	9	10000	2.33154
10		2.7101	3.78152		2.70114	3.78378		2.93501	3.7772		3.25846	3.92939		8.04856	3.87407		8.13306	4.15962		7.2371	4.09784		11.834	4.28145		12.2228	4.97743		11.6881	5.09342		12.6832	5.25376		12.2842	4.97903	10
	Mean	2.72797	3.81501	Mean	2.67262	3.79413	Mean	2.8847	3.78293	Mean	3.2663	3.92671	Mean	7.47282	3.92565	Mean	8.27692	4.08658	Mean	8.17433	4.10444	Mean	10.5983	4.50598	Mean	12.0093	4.85778	Mean	11.8458	5.11259	Mean	12.495	5.22258	Mean	11.9005	5.10414
	Var	0.00407153	0.00281736	Var	0.00160819	0.00218125	Var	0.00104638	0.00140862	Var	0.00106434	0.0015419	Var	0.247744	0.00164584	Var	0.604523	0.00148686	Var	0.408597	0.00155547	Var	0.947602	0.079329	Var	1.10026	0.00482998	Var	0.45391	0.00474405	Var	1.71959	0.00180163	Var	0.731717	0.0163737
	SD	0.0638086	0.0530788	SD	0.0401023	0.0467039	SD	0.0323478	0.0375317	SD	0.0326242	0.0392671	SD	0.497739	0.040569	SD	0.777511	0.0385599	SD	0.639216	0.0394394	SD	0.973448	0.281654	SD	1.04893	0.0694981	SD	0.673728	0.068877	SD	1.31133	0.0424456	SD	0.855405	0.12796
	SE	0.020178	0.016785	SE	0.0126815	0.0147691	SE	0.0102293	0.0118685	SE	0.0103167	0.0124173	SE	0.157399	0.012829	SE	0.24587	0.0121937	SE	0.202138	0.0124718	SE	0.307831	0.0890668	SE	0.331702	0.0219772	SE	0.213052	0.0217808	SE	0.41468	0.0134225	SE	0.270503	0.0404645			Average Speed Ratio
	F-test	0.592121		F-test	0.657151		F-test	0.665048		F-test	0.589676		F-test	2.00269e-08		F-test	2.3608e-10		F-test	1.66897e-09		F-test	0.00104379		F-test	3.15549e-09		F-test	1.49666e-07		F-test	5.12598e-12		F-test	4.22155e-06
	T-test	2.61775e-19		T-test	7.18345e-22		T-test	7.85136e-22		T-test	3.26173e-19		T-test	2.6945e-09		T-test	3.53287e-08		T-test	7.86816e-09		T-test	1.79751e-09		T-test	4.22252e-09		T-test	1.14236e-10		T-test	2.82418e-08		T-test	6.78771e-10
	Speed Factor Increase	0.715064		Speed Factor Increase	0.704408		Speed Factor Increase	0.762557		Speed Factor Increase	0.831815		Speed Factor Increase	1.90359		Speed Factor Increase	2.02539		Speed Factor Increase	1.99158		Speed Factor Increase	2.35205		Speed Factor Increase	2.47218		Speed Factor Increase	2.317		Speed Factor Increase	2.3925		Speed Factor Increase	2.33154				1.73331
PC: Intel(R) Xeon(R) Silver 4210R CPU @ 2.40GHz; NVIDIA RTX A2000
	SNPs	Sample Size			SNPs	Sample Size			SNPs	Sample Size			SNPs	Sample Size			SNPs	Sample Size			SNPs	Sample Size			SNPs	Sample Size			SNPs	Sample Size			SNPs	Sample Size			SNPs	Sample Size			SNPs	Sample Size			SNPs	Sample Size
	100	10			100	100			100	1000			100	2000			100	3000			100	4000			100	5000			100	6000			100	7000			100	8000			100	9000			100	10000
	10 choose 2	4,950 interactions			10 choose 2	4,950 interactions			10 choose 2	4,950 interactions			10 choose 2	4,950 interactions			10 choose 2	4,950 interactions			10 choose 2	4,950 interactions			10 choose 2	4,950 interactions			10 choose 2	4,950 interactions			10 choose 2	4,950 interactions			10 choose 2	4,950 interactions			10 choose 2	4,950 interactions			10 choose 2	4,950 interactions
replicate		standard	epi_algo (CPU)	epi_algo (GPU)		standard	epi_algo (CPU)	epi_algo (GPU)		standard	epi_algo (CPU)	epi_algo (GPU)		standard	epi_algo (CPU)	epi_algo (GPU)		standard	epi_algo (CPU)	epi_algo (GPU)		standard	epi_algo (CPU)	epi_algo (GPU)		standard	epi_algo (CPU)	epi_algo (GPU)		standard	epi_algo (CPU)	epi_algo (GPU)		standard	epi_algo (CPU)	epi_algo (GPU)		standard	epi_algo (CPU)	epi_algo (GPU)		standard	epi_algo (CPU)	epi_algo (GPU)		standard	epi_algo (CPU)	epi_algo (GPU)	replicate
1	Time (seconds)	17.0185	18.3369	21.4608	Time (seconds)	16.6328	19.1248	21.7102	Time (seconds)	17.9445	24.9459	32.7412	Time (seconds)	19.133	25.5026	24.3981	Time (seconds)	25.2641	26.1678	25.8945	Time (seconds)	26.19	26.4662	26.2004	Time (seconds)	25.0243	26.5611	25.282	Time (seconds)	26.2557	23.3367	23.5359	Time (seconds)	25.5223	23.6338	22.7711	Time (seconds)	26.0316	23.467	20.8161	Time (seconds)	27.5966	23.21	20.8952	Time (seconds)	27.6575	24.381	20.5417	1
2		16.6109	18.282	21.7216		16.8466	19.2809	21.5453		17.8292	24.9184	22.6933		19.0989	25.4713	23.7822		25.5019	26.1	25.4964		26.1049	26.667	25.5799		25.3827	26.5876	25.8733		26.625	23.1353	22.84		25.1705	23.7508	22.2869		26.0845	23.5948	20.3643		26.5519	22.9046	20.3931		29.0688	24.1088	21.4633	2
3		16.3562	18.3577	21.3088		17.065	18.9557	21.7921		19.0705	24.9641	23.3909		18.8701	25.5385	23.8134		25.3498	26.5252	25.406		25.6626	27.122	25.7085		25.328	26.8906	25.2263		26.4671	22.8962	22.2866		25.3559	22.6744	22.4612		26.0838	23.5809	21.0502		26.5758	22.8612	20.4157		29.3361	23.6979	21.7601	3
4		16.7259	18.4738	21.017		17.3894	18.9293	21.9689		18.3272	25.1637	23.6195		18.8507	25.9314	24.1486		24.7588	26.6697	26.0191		25.3773	26.5452	26.049		25.3304	26.6132	25.334		26.2578	23.3936	22.505		25.2645	22.6249	22.6296		25.7224	23.1636	21.2577		26.542	23.5934	19.9801		28.3247	24.0152	21.382	4
5		16.7524	18.3604	20.8508		17.3158	18.998	22.0127		18.5385	24.8818	23.3165		19.1278	25.5303	23.8647		24.764	26.5044	25.6261		25.4509	26.8922	25.9013		25.834	26.617	23.7885		26.5777	23.1371	22.8896		25.1299	22.092	22.243		26.0251	23.595	21.2527		26.5948	23.2189	20.5051		28.4179	23.4998	20.8434	5
6		16.4352	18.7001	20.9854		17.4191	18.6294	21.9428		18.0238	25.3162	22.9205		18.7502	25.7872	24.2777		25.3187	26.7591	26.0029		24.4872	27.1637	26.1951		25.2874	26.8072	23.4138		26.9323	23.424	22.7251		25.0225	22.4821	23.0032		26.2475	23.1342	21.1634		27.068	22.8811	20.7336		29.4141	24.2041	20.9241	6
7		17.0244	18.6512	20.8966		17.3042	18.7397	21.8957		18.7831	25.0686	23.2324		18.821	25.5712	23.6927		25.4998	26.6676	25.6011		24.3989	27.0101	25.7394		25.5499	26.7597	23.5804		25.9197	23.2046	22.447		25.3552	22.6722	22.5293		25.7624	22.7619	21.0744		26.2453	23.2235	20.2866		29.0737	23.6791	20.7147	7
8		16.9169	18.2738	21.5628		17.3552	18.6354	21.7334		18.4548	24.8345	23.1708		18.8187	25.5328	24.0327		25.6798	27.1551	25.4675		24.6492	26.868	26.026		25.0416	26.2396	23.2149		26.5188	23.0144	22.5889		25.3751	22.6352	22.4577		26.4105	23.4971	20.7918		26.2653	22.8611	20.5627		28.6896	23.9391	20.8992	8
9		16.3413	18.7298	21.3128		17.1806	18.6567	21.7514		18.1043	24.7547	22.7367		18.7393	25.7989	24.3294		25.8288	26.6796	25.4338		25.0946	26.6131	25.3325		25.9463	26.6018	23.4968		25.9207	23.0952	22.7153		25.161	22.5884	22.7041		27.0867	23.2557	20.5182		26.2681	23.1481	20.2629		29.3892	23.727	21.0898	9
10		15.7735	18.6611	21.4518		17.0095	18.7716	22.4579		18.1184	25.3247	22.9042		19.1985	25.4191	23.4943		25.8136	26.8829	25.9589		24.6661	27.0306	25.9003		25.9594	26.554	23.7642		26.5045	23.177	22.3372		25.3355	22.2296	23.1278		26.1798	23.6205	20.8151		27.498	22.8176	20.6801		29.4056	23.8791	20.7531	10
	Mean	16.5955	18.4827	21.2568	Mean	17.1518	18.8721	21.881	Mean	18.3194	25.0173	24.0726	Mean	18.9408	25.6083	23.9834	Mean	25.378	26.6111	25.6906	Mean	25.2082	26.8378	25.8632	Mean	25.4684	26.6232	24.2974	Mean	26.3979	23.1814	22.6871	Mean	25.2692	22.7383	22.6214	Mean	26.1634	23.3671	20.9104	Mean	26.7206	23.072	20.4715	Mean	28.8777	23.9131	21.0371
	Var	0.147916	0.0338193	0.0912196	Var	0.0678297	0.0495621	0.061145	Var	0.155595	0.0384812	9.36505	Var	0.0314002	0.0284999	0.0905832	Var	0.143541	0.0977205	0.0628515	Var	0.42845	0.0623442	0.0765444	Var	0.118657	0.0312974	1.00455	Var	0.0996186	0.0277002	0.130031	Var	0.0218165	0.291514	0.0830588	Var	0.147245	0.0794411	0.0924804	Var	0.247514	0.0621518	0.0699619	Var	0.350519	0.0734214	0.147266
	SD	0.384598	0.1839	0.302026	SD	0.260441	0.222625	0.247275	SD	0.394455	0.196166	3.06024	SD	0.177201	0.168819	0.30097	SD	0.378868	0.312603	0.250702	SD	0.654561	0.249688	0.276666	SD	0.344467	0.176911	1.00227	SD	0.315624	0.166434	0.360597	SD	0.147704	0.53992	0.288199	SD	0.383726	0.281853	0.304106	SD	0.497508	0.249303	0.264503	SD	0.592046	0.270964	0.383752
	SE	0.121621	0.0581544	0.095509	SE	0.0823588	0.0704003	0.0781953	SE	0.124738	0.0620332	0.967732	SE	0.0560359	0.0533853	0.0951752	SE	0.119809	0.0988537	0.079279	SE	0.20699	0.0789584	0.0874896	SE	0.10893	0.0559441	0.316947	SE	0.0998091	0.052631	0.114031	SE	0.0467082	0.170738	0.0911366	SE	0.121345	0.0891298	0.0961667	SE	0.157326	0.0788364	0.0836432	SE	0.187221	0.0856863	0.121353
	F-test	0.0386253		0.482713	F-test	0.647753		0.879708	F-test	0.0493419		1.15233e-06	F-test	0.887578		0.130359	F-test	0.575936		0.234485	F-test	0.00838812		0.0171762	F-test	0.0600058		0.00391271	F-test	0.0702018		0.697907	F-test	0.000669351		0.0592574	F-test	0.371574		0.499264	F-test	0.051696		0.0736583	F-test	0.0291688		0.212498
	T-test	3.51358e-09		7.37116e-17	T-test	4.95901e-12		2.37534e-19	T-test	3.28679e-16		0.000202429	T-test	5.27545e-25		4.60014e-20	T-test	2.73088e-07		0.0430933	T-test	1.0839e-05		0.0128468	T-test	2.69701e-07		0.00495952	T-test	1.48036e-13		2.85045e-15	T-test	3.82004e-08		1.09908e-15	T-test	3.44324e-13		9.08141e-18	T-test	5.16571e-14		5.04093e-18	T-test	6.26711e-12		4.865e-18
	Speed Factor Increase	0.897896		0.780715	Speed Factor Increase	0.908844		0.783867	Speed Factor Increase	0.732272		0.761007	Speed Factor Increase	0.739636		0.789747	Speed Factor Increase	0.953659		0.98783	Speed Factor Increase	0.939279		0.974672	Speed Factor Increase	0.956625		1.04819	Speed Factor Increase	1.13875		1.16357	Speed Factor Increase	1.11131		1.11705	Speed Factor Increase	1.11967		1.25122	Speed Factor Increase	1.15814		1.30526	Speed Factor Increase	1.20761		1.3727
[truncated: 3 more columns]

## Sheet: CompTimeScalingSNPs
Macbook Pro (R): Apple M1 Pro (R) CPU @ 3.2GHz and GPU
	SNPs	Sample Size		SNPs	Sample Size		SNPs	Sample Size			SNPs	Speed Ratio
	10	5566		100	5566		1000	5566			10	2.52114
	10 choose 2	45 interactions		100 choose 2	4,950 interactions		1000 choose 2	499,500 interactions			100	2.0962
replicate		standard	epi_algo		standard	epi_algo		standard	epi_algo	replicate	1000	2.61538
1	Time (seconds)	0.094405	0.055882	Time (seconds)	8.53431	4.06617	Time (seconds)	1644.36	435.62	1
2		0.096669	0.038445		8.5547	4.1966		2820.86	432.559	2
3		0.068962	0.038274		9.79889	4.17108		932.459	425.278	3
4		0.089367	0.037828		8.0464	4.07487		1054.26	433.278	4
5		0.048432	0.037615		8.23685	4.07422		922.629	434.422	5
6		0.143293	0.038253		9.06291	4.16413		854.248	429.949	6
7		0.095794	0.037741		8.56006	4.19361		746.13	441.246	7
8		0.07958	0.037581		8.51806	4.08804		737.154	428.28	8
9		0.186868	0.038422		8.99234	4.17582		768.096	432.785	9
10		0.098777	0.037457		8.20711	4.06617		830.057	431.105	10
	Mean	0.100215	0.0397498	Mean	8.65116	4.12707	Mean	1131.03	432.452
	Var	0.0015149	3.22643e-05	Var	0.265197	0.0032675	Var	423334	18.778
	SD	0.0389217	0.00568016	SD	0.514973	0.057162	SD	650.641	4.33336
	SE	0.0123081	0.00179623	SE	0.162849	0.0180762	SE	205.751	1.37033			Average Speed Ratio
	F-test	3.40599e-06		F-test	3.09611e-07		F-test	3.41394e-18
	T-test	0.000793292		T-test	3.50866e-10		T-test	0.00793285
	Speed Factor Increase	2.52114		Speed Factor Increase	2.0962		Speed Factor Increase	2.61538				2.4109
PC: Intel(R) Xeon(R) Silver 4210R CPU @ 2.40GHz; NVIDIA RTX A2000
	SNPs	Sample Size			SNPs	Sample Size			SNPs	Sample Size
	10	5566			100	5566			1000	5566				SNPs	Speed Ratio (CPU)	Speed Ratio (GPU)
	10 choose 2	45 interactions			100 choose 2	4,950 interactions			1000 choose 2	499,500 interactions				10	0.957469	0.970963
replicate		standard	epi_algo (CPU)	epi_algo (GPU)		standard	epi_algo (CPU)	epi_algo (GPU)		standard	epi_algo (CPU)	epi_algo (GPU)	replicate	100	1.06166	1.15529
1	Time (seconds)	0.220757	0.248344	0.282724	Time (seconds)	25.3232	24.2051	25.3165	Time (seconds)	2503.41	2215.52	2230.92	1	1000	1.10487	1.16231
2		0.218702	0.247658	0.249632		26.3009	24.3883	22		2490.27	2204.54	2233.91	2
3		0.222502	0.250787	0.240143		25.7448	24.05	21.9204		2495.29	2215.33	2232.33	3
4		0.237546	0.230557	0.24696		25.7439	24.1157	21.9418		2491.97	2216.78	2155.8	4
5		0.248013	0.25139	0.236735		25.9712	24.2164	22.0697		2492.85	2218.64	2102.89	5
6		0.293045	0.274363	0.245183		26.2491	24.4568	22.03		2491.93	2333.2	2113.84	6
7		0.245422	0.251228	0.263673		25.5142	24.0632	21.5904		2495.69	2336.32	2109.16	7
8		0.229997	0.249989	0.240228		25.4579	24.1788	22.137		2490.77	2252.69	2114.23	8
9		0.252748	0.246333	0.220803		25.7153	24.4036	22.0883		2565.04	2275.78	2109.48	9
10		0.216031	0.240047	0.230001		25.731	24.703	22.0108		2491.62	2366.24	2113.92	10
	Mean	0.238476	0.24907	0.245608	Mean	25.7752	24.2781	22.3105	Mean	2500.88	2263.5	2151.65
	Var	0.000539705	0.000120858	0.000302064	Var	0.102204	0.042659	1.13832	Var	522.894	3697.51	3310.19
	SD	0.0232316	0.0109935	0.01738	SD	0.319693	0.206541	1.06692	SD	22.8669	60.8071	57.5342
	SE	0.00734646	0.00347646	0.00549603	SE	0.101096	0.0653139	0.33739	SE	7.23114	19.2289	18.1939			Average Speed Ratio (GPU)	Average Speed Ratio (GPU)
	F-test	0.03616		0.400285	F-test	0.209159		0.00137306	F-test	0.00757161		0.0112225
	T-test	0.21534		0.447065	T-test	2.8257e-10		1.16794e-06	T-test	1.12161e-07		6.95344e-10
	Speed Factor Increase	0.957469		0.970963	Speed Factor Increase	1.06166		1.15529	Speed Factor Increase	1.10487		1.16231			1.04134	1.09619

## Sheet: simulatedCartpvals
Comparison of p-values of each 18 choose 2 (153) pairwise interactions possible between 18 SNPs with 9 simulated Cartesian interactions (in bold)
In House Epistasis Method with Cartesian Interaction Model					Standard Regression method with Cartesian Interaction Model					In House Epistasis Method with XOR Interaction Model
Interacting.SNP.1	Interacting.SNP.2	p_val	adjusted_p_val		Interacting.SNP.1	Interacting.SNP.2	p_val	adjusted_p_val		Interacting.SNP.1	Interacting.SNP.2	p_val	adjusted_p_val
SNP1	SNP2	3.17e-64	4.8501e-62		SNP1	SNP2	3.17e-64	4.8501e-62		SNP4	SNP15	1.05e-33	1.30815e-31
SNP17	SNP18	1.43e-50	1.09395e-48		SNP17	SNP18	1.43e-50	1.09395e-48		SNP6	SNP18	1.71e-33	1.30815e-31
SNP3	SNP4	1.39e-46	7.089e-45		SNP3	SNP4	1.39e-46	7.089e-45		SNP15	SNP18	1.77e-32	9.027e-31
SNP9	SNP10	1.09e-39	4.16925e-38		SNP9	SNP10	1.09e-39	4.16925e-38		SNP8	SNP18	2.4e-27	9.18e-26
SNP2	SNP4	1.62e-38	4.9572e-37		SNP2	SNP4	1.62e-38	4.9572e-37		SNP4	SNP13	4.76e-23	1.45656e-21
SNP11	SNP12	1.92e-35	4.896e-34		SNP11	SNP12	1.92e-35	4.896e-34		SNP12	SNP18	2.43e-22	6.1965e-21
SNP13	SNP14	4.85e-34	1.06007e-32		SNP13	SNP14	4.85e-34	1.06007e-32		SNP11	SNP18	2.91e-21	6.36043e-20
SNP1	SNP4	5.91e-34	1.13029e-32		SNP1	SNP4	5.91e-34	1.13029e-32		SNP4	SNP18	1.03e-20	1.96988e-19
SNP2	SNP18	1.88e-33	3.196e-32		SNP2	SNP18	1.88e-33	3.196e-32		SNP7	SNP18	1.49e-19	2.533e-18
SNP4	SNP18	1.33e-32	2.0349e-31		SNP4	SNP18	1.33e-32	2.0349e-31		SNP13	SNP18	6.27e-19	9.5931e-18
SNP1	SNP18	9.55e-29	1.32832e-27		SNP1	SNP18	9.55e-29	1.32832e-27		SNP4	SNP6	7.48e-19	1.0404e-17
SNP2	SNP3	3.84e-25	4.896e-24		SNP2	SNP3	3.84e-25	4.896e-24		SNP14	SNP18	1.95e-16	2.48625e-15
SNP7	SNP8	5.2e-24	6.12e-23		SNP7	SNP8	5.2e-24	6.12e-23		SNP4	SNP8	1.29e-15	1.51823e-14
SNP2	SNP11	1.3e-23	1.42071e-22		SNP2	SNP11	1.3e-23	1.42071e-22		SNP10	SNP18	1.81e-15	1.97807e-14
SNP4	SNP13	7.91e-23	8.0682e-22		SNP4	SNP13	7.91e-23	8.0682e-22		SNP4	SNP7	2.51e-14	2.5602e-13
SNP4	SNP11	2.14e-22	2.04637e-21		SNP4	SNP11	2.14e-22	2.04637e-21		SNP4	SNP11	3.95e-14	3.77719e-13
SNP1	SNP10	4.04e-22	3.636e-21		SNP1	SNP10	4.04e-22	3.636e-21		SNP4	SNP10	1.26e-13	1.134e-12
SNP2	SNP13	3.2e-21	2.72e-20		SNP2	SNP13	3.2e-21	2.72e-20		SNP3	SNP9	1.18e-11	1.003e-10
SNP1	SNP17	2.5e-20	2.01316e-19		SNP1	SNP17	2.5e-20	2.01316e-19		SNP4	SNP12	2.67e-11	2.15005e-10
SNP1	SNP14	1.55e-19	1.18575e-18		SNP1	SNP14	1.55e-19	1.18575e-18		SNP5	SNP18	8e-10	6.12e-09
SNP2	SNP9	2.1e-19	1.53e-18		SNP2	SNP9	2.1e-19	1.53e-18		SNP3	SNP6	1.92e-09	1.39886e-08
SNP3	SNP14	4.04e-19	2.80964e-18		SNP3	SNP14	4.04e-19	2.80964e-18		SNP4	SNP16	2.48e-09	1.72473e-08
SNP13	SNP18	9.11e-19	5.916e-18		SNP13	SNP18	9.11e-19	5.916e-18		SNP7	SNP13	5.4e-09	3.59217e-08
SNP2	SNP14	9.28e-19	5.916e-18		SNP2	SNP14	9.28e-19	5.916e-18		SNP9	SNP18	1.67e-08	1.06463e-07
SNP11	SNP13	2.67e-18	1.63404e-17		SNP11	SNP13	2.67e-18	1.63404e-17		SNP9	SNP17	1.83e-08	1.11996e-07
SNP2	SNP7	3.14e-18	1.84777e-17		SNP2	SNP7	3.14e-18	1.84777e-17		SNP2	SNP3	3.55e-08	2.05133e-07
SNP4	SNP17	7.04e-18	3.98933e-17		SNP4	SNP17	7.04e-18	3.98933e-17		SNP3	SNP14	3.62e-08	2.05133e-07
SNP4	SNP10	9.3e-18	5.08179e-17		SNP4	SNP10	9.3e-18	5.08179e-17		SNP7	SNP10	4.8e-08	2.62286e-07
SNP1	SNP11	1.07e-17	5.64517e-17		SNP1	SNP11	1.07e-17	5.64517e-17		SNP2	SNP4	1.19e-07	6.27828e-07
SNP15	SNP17	1.63e-17	8.313e-17		SNP15	SNP17	1.63e-17	8.313e-17		SNP8	SNP13	2.4e-07	1.20919e-06
SNP8	SNP18	6.04e-17	2.98103e-16		SNP8	SNP18	6.04e-17	2.98103e-16		SNP11	SNP13	2.45e-07	1.20919e-06
SNP4	SNP7	6.85e-17	3.27516e-16		SNP4	SNP7	6.85e-17	3.27516e-16		SNP3	SNP12	3.75e-07	1.79297e-06
SNP1	SNP12	8e-17	3.70909e-16		SNP1	SNP12	8e-17	3.70909e-16		SNP3	SNP11	9.56e-07	4.43236e-06
SNP3	SNP18	8.75e-17	3.9375e-16		SNP3	SNP18	8.75e-17	3.9375e-16		SNP1	SNP3	1.01e-06	4.545e-06
SNP1	SNP8	1.55e-16	6.53351e-16		SNP1	SNP8	1.55e-16	6.53351e-16		SNP3	SNP17	1.13e-06	4.93971e-06
SNP4	SNP9	1.55e-16	6.53351e-16		SNP4	SNP9	1.55e-16	6.53351e-16		SNP6	SNP8	2.92e-06	1.241e-05
SNP9	SNP13	1.58e-16	6.53351e-16		SNP9	SNP13	1.58e-16	6.53351e-16		SNP6	SNP7	3.27e-06	1.35219e-05
SNP10	SNP12	2.13e-16	8.57605e-16		SNP10	SNP12	2.13e-16	8.57605e-16		SNP10	SNP11	4.34e-06	1.74742e-05
SNP3	SNP13	2.24e-16	8.78769e-16		SNP3	SNP13	2.24e-16	8.78769e-16		SNP4	SNP9	4.47e-06	1.75362e-05
SNP11	SNP18	3.73e-16	1.42672e-15		SNP11	SNP18	3.73e-16	1.42672e-15		SNP2	SNP18	7.96e-06	3.0447e-05
SNP8	SNP17	4.44e-16	1.62107e-15		SNP8	SNP17	4.44e-16	1.62107e-15		SNP4	SNP5	8.92e-06	3.32868e-05
SNP3	SNP15	4.45e-16	1.62107e-15		SNP3	SNP15	4.45e-16	1.62107e-15		SNP14	SNP17	1.6e-05	5.82857e-05
SNP9	SNP17	6.69e-16	2.3804e-15		SNP9	SNP17	6.69e-16	2.3804e-15		SNP8	SNP11	1.66e-05	5.90651e-05
SNP6	SNP17	1.42e-15	4.93773e-15		SNP6	SNP17	1.42e-15	4.93773e-15		SNP7	SNP12	1.98e-05	6.885e-05
SNP3	SNP17	2.11e-15	7.174e-15		SNP3	SNP17	2.11e-15	7.174e-15		SNP1	SNP5	2.88e-05	9.792e-05
SNP2	SNP12	3.9e-15	1.29717e-14		SNP2	SNP12	3.9e-15	1.29717e-14		SNP12	SNP17	4.32e-05	0.000143687
SNP2	SNP10	5.53e-15	1.80019e-14		SNP2	SNP10	5.53e-15	1.80019e-14		SNP1	SNP17	5.14e-05	0.000167323
SNP12	SNP17	1.05e-14	3.34687e-14		SNP12	SNP17	1.05e-14	3.34687e-14		SNP8	SNP10	5.62e-05	0.000179138
SNP4	SNP15	1.93e-14	6.02633e-14		SNP4	SNP15	1.93e-14	6.02633e-14		SNP4	SNP14	6.36e-05	0.000198588
SNP1	SNP7	2.24e-14	6.8544e-14		SNP1	SNP7	2.24e-14	6.8544e-14		SNP8	SNP15	0.000137858	0.000421845
SNP15	SNP18	3.42e-14	1.026e-13		SNP15	SNP18	3.42e-14	1.026e-13		SNP1	SNP2	0.00015042	0.00045126
SNP5	SNP18	5.07e-14	1.49175e-13		SNP5	SNP18	5.07e-14	1.49175e-13		SNP8	SNP9	0.00033262	0.000967999
SNP14	SNP17	6.57e-14	1.89662e-13		SNP14	SNP17	6.57e-14	1.89662e-13		SNP1	SNP16	0.00033532	0.000967999
SNP7	SNP13	2.23e-13	6.27559e-13		SNP7	SNP13	2.23e-13	6.27559e-13		SNP8	SNP12	0.000348353	0.000987
SNP1	SNP13	2.27e-13	6.27559e-13		SNP1	SNP13	2.27e-13	6.27559e-13		SNP3	SNP7	0.000374055	0.00104055
SNP10	SNP18	2.31e-13	6.27559e-13		SNP10	SNP18	2.31e-13	6.27559e-13		SNP16	SNP18	0.000383369	0.00104742
SNP2	SNP5	2.41e-13	6.27559e-13		SNP2	SNP5	2.41e-13	6.27559e-13		SNP2	SNP13	0.000420408	0.00112846
SNP1	SNP9	2.41e-13	6.27559e-13		SNP1	SNP9	2.41e-13	6.27559e-13		SNP11	SNP15	0.000495295	0.00130655
SNP11	SNP17	2.42e-13	6.27559e-13		SNP11	SNP17	2.42e-13	6.27559e-13		SNP8	SNP16	0.00082613	0.00214234
SNP6	SNP18	2.97e-13	7.5735e-13		SNP6	SNP18	2.97e-13	7.5735e-13		SNP10	SNP13	0.000887367	0.00226279
SNP10	SNP14	3.25e-13	8.15164e-13		SNP10	SNP14	3.25e-13	8.15164e-13		SNP3	SNP18	0.000928317	0.0023284
SNP3	SNP6	3.34e-13	8.24226e-13		SNP3	SNP6	3.34e-13	8.24226e-13		SNP9	SNP10	0.000947473	0.00233812
SNP4	SNP14	4.76e-13	1.156e-12		SNP4	SNP14	4.76e-13	1.156e-12		SNP3	SNP8	0.00102764	0.00248741
SNP2	SNP6	5.74e-13	1.37222e-12		SNP2	SNP6	5.74e-13	1.37222e-12		SNP3	SNP13	0.00104049	0.00248741
SNP7	SNP18	9.91e-13	2.33266e-12		SNP7	SNP18	9.91e-13	2.33266e-12		SNP2	SNP15	0.00107324	0.00252623
SNP7	SNP10	1.18e-12	2.73545e-12		SNP7	SNP10	1.18e-12	2.73545e-12		SNP1	SNP4	0.00114027	0.00264335
SNP3	SNP10	1.39e-12	3.17418e-12		SNP3	SNP10	1.39e-12	3.17418e-12		SNP1	SNP7	0.00129596	0.00295942
SNP13	SNP17	3.05e-12	6.8625e-12		SNP13	SNP17	3.05e-12	6.8625e-12		SNP5	SNP17	0.00175597	0.00389862
SNP9	SNP11	4.35e-12	9.64565e-12		SNP9	SNP11	4.35e-12	9.64565e-12		SNP1	SNP14	0.00177092	0.00389862
SNP10	SNP17	7.94e-12	1.73546e-11		SNP10	SNP17	7.94e-12	1.73546e-11		SNP6	SNP14	0.00178368	0.00389862
SNP6	SNP10	1.02e-11	2.19803e-11		SNP6	SNP10	1.02e-11	2.19803e-11		SNP7	SNP11	0.00193259	0.0041646
SNP4	SNP6	1.46e-11	3.1025e-11		SNP4	SNP6	1.46e-11	3.1025e-11		SNP2	SNP5	0.00202277	0.00429839
SNP2	SNP8	2.13e-11	4.46425e-11		SNP2	SNP8	2.13e-11	4.46425e-11		SNP17	SNP18	0.00220767	0.00462703
SNP13	SNP15	3.97e-11	8.2008e-11		SNP13	SNP15	3.97e-11	8.2008e-11		SNP1	SNP10	0.00225114	0.00465438
SNP12	SNP18	4.02e-11	8.2008e-11		SNP12	SNP18	4.02e-11	8.2008e-11		SNP8	SNP14	0.00323865	0.00660685
SNP2	SNP17	4.37e-11	8.7975e-11		SNP2	SNP17	4.37e-11	8.7975e-11		SNP1	SNP13	0.00387199	0.00779493
SNP8	SNP10	5.82e-11	1.15644e-10		SNP8	SNP10	5.82e-11	1.15644e-10		SNP5	SNP16	0.00453424	0.0090096
SNP3	SNP11	6.42e-11	1.25931e-10		SNP3	SNP11	6.42e-11	1.25931e-10		SNP3	SNP15	0.00611356	0.011992
SNP9	SNP14	6.58e-11	1.27435e-10		SNP9	SNP14	6.58e-11	1.27435e-10		SNP10	SNP15	0.00624518	0.0120951
SNP10	SNP11	7.92e-11	1.5147e-10		SNP10	SNP11	7.92e-11	1.5147e-10		SNP6	SNP10	0.0073001	0.0139614
SNP14	SNP18	1.02e-10	1.92183e-10		SNP14	SNP18	1.02e-10	1.92183e-10		SNP10	SNP12	0.00752045	0.0140449
SNP12	SNP13	1.03e-10	1.92183e-10		SNP12	SNP13	1.03e-10	1.92183e-10		SNP13	SNP15	0.00752735	0.0140449
SNP9	SNP12	1.14e-10	2.10145e-10		SNP9	SNP12	1.14e-10	2.10145e-10		SNP5	SNP6	0.0108357	0.0199742
SNP5	SNP6	1.16e-10	2.11286e-10		SNP5	SNP6	1.16e-10	2.11286e-10		SNP13	SNP14	0.0110119	0.0200575
SNP1	SNP3	1.29e-10	2.322e-10		SNP1	SNP3	1.29e-10	2.322e-10		SNP1	SNP9	0.0126754	0.0228158
SNP11	SNP14	1.64e-10	2.91767e-10		SNP11	SNP14	1.64e-10	2.91767e-10		SNP2	SNP10	0.0136132	0.0241415
SNP5	SNP13	1.68e-10	2.95448e-10		SNP5	SNP13	1.68e-10	2.95448e-10		SNP9	SNP16	0.0137275	0.0241415
SNP6	SNP11	1.81e-10	3.14693e-10		SNP6	SNP11	1.81e-10	3.14693e-10		SNP3	SNP10	0.0155223	0.0269877
SNP7	SNP11	3.3e-10	5.67303e-10		SNP7	SNP11	3.3e-10	5.67303e-10		SNP12	SNP13	0.0175696	0.030204
SNP3	SNP12	3.51e-10	5.967e-10		SNP3	SNP12	3.51e-10	5.967e-10		SNP2	SNP7	0.0183607	0.0312132
SNP3	SNP9	7.21e-10	1.21223e-09		SNP3	SNP9	7.21e-10	1.21223e-09		SNP10	SNP14	0.0236654	0.039789
SNP1	SNP15	1.09e-09	1.81272e-09		SNP1	SNP15	1.09e-09	1.81272e-09		SNP1	SNP11	0.0257807	0.0428745
SNP4	SNP8	1.33e-09	2.18806e-09		SNP4	SNP8	1.33e-09	2.18806e-09		SNP5	SNP12	0.0286663	0.0471607
SNP11	SNP15	1.39e-09	2.26245e-09		SNP11	SNP15	1.39e-09	2.26245e-09		SNP7	SNP14	0.0296123	0.0481988
SNP10	SNP13	1.97e-09	3.17274e-09		SNP10	SNP13	1.97e-09	3.17274e-09		SNP5	SNP9	0.0314548	0.0506321
SNP9	SNP18	2.38e-09	3.79312e-09		SNP9	SNP18	2.38e-09	3.79312e-09		SNP11	SNP12	0.0317692	0.0506321
SNP10	SNP15	3.17e-09	5.0001e-09		SNP10	SNP15	3.17e-09	5.0001e-09		SNP2	SNP8	0.0354009	0.0558385
SNP1	SNP6	3.67e-09	5.72969e-09		SNP1	SNP6	3.67e-09	5.72969e-09		SNP7	SNP9	0.0393479	0.0614309
SNP5	SNP12	5.48e-09	8.46909e-09		SNP5	SNP12	5.48e-09	8.46909e-09		SNP5	SNP14	0.040245	0.0621968
SNP6	SNP13	1.48e-08	2.2644e-08		SNP6	SNP13	1.48e-08	2.2644e-08		SNP6	SNP11	0.0449923	0.0687153
SNP7	SNP17	1.94e-08	2.93881e-08		SNP7	SNP17	1.94e-08	2.93881e-08		SNP2	SNP14	0.0453611	0.0687153
SNP3	SNP8	2.27e-08	3.405e-08		SNP3	SNP8	2.27e-08	3.405e-08		SNP13	SNP17	0.0502114	0.0753171
SNP5	SNP15	6.21e-08	9.22456e-08		SNP5	SNP15	6.21e-08	9.22456e-08		SNP9	SNP14	0.0520911	0.077378
SNP3	SNP7	8.39e-08	1.2343e-07		SNP3	SNP7	8.39e-08	1.2343e-07		SNP1	SNP15	0.0553912	0.0810711
SNP5	SNP7	1.22e-07	1.77771e-07		SNP5	SNP7	1.22e-07	1.77771e-07		SNP9	SNP12	0.055637	0.0810711
SNP4	SNP16	1.62e-07	2.3383e-07		SNP4	SNP16	1.62e-07	2.3383e-07		SNP5	SNP15	0.06699	0.0966931
SNP8	SNP13	3.67e-07	5.24776e-07		SNP8	SNP13	3.67e-07	5.24776e-07		SNP14	SNP16	0.0688269	0.098416
SNP7	SNP12	3.97e-07	5.62417e-07		SNP7	SNP12	3.97e-07	5.62417e-07		SNP6	SNP17	0.072064	0.102091
SNP5	SNP10	4.64e-07	6.51303e-07		SNP5	SNP10	4.64e-07	6.51303e-07		SNP4	SNP17	0.0889824	0.124902
SNP16	SNP18	5.74e-07	7.98382e-07		SNP16	SNP18	5.74e-07	7.98382e-07		SNP12	SNP15	0.0930131	0.129007
SNP5	SNP9	9.02e-07	1.2433e-06		SNP5	SNP9	9.02e-07	1.2433e-06		SNP7	SNP15	0.0935936	0.129007
SNP4	SNP5	1.54e-06	2.10375e-06		SNP4	SNP5	1.54e-06	2.10375e-06		SNP1	SNP18	0.100396	0.136561
SNP2	SNP15	1.87e-06	2.53195e-06		SNP2	SNP15	1.87e-06	2.53195e-06		SNP5	SNP13	0.100859	0.136561
SNP7	SNP14	2.13e-06	2.85868e-06		SNP7	SNP14	2.13e-06	2.85868e-06		SNP6	SNP16	0.104769	0.140611
SNP4	SNP12	2.37e-06	3.15313e-06		SNP4	SNP12	2.37e-06	3.15313e-06		SNP8	SNP17	0.113234	0.150651
SNP9	SNP16	3.32e-06	4.37897e-06		SNP9	SNP16	3.32e-06	4.37897e-06		SNP14	SNP15	0.12563	0.165701
SNP5	SNP11	4.2e-06	5.49231e-06		SNP5	SNP11	4.2e-06	5.49231e-06		SNP9	SNP11	0.157269	0.20566
SNP3	SNP5	5.82e-06	7.54627e-06		SNP3	SNP5	5.82e-06	7.54627e-06		SNP2	SNP11	0.168919	0.219022
SNP7	SNP15	5.89e-06	7.57286e-06		SNP7	SNP15	5.89e-06	7.57286e-06		SNP6	SNP13	0.17213	0.221309
SNP8	SNP11	6.21e-06	7.91775e-06		SNP8	SNP11	6.21e-06	7.91775e-06		SNP6	SNP9	0.179167	0.228438
SNP5	SNP8	6.38e-06	8.06727e-06		SNP5	SNP8	6.38e-06	8.06727e-06		SNP10	SNP16	0.183084	0.231503
SNP12	SNP14	7.2e-06	9.02951e-06		SNP12	SNP14	7.2e-06	9.02951e-06		SNP2	SNP9	0.193552	0.24224
SNP5	SNP14	9.4e-06	1.16927e-05		SNP5	SNP14	9.4e-06	1.16927e-05		SNP2	SNP17	0.194742	0.24224
SNP13	SNP16	1.16e-05	1.41984e-05		SNP13	SNP16	1.16e-05	1.41984e-05		SNP7	SNP17	0.220182	0.271676
SNP8	SNP15	1.16e-05	1.41984e-05		SNP8	SNP15	1.16e-05	1.41984e-05		SNP2	SNP6	0.222974	0.27292
SNP8	SNP14	1.21e-05	1.46929e-05		SNP8	SNP14	1.21e-05	1.46929e-05		SNP16	SNP17	0.226921	0.275546
SNP14	SNP16	1.24e-05	1.49386e-05		SNP14	SNP16	1.24e-05	1.49386e-05		SNP9	SNP13	0.277649	0.334491
SNP15	SNP16	1.4e-05	1.67344e-05		SNP15	SNP16	1.4e-05	1.67344e-05		SNP2	SNP16	0.299314	0.357774
SNP10	SNP16	1.9e-05	2.25349e-05		SNP10	SNP16	1.9e-05	2.25349e-05		SNP5	SNP10	0.363872	0.427673
SNP1	SNP5	1.95e-05	2.295e-05		SNP1	SNP5	1.95e-05	2.295e-05		SNP7	SNP16	0.365251	0.427673
SNP7	SNP9	5.63e-05	6.5755e-05		SNP7	SNP9	5.63e-05	6.5755e-05		SNP3	SNP4	0.366178	0.427673
SNP6	SNP9	6.34e-05	7.34864e-05		SNP6	SNP9	6.34e-05	7.34864e-05		SNP9	SNP15	0.378824	0.439091
SNP8	SNP12	7.42e-05	8.53579e-05		SNP8	SNP12	7.42e-05	8.53579e-05		SNP15	SNP16	0.403782	0.464501
SNP2	SNP16	0.00010961	0.000125152		SNP2	SNP16	0.00010961	0.000125152		SNP1	SNP12	0.447249	0.510665
SNP5	SNP17	0.00017259	0.000195602		SNP5	SNP17	0.00017259	0.000195602		SNP5	SNP7	0.48203	0.546301
SNP11	SNP16	0.000192172	0.000216194		SNP11	SNP16	0.000192172	0.000216194		SNP3	SNP16	0.50974	0.573457
SNP16	SNP17	0.000473115	0.000528369		SNP16	SNP17	0.000473115	0.000528369		SNP6	SNP12	0.51942	0.580082
SNP12	SNP16	0.00119576	0.00132574		SNP12	SNP16	0.00119576	0.00132574		SNP11	SNP16	0.538815	0.59418
SNP5	SNP16	0.00148022	0.0016293		SNP5	SNP16	0.00148022	0.0016293		SNP13	SNP16	0.53981	0.59418
SNP3	SNP16	0.00154544	0.00168894		SNP3	SNP16	0.00154544	0.00168894		SNP12	SNP16	0.574082	0.622021
SNP6	SNP12	0.00169173	0.0018357		SNP6	SNP12	0.00169173	0.0018357		SNP2	SNP12	0.574235	0.622021
SNP8	SNP9	0.00259619	0.0027973		SNP8	SNP9	0.00259619	0.0027973		SNP3	SNP5	0.578153	0.622021
SNP1	SNP16	0.00391837	0.00419238		SNP1	SNP16	0.00391837	0.00419238		SNP7	SNP8	0.581366	0.622021
SNP6	SNP14	0.00426549	0.00453208		SNP6	SNP14	0.00426549	0.00453208		SNP1	SNP6	0.593878	0.630995
SNP9	SNP15	0.00464105	0.00489711		SNP9	SNP15	0.00464105	0.00489711		SNP5	SNP11	0.604191	0.637153
SNP6	SNP16	0.00469416	0.00491923		SNP6	SNP16	0.00469416	0.00491923		SNP10	SNP17	0.608003	0.637153
SNP6	SNP7	0.00547477	0.00569822		SNP6	SNP7	0.00547477	0.00569822		SNP11	SNP17	0.6237	0.649158
SNP7	SNP16	0.0100395	0.0103787		SNP7	SNP16	0.0100395	0.0103787		SNP6	SNP15	0.631986	0.653337
SNP8	SNP16	0.0263347	0.0270417		SNP8	SNP16	0.0263347	0.0270417		SNP1	SNP8	0.654727	0.672303
SNP14	SNP15	0.0933139	0.0951802		SNP14	SNP15	0.0933139	0.0951802		SNP12	SNP14	0.725578	0.74009
SNP6	SNP8	0.103456	0.104827		SNP6	SNP8	0.103456	0.104827		SNP5	SNP8	0.806285	0.816964
SNP12	SNP15	0.207825	0.209193		SNP12	SNP15	0.207825	0.209193		SNP15	SNP17	0.821482	0.826886
SNP6	SNP15	0.848813	0.848813		SNP6	SNP15	0.848813	0.848813		SNP11	SNP14	0.934135	0.934135

## Sheet: simualtedXORpvals
Comparison of p-values of each 18 choose 2 (153) pairwise interactions possible between 18 SNPs with 9 simulated XOR interactions (in bold)
In House Epistasis Method with XOR Interaction Model					Standard Regression method with Cartesian Interaction Model					In House Epistasis Method with Cartesian Interaction Model
Interacting.SNP.1	Interacting.SNP.2	p_val	adjusted_p_val		Interacting.SNP.1	Interacting.SNP.2	p_val	adjusted_p_val		Interacting.SNP.1	Interacting.SNP.2	p_val	adjusted_p_val
SNP13	SNP14	9.34e-44	1.42902e-41		SNP3	SNP12	0.00424266	0.421346		SNP3	SNP12	0.00424266	0.421346
SNP5	SNP6	1.78e-39	1.3617e-37		SNP11	SNP16	0.00929091	0.421346		SNP11	SNP16	0.0092909	0.421346
SNP1	SNP2	1.44e-36	7.344e-35		SNP1	SNP2	0.00931549	0.421346		SNP1	SNP2	0.00931549	0.421346
SNP7	SNP8	8.9e-36	3.40425e-34		SNP3	SNP17	0.0142463	0.421346		SNP3	SNP17	0.0142463	0.421346
SNP11	SNP12	1.39e-35	4.2534e-34		SNP14	SNP18	0.0198155	0.421346		SNP14	SNP18	0.0198155	0.421346
SNP9	SNP10	1.23e-34	3.1365e-33		SNP3	SNP10	0.0235599	0.421346		SNP3	SNP10	0.0235599	0.421346
SNP17	SNP18	3.32e-32	7.25657e-31		SNP1	SNP12	0.0240754	0.421346		SNP1	SNP12	0.0240754	0.421346
SNP3	SNP4	5.38e-32	1.02892e-30		SNP5	SNP14	0.0258954	0.421346		SNP5	SNP14	0.0258954	0.421346
SNP15	SNP16	3.34e-26	5.678e-25		SNP10	SNP12	0.0279361	0.421346		SNP10	SNP12	0.0279361	0.421346
SNP6	SNP16	6.11e-09	9.3483e-08		SNP4	SNP9	0.0302224	0.421346		SNP4	SNP9	0.0302224	0.421346
SNP5	SNP15	7.54e-06	0.000104875		SNP9	SNP18	0.0309935	0.421346		SNP9	SNP18	0.0309935	0.421346
SNP16	SNP17	1.48e-05	0.0001887		SNP5	SNP7	0.0374853	0.421346		SNP5	SNP7	0.0374853	0.421346
SNP2	SNP15	0.000194402	0.00228796		SNP12	SNP17	0.0381865	0.421346		SNP12	SNP17	0.0381865	0.421346
SNP4	SNP6	0.000342603	0.00374416		SNP7	SNP8	0.0389436	0.421346		SNP7	SNP8	0.0389436	0.421346
SNP3	SNP6	0.000429495	0.00438085		SNP11	SNP14	0.0413085	0.421346		SNP11	SNP14	0.0413085	0.421346
SNP6	SNP18	0.000802386	0.00767282		SNP7	SNP18	0.0487029	0.465721		SNP7	SNP18	0.0487029	0.465721
SNP3	SNP5	0.00151522	0.013637		SNP2	SNP16	0.0563555	0.507199		SNP2	SNP16	0.0563555	0.507199
SNP4	SNP15	0.00300996	0.0255847		SNP14	SNP16	0.0632464	0.509721		SNP14	SNP16	0.0632464	0.509721
SNP5	SNP17	0.00335604	0.0270249		SNP1	SNP13	0.0632987	0.509721		SNP1	SNP13	0.0632987	0.509721
SNP5	SNP9	0.00726397	0.0555694		SNP4	SNP8	0.0674537	0.516021		SNP4	SNP8	0.0674537	0.516021
SNP3	SNP16	0.015484	0.112812		SNP4	SNP17	0.0751326	0.531785		SNP4	SNP17	0.0751326	0.531785
SNP1	SNP16	0.0163851	0.113951		SNP5	SNP6	0.0767831	0.531785		SNP5	SNP6	0.0767831	0.531785
SNP1	SNP17	0.0238358	0.15856		SNP11	SNP13	0.0799415	0.531785		SNP11	SNP13	0.0799415	0.531785
SNP2	SNP13	0.0252653	0.161066		SNP6	SNP8	0.0861446	0.549172		SNP6	SNP8	0.0861446	0.549172
SNP1	SNP7	0.0291688	0.178513		SNP13	SNP18	0.090339	0.552874		SNP13	SNP18	0.090339	0.552874
SNP15	SNP18	0.0322981	0.190062		SNP12	SNP18	0.0982737	0.574101		SNP12	SNP18	0.0982737	0.574101
SNP5	SNP7	0.0371215	0.210355		SNP6	SNP15	0.101312	0.574101		SNP6	SNP15	0.101312	0.574101
SNP7	SNP15	0.0482236	0.263507		SNP9	SNP16	0.105343	0.575626		SNP9	SNP16	0.105343	0.575626
SNP5	SNP12	0.0507232	0.267609		SNP1	SNP7	0.118987	0.590926		SNP1	SNP7	0.118987	0.590926
SNP6	SNP10	0.0606749	0.309442		SNP7	SNP13	0.11961	0.590926		SNP7	SNP13	0.11961	0.590926
SNP9	SNP12	0.0757345	0.373787		SNP1	SNP3	0.11973	0.590926		SNP1	SNP3	0.11973	0.590926
SNP7	SNP9	0.0823294	0.376203		SNP1	SNP18	0.140295	0.665017		SNP1	SNP18	0.140295	0.665017
SNP2	SNP18	0.0825095	0.376203		SNP2	SNP9	0.143435	0.665017		SNP2	SNP9	0.143435	0.665017
SNP9	SNP18	0.0863823	0.376203		SNP7	SNP16	0.152484	0.68618		SNP7	SNP16	0.152484	0.68618
SNP9	SNP16	0.0874412	0.376203		SNP2	SNP18	0.17259	0.737117		SNP2	SNP18	0.17259	0.737117
SNP1	SNP13	0.0885182	0.376203		SNP13	SNP17	0.173439	0.737117		SNP13	SNP17	0.173439	0.737117
SNP5	SNP11	0.0917804	0.379524		SNP2	SNP8	0.201066	0.831437		SNP2	SNP8	0.201066	0.831437
SNP13	SNP17	0.107185	0.431562		SNP12	SNP14	0.209778	0.844631		SNP12	SNP14	0.209778	0.844631
SNP13	SNP16	0.116467	0.456908		SNP6	SNP17	0.24382	0.848613		SNP6	SNP17	0.24382	0.848613
SNP1	SNP5	0.129242	0.49435		SNP3	SNP13	0.245076	0.848613		SNP3	SNP13	0.245076	0.848613
SNP6	SNP11	0.150203	0.560515		SNP2	SNP12	0.245076	0.848613		SNP2	SNP12	0.245076	0.848613
SNP8	SNP10	0.18189	0.625651		SNP2	SNP10	0.249019	0.848613		SNP2	SNP10	0.249019	0.848613
SNP15	SNP17	0.184773	0.625651		SNP5	SNP10	0.259922	0.848613		SNP5	SNP10	0.259922	0.848613
SNP11	SNP16	0.186803	0.625651		SNP14	SNP15	0.275061	0.848613		SNP14	SNP15	0.275061	0.848613
SNP10	SNP17	0.188712	0.625651		SNP4	SNP15	0.289112	0.848613		SNP4	SNP15	0.289112	0.848613
SNP2	SNP6	0.19159	0.625651		SNP3	SNP7	0.28947	0.848613		SNP3	SNP7	0.28947	0.848613
SNP6	SNP12	0.192193	0.625651		SNP1	SNP14	0.291198	0.848613		SNP1	SNP14	0.291198	0.848613
SNP10	SNP16	0.198097	0.62911		SNP4	SNP7	0.293478	0.848613		SNP4	SNP7	0.293478	0.848613
SNP10	SNP13	0.207124	0.62911		SNP4	SNP10	0.297882	0.848613		SNP4	SNP10	0.297882	0.848613
SNP3	SNP18	0.207497	0.62911		SNP9	SNP15	0.306424	0.848613		SNP9	SNP15	0.306424	0.848613
SNP2	SNP16	0.209703	0.62911		SNP4	SNP18	0.307964	0.848613		SNP4	SNP18	0.307964	0.848613
SNP4	SNP12	0.21506	0.631434		SNP4	SNP16	0.311871	0.848613		SNP4	SNP16	0.311871	0.848613
SNP9	SNP17	0.218732	0.631434		SNP1	SNP8	0.315245	0.848613		SNP1	SNP8	0.315245	0.848613
SNP7	SNP11	0.228764	0.646455		SNP16	SNP18	0.317945	0.848613		SNP16	SNP18	0.317945	0.848613
SNP5	SNP14	0.234384	0.646455		SNP8	SNP11	0.325276	0.848613		SNP8	SNP11	0.325276	0.848613
SNP4	SNP11	0.239159	0.646455		SNP3	SNP5	0.336503	0.848613		SNP3	SNP5	0.336503	0.848613
SNP4	SNP9	0.240836	0.646455		SNP2	SNP6	0.343708	0.848613		SNP2	SNP6	0.343708	0.848613
SNP3	SNP17	0.255556	0.67414		SNP14	SNP17	0.344389	0.848613		SNP14	SNP17	0.344389	0.848613
SNP11	SNP17	0.267315	0.682526		SNP4	SNP6	0.346939	0.848613		SNP4	SNP6	0.346939	0.848613
SNP6	SNP15	0.269397	0.682526		SNP7	SNP12	0.350007	0.848613		SNP7	SNP12	0.350007	0.848613
SNP1	SNP3	0.272118	0.682526		SNP10	SNP14	0.351268	0.848613		SNP10	SNP14	0.351268	0.848613
SNP3	SNP15	0.282399	0.686729		SNP8	SNP17	0.351888	0.848613		SNP8	SNP17	0.351888	0.848613
SNP4	SNP5	0.283093	0.686729		SNP3	SNP16	0.353331	0.848613		SNP3	SNP16	0.353331	0.848613
SNP2	SNP14	0.287259	0.686729		SNP13	SNP16	0.354975	0.848613		SNP13	SNP16	0.354975	0.848613
SNP10	SNP18	0.29212	0.687605		SNP6	SNP12	0.380994	0.880825		SNP6	SNP12	0.380994	0.880825
SNP9	SNP13	0.303547	0.703678		SNP6	SNP9	0.38274	0.880825		SNP6	SNP9	0.38274	0.880825
SNP11	SNP14	0.318221	0.726684		SNP16	SNP17	0.396319	0.880825		SNP16	SNP17	0.396319	0.880825
SNP12	SNP16	0.353879	0.766244		SNP8	SNP14	0.408468	0.880825		SNP8	SNP14	0.408468	0.880825
SNP13	SNP15	0.355811	0.766244		SNP3	SNP11	0.413599	0.880825		SNP3	SNP11	0.413599	0.880825
SNP11	SNP18	0.356389	0.766244		SNP5	SNP17	0.422608	0.880825		SNP5	SNP17	0.422608	0.880825
SNP14	SNP16	0.362215	0.766244		SNP10	SNP17	0.423184	0.880825		SNP10	SNP17	0.423184	0.880825
SNP3	SNP14	0.365269	0.766244		SNP11	SNP12	0.424062	0.880825		SNP11	SNP12	0.424062	0.880825
SNP11	SNP15	0.365594	0.766244		SNP7	SNP17	0.424121	0.880825		SNP7	SNP17	0.424121	0.880825
SNP4	SNP17	0.381085	0.782162		SNP3	SNP6	0.429675	0.880825		SNP3	SNP6	0.429675	0.880825
SNP16	SNP18	0.383413	0.782162		SNP6	SNP18	0.436594	0.880825		SNP6	SNP18	0.436594	0.880825
SNP2	SNP10	0.404636	0.814596		SNP2	SNP14	0.440111	0.880825		SNP2	SNP14	0.440111	0.880825
SNP9	SNP11	0.426008	0.846484		SNP1	SNP15	0.444517	0.880825		SNP1	SNP15	0.444517	0.880825
SNP6	SNP8	0.439839	0.859843		SNP11	SNP17	0.449048	0.880825		SNP11	SNP17	0.449048	0.880825
SNP8	SNP17	0.4471	0.859843		SNP8	SNP12	0.474266	0.881077		SNP8	SNP12	0.474266	0.881077
SNP14	SNP17	0.449591	0.859843		SNP4	SNP13	0.474901	0.881077		SNP4	SNP13	0.474901	0.881077
SNP1	SNP18	0.46915	0.86122		SNP13	SNP15	0.479014	0.881077		SNP13	SNP15	0.479014	0.881077
SNP2	SNP12	0.47006	0.86122		SNP1	SNP16	0.480581	0.881077		SNP1	SNP16	0.480581	0.881077
SNP7	SNP13	0.473098	0.86122		SNP1	SNP6	0.482406	0.881077		SNP1	SNP6	0.482406	0.881077
SNP8	SNP12	0.473979	0.86122		SNP8	SNP13	0.483729	0.881077		SNP8	SNP13	0.483729	0.881077
SNP1	SNP6	0.487825	0.86122		SNP5	SNP13	0.518723	0.933337		SNP5	SNP13	0.518723	0.933337
SNP1	SNP11	0.490052	0.86122		SNP15	SNP18	0.524621	0.933337		SNP15	SNP18	0.524621	0.933337
SNP8	SNP16	0.490391	0.86122		SNP1	SNP11	0.534194	0.939445		SNP1	SNP11	0.534194	0.939445
SNP1	SNP10	0.500888	0.86122		SNP3	SNP8	0.547289	0.942872		SNP3	SNP8	0.547289	0.942872
SNP10	SNP12	0.507962	0.86122		SNP5	SNP15	0.560014	0.942872		SNP5	SNP15	0.560014	0.942872
SNP12	SNP14	0.510368	0.86122		SNP8	SNP10	0.566675	0.942872		SNP8	SNP10	0.566675	0.942872
SNP13	SNP18	0.512229	0.86122		SNP3	SNP14	0.574482	0.942872		SNP3	SNP14	0.574482	0.942872
SNP5	SNP10	0.520124	0.86499		SNP5	SNP18	0.575884	0.942872		SNP5	SNP18	0.575884	0.942872
SNP7	SNP18	0.534693	0.874372		SNP2	SNP15	0.578285	0.942872		SNP2	SNP15	0.578285	0.942872
SNP4	SNP16	0.539562	0.874372		SNP8	SNP9	0.590613	0.942872		SNP8	SNP9	0.590613	0.942872
SNP2	SNP9	0.545122	0.874372		SNP9	SNP14	0.591978	0.942872		SNP9	SNP14	0.591978	0.942872
SNP1	SNP14	0.548626	0.874372		SNP9	SNP10	0.592169	0.942872		SNP9	SNP10	0.592169	0.942872
SNP5	SNP16	0.56133	0.885397		SNP6	SNP14	0.597768	0.942872		SNP6	SNP14	0.597768	0.942872
SNP4	SNP10	0.607753	0.887795		SNP13	SNP14	0.615289	0.952561		SNP13	SNP14	0.615289	0.952561
SNP5	SNP13	0.613235	0.887795		SNP1	SNP9	0.616363	0.952561		SNP1	SNP9	0.616363	0.952561
SNP12	SNP15	0.618895	0.887795		SNP4	SNP5	0.638724	0.977247		SNP4	SNP5	0.638724	0.977247
SNP4	SNP18	0.62881	0.887795		SNP10	SNP15	0.64734	0.980624		SNP10	SNP15	0.64734	0.980624
SNP7	SNP10	0.63224	0.887795		SNP5	SNP12	0.678539	0.989522		SNP5	SNP12	0.678539	0.989522
SNP3	SNP7	0.63611	0.887795		SNP9	SNP12	0.681814	0.989522		SNP9	SNP12	0.681814	0.989522
SNP4	SNP14	0.643589	0.887795		SNP9	SNP13	0.685183	0.989522		SNP9	SNP13	0.685183	0.989522
SNP6	SNP9	0.647437	0.887795		SNP6	SNP10	0.687256	0.989522		SNP6	SNP10	0.687256	0.989522
SNP10	SNP15	0.652937	0.887795		SNP3	SNP4	0.687779	0.989522		SNP3	SNP4	0.687779	0.989522
SNP9	SNP15	0.653141	0.887795		SNP8	SNP18	0.692018	0.989522		SNP8	SNP18	0.692018	0.989522
SNP11	SNP13	0.653776	0.887795		SNP15	SNP16	0.713186	0.99879		SNP15	SNP16	0.713186	0.99879
SNP12	SNP13	0.653779	0.887795		SNP2	SNP13	0.716285	0.99879		SNP2	SNP13	0.716285	0.99879
SNP14	SNP18	0.654725	0.887795		SNP17	SNP18	0.718194	0.99879		SNP17	SNP18	0.718194	0.99879
SNP3	SNP13	0.656807	0.887795		SNP12	SNP13	0.736904	0.99879		SNP12	SNP13	0.736904	0.99879
SNP14	SNP15	0.659568	0.887795		SNP11	SNP18	0.737434	0.99879		SNP11	SNP18	0.737434	0.99879
SNP3	SNP11	0.663135	0.887795		SNP10	SNP13	0.756945	0.99879		SNP10	SNP13	0.756945	0.99879
SNP9	SNP14	0.664756	0.887795		SNP3	SNP9	0.778839	0.99879		SNP3	SNP9	0.778839	0.99879
SNP8	SNP18	0.680235	0.887795		SNP2	SNP17	0.782508	0.99879		SNP2	SNP17	0.782508	0.99879
SNP1	SNP12	0.680561	0.887795		SNP10	SNP11	0.792295	0.99879		SNP10	SNP11	0.792295	0.99879
SNP6	SNP14	0.683377	0.887795		SNP9	SNP11	0.804152	0.99879		SNP9	SNP11	0.804152	0.99879
SNP6	SNP7	0.684704	0.887795		SNP4	SNP11	0.808251	0.99879		SNP4	SNP11	0.808251	0.99879
SNP2	SNP7	0.696208	0.895125		SNP10	SNP16	0.812166	0.99879		SNP10	SNP16	0.812166	0.99879
SNP7	SNP17	0.717931	0.910936		SNP7	SNP15	0.817957	0.99879		SNP7	SNP15	0.817957	0.99879
SNP10	SNP14	0.728784	0.910936		SNP11	SNP15	0.821899	0.99879		SNP11	SNP15	0.821899	0.99879
SNP2	SNP3	0.731067	0.910936		SNP7	SNP9	0.824067	0.99879		SNP7	SNP9	0.824067	0.99879
SNP12	SNP17	0.732321	0.910936		SNP1	SNP4	0.831615	0.99879		SNP1	SNP4	0.831615	0.99879
SNP6	SNP17	0.762036	0.92508		SNP2	SNP3	0.837048	0.99879		SNP2	SNP3	0.837048	0.99879
SNP1	SNP15	0.765213	0.92508		SNP6	SNP13	0.858262	0.99879		SNP6	SNP13	0.858262	0.99879
SNP7	SNP16	0.76645	0.92508		SNP5	SNP9	0.884915	0.99879		SNP5	SNP9	0.884915	0.99879
SNP3	SNP10	0.767877	0.92508		SNP1	SNP10	0.888951	0.99879		SNP1	SNP10	0.888951	0.99879
SNP2	SNP8	0.778567	0.930631		SNP6	SNP7	0.892059	0.99879		SNP6	SNP7	0.892059	0.99879
SNP1	SNP9	0.800517	0.948723		SNP7	SNP11	0.893663	0.99879		SNP7	SNP11	0.893663	0.99879
SNP8	SNP13	0.806104	0.948723		SNP2	SNP5	0.896601	0.99879		SNP2	SNP5	0.896601	0.99879
SNP8	SNP9	0.813844	0.95052		SNP5	SNP11	0.897229	0.99879		SNP5	SNP11	0.897229	0.99879
SNP4	SNP13	0.822154	0.952951		SNP12	SNP16	0.901166	0.99879		SNP12	SNP16	0.901166	0.99879
SNP12	SNP18	0.832893	0.956076		SNP2	SNP7	0.902188	0.99879		SNP2	SNP7	0.902188	0.99879
SNP1	SNP4	0.839936	0.956076		SNP15	SNP17	0.907455	0.99879		SNP15	SNP17	0.907455	0.99879
SNP2	SNP4	0.857594	0.956076		SNP8	SNP15	0.913946	0.99879		SNP8	SNP15	0.913946	0.99879
SNP7	SNP12	0.866294	0.956076		SNP5	SNP16	0.921226	0.99879		SNP5	SNP16	0.921226	0.99879
SNP5	SNP18	0.866731	0.956076		SNP3	SNP18	0.927546	0.99879		SNP3	SNP18	0.927546	0.99879
SNP4	SNP7	0.868112	0.956076		SNP4	SNP12	0.931792	0.99879		SNP4	SNP12	0.931792	0.99879
SNP8	SNP11	0.868592	0.956076		SNP3	SNP15	0.935632	0.99879		SNP3	SNP15	0.935632	0.99879
SNP2	SNP17	0.87504	0.956293		SNP1	SNP5	0.94685	0.99879		SNP1	SNP5	0.94685	0.99879
SNP6	SNP13	0.897575	0.970332		SNP9	SNP17	0.959813	0.99879		SNP9	SNP17	0.959813	0.99879
SNP7	SNP14	0.91688	0.970332		SNP2	SNP4	0.962218	0.99879		SNP2	SNP4	0.962218	0.99879
SNP3	SNP8	0.921198	0.970332		SNP8	SNP16	0.969829	0.99879		SNP8	SNP16	0.969829	0.99879
SNP5	SNP8	0.924459	0.970332		SNP7	SNP10	0.972304	0.99879		SNP7	SNP10	0.972304	0.99879
SNP8	SNP14	0.928842	0.970332		SNP12	SNP15	0.974132	0.99879		SNP12	SNP15	0.974132	0.99879
SNP4	SNP8	0.934428	0.970332		SNP10	SNP18	0.978566	0.99879		SNP10	SNP18	0.978566	0.99879
SNP8	SNP15	0.937918	0.970332		SNP5	SNP8	0.980157	0.99879		SNP5	SNP8	0.980157	0.99879
SNP2	SNP5	0.946223	0.970332		SNP6	SNP16	0.98358	0.99879		SNP6	SNP16	0.98358	0.99879
SNP2	SNP11	0.947484	0.970332		SNP2	SNP11	0.990679	0.99879		SNP2	SNP11	0.990679	0.99879
SNP10	SNP11	0.951454	0.970332		SNP7	SNP14	0.992043	0.99879		SNP7	SNP14	0.992043	0.99879
SNP1	SNP8	0.957648	0.970332		SNP6	SNP11	0.995007	0.99879		SNP6	SNP11	0.995007	0.99879
SNP3	SNP12	0.978311	0.984272		SNP1	SNP17	0.998192	0.99879		SNP1	SNP17	0.998192	0.99879
SNP3	SNP9	0.984272	0.984272		SNP4	SNP14	0.99879	0.99879		SNP4	SNP14	0.99879	0.99879

## Sheet: LDSNPdata
chr2.54731675_G	chr4.145976674_T	chr11.25113688_C	chr12.29243508_C	chr14.15374272_G	chr15.62879122_C	chr18.83423203_G	chr20.4429453_A	chr1.175893234_A	chr2.135157605_C	chr2.259939985_T	chr3.57159240_A	chr4.22331200_C	chr4.163389985_A	chr5.27966999_T	chr5.146443985_T	chr6.97905989_A	chr6.118047947_C	chr7.111721715_T	chr8.81188597_G	chr8.127280983_T	chr9.115067930_G	chr10.64688790_T	chr12.22375958_G	chr13.63255848_A	chr14.87957641_T	chr15.90610562_G	chr16.23946068_T	chr16.56733037_A	chr17.8354362_G	chr20.37971353_G	chr1.281788173_G	chr9.15866960_A	chr3.136492861_G	chr7.8599340_A	chr10.23267180_G	chr18.32316331_A	chr19.24321261_T
1	2	2	0	1	2	2	0	0	2	0	2	0	2	1	2	1	0	1	2	1	0	0	0	1	2	0	0	2	1	1	1	1	1	1	1	1	1
1	1	2	1	1	2	2	1	2	1	0	2	1	2	2	1	2	1	2	2	1	2	0	0	2	1	0	0	2	1	2	2	1	1	1	0	2	1
1	1	1	2	2	2	1	1	0	1	0	2	0	2	2	1	2	1	0	2	1	1	0	0	1	2	0	0	2	1	2	0	0	2	0	1	2	1
1	0	2	2	1	2	1	2	0	0	0	0	1	2	2	2	2	1	2	2	1	1	0	0	2	1	0	0	2	1	2	1	0	1	0	0	2	2
2	1	1	0	0	0	2	2	0	2	2	2	0	2	2	0	1	0	2	2	0	0	0	0	1	2	0	0	2	2	0	0	1	0	1	1	2	1
1	1	2	2	1	1	2	1	0	0	0	2	0	1	2	0	1	0	2	2	0	1	1	0	2	2	0	0	1	2	2	1	0	2	0	0	2	0
1	1	2	1	1	0	1	1	0	0	1	2	1	1	2	0	1	0	2	1	0	1	0	0	2	2	0	0	2	2	2	1	1	1	0	0	2	0
1	1	2	0	1	2	2	0	0	2	0	1	1	2	2	1	1	0	2	1	1	1	0	0	1	1	1	1	2	2	2	0	1	1	0	0	2	2
1	2	1	1	2	1	2	2	0	2	2	2	0	2	1	2	1	0	1	2	2	2	1	0	2	2	0	0	2	2	1	1	2	0	0	0	1	1
1	0	1	2	0	1	1	2	0	1	0	2	0	1	2	1	1	1	2	2	0	0	0	0	2	2	0	1	2	2	2	1	1	1	0	0	2	1
1	1	2	2	1	0	1	2	0	0	0	2	1	2	2	0	2	0	2	1	0	1	1	0	2	1	0	0	1	2	2	1	0	1	0	0	2	0
2	1	1	1	0	2	1	1	0	1	0	2	0	1	2	1	2	0	2	2	0	0	0	1	2	2	0	0	2	2	2	1	1	2	0	0	2	1
1	1	2	0	1	1	1	2	0	2	0	2	1	1	1	0	2	1	2	2	1	1	0	0	2	2	1	1	2	2	2	1	0	1	1	1	1	1
2	1	1	0	1	2	2	1	0	0	0	1	1	2	2	1	1	1	1	2	1	1	0	0	1	1	1	1	2	1	2	0	1	2	0	1	2	2
2	1	1	0	1	1	2	1	0	1	0	1	0	2	2	1	2	1	2	1	1	1	0	0	1	2	0	0	2	0	2	1	2	1	2	0	1	0
0	2	1	1	1	1	1	1	0	0	0	2	1	2	2	0	2	0	2	2	1	1	0	0	1	1	0	0	2	2	2	1	1	2	2	1	2	2
2	0	2	1	0	2	2	0	0	1	0	1	0	1	2	2	2	1	2	1	0	2	0	0	2	2	0	1	1	2	2	1	2	0	2	0	1	1
1	1	1	0	0	2	2	1	0	2	0	2	1	2	2	2	1	0	2	1	1	1	0	0	1	1	1	1	2	2	2	1	1	1	2	0	2	1
1	0	2	2	1	2	2	1	1	1	0	1	0	2	0	0	1	1	2	2	0	2	0	0	2	2	0	1	2	1	2	1	1	0	0	1	1	0
1	1	1	1	1	2	0	1	0	1	0	1	0	2	2	1	1	1	0	2	0	1	0	0	2	2	0	0	2	2	2	0	0	1	0	0	2	1
1	2	1	1	0	2	1	1	0	1	0	1	0	2	2	0	2	0	0	2	2	1	0	0	1	2	0	0	2	2	2	0	2	1	0	0	1	0
1	0	2	1	0	2	2	0	0	1	0	2	0	2	0	0	1	2	2	1	0	2	0	0	2	2	0	0	1	1	2	1	2	0	2	1	1	1
1	0	2	1	0	2	2	0	0	1	0	0	0	2	0	0	1	2	2	2	1	2	0	0	2	2	0	0	2	2	2	1	1	0	1	0	1	0
1	2	2	0	0	0	2	0	0	2	0	2	0	2	1	0	2	0	1	2	1	0	1	0	0	2	0	0	2	1	2	1	2	0	0	0	1	1
1	2	2	1	1	1	2	0	0	2	1	2	0	2	1	1	2	0	1	2	1	0	0	0	2	2	0	0	2	1	2	1	2	1	1	0	1	2
1	1	2	1	0	2	2	0	0	2	0	2	1	1	2	1	2	1	2	1	0	0	0	0	1	1	0	0	2	2	1	0	1	1	0	0	1	2
1	0	1	1	2	2	2	2	0	2	0	2	0	2	2	0	1	0	2	2	0	1	0	1	2	2	0	1	2	2	2	1	1	2	0	1	2	1
2	1	1	0	0	2	1	2	0	0	0	1	0	2	2	1	1	1	1	2	1	1	0	0	1	2	0	0	2	1	2	0	0	2	0	1	2	2
1	2	1	1	0	2	2	1	0	1	0	1	0	2	2	0	2	0	1	2	2	1	0	1	1	2	0	0	2	2	2	0	2	1	0	0	2	1
2	1	1	0	1	2	1	2	0	1	0	2	0	2	2	1	1	1	1	2	1	1	0	2	1	2	1	0	2	1	2	0	0	2	0	1	2	2
1	1	2	0	0	2	1	1	0	2	0	1	1	2	2	2	0	0	1	1	1	2	0	0	1	1	0	0	2	2	2	0	1	1	0	0	2	0
2	1	1	0	1	2	1	2	0	0	0	1	1	2	2	1	2	1	1	2	1	1	0	0	1	1	0	2	2	1	2	0	0	2	0	1	2	2
1	1	1	1	0	2	1	0	0	1	0	2	1	2	2	0	2	1	2	2	1	0	0	0	1	2	0	0	2	1	1	0	1	1	0	0	0	2
2	0	2	1	1	2	2	2	0	2	0	2	0	1	2	1	1	1	2	1	0	2	0	0	2	1	0	0	1	2	1	0	1	2	1	0	2	0
2	1	2	1	0	2	2	0	0	1	0	2	0	1	1	0	2	1	2	2	0	1	0	0	1	1	0	0	2	1	2	1	2	1	0	0	1	1
2	0	0	1	0	2	1	1	0	1	0	2	0	2	2	0	2	0	1	2	0	1	0	0	2	2	0	2	2	2	2	0	0	1	0	1	2	0
2	0	1	1	0	2	0	1	0	1	0	2	0	2	2	1	1	1	2	2	0	1	0	0	2	2	1	2	2	2	2	0	1	1	0	0	2	0
1	1	1	0	1	1	2	1	0	1	0	2	1	2	1	0	2	1	2	1	0	1	0	0	1	2	0	0	2	1	2	0	2	1	0	0	2	0
1	2	2	2	0	2	1	1	2	1	0	1	0	2	2	0	2	0	1	2	2	1	0	0	1	2	0	0	2	2	2	1	2	1	0	0	2	2
2	1	1	0	0	2	1	0	0	1	0	2	1	2	2	1	1	1	1	2	1	1	0	0	2	2	1	0	2	1	2	0	0	2	0	1	2	2
1	1	2	0	0	2	1	1	0	2	0	2	0	1	2	2	1	1	2	2	0	1	0	0	2	1	1	0	1	2	2	0	0	0	1	0	2	1
0	1	2	1	1	1	1	1	0	0	1	2	0	1	2	0	2	0	1	1	0	1	0	0	2	2	0	0	1	2	2	1	2	1	0	0	2	0
2	2	1	0	0	1	2	2	0	1	0	2	0	2	2	0	0	0	2	2	1	0	0	0	0	1	0	0	1	2	1	0	0	2	1	2	2	1
2	0	2	2	1	2	2	0	0	1	0	1	0	2	2	2	1	2	2	1	1	2	0	0	2	2	0	1	2	2	2	1	2	0	0	1	1	1
1	1	1	1	1	1	2	2	0	2	0	2	0	2	2	1	1	0	1	2	0	2	0	0	1	2	0	0	2	1	1	0	1	0	1	2	2	1
1	1	1	0	0	1	2	0	0	2	0	2	2	2	2	1	2	0	1	2	1	0	0	1	1	2	0	0	2	1	1	1	1	1	0	0	1	2
2	1	1	0	0	2	1	2	0	1	0	2	1	2	2	1	1	1	1	2	1	1	0	0	2	1	1	1	2	1	2	0	0	2	0	1	2	2
1	1	2	0	0	2	2	0	1	1	0	2	1	2	2	0	1	1	2	2	0	1	0	0	2	2	0	1	2	2	2	1	1	1	0	0	2	2
1	1	2	2	1	1	1	1	0	0	1	2	1	2	2	0	1	0	2	1	0	1	0	0	2	1	0	0	2	2	2	1	1	2	0	0	2	0
1	2	1	1	0	1	2	2	0	2	1	2	0	2	1	1	1	0	1	2	1	0	1	0	2	2	0	0	2	2	1	1	1	1	0	0	2	1
1	1	2	0	0	1	2	1	0	1	0	2	0	1	1	1	2	1	2	2	1	1	0	0	1	2	0	0	2	1	2	0	2	1	1	0	2	0
1	1	2	1	1	2	1	0	0	1	0	2	0	2	1	1	2	1	0	2	1	2	0	0	2	2	1	0	2	2	2	0	1	1	0	1	2	1
1	1	2	1	0	1	1	0	0	1	0	2	2	2	2	0	2	0	2	2	1	0	0	0	1	2	0	0	2	1	1	0	1	1	0	0	0	2
2	1	2	1	0	2	2	1	0	0	0	2	0	1	2	1	2	2	2	2	0	0	0	0	0	2	0	0	2	1	2	1	2	2	0	0	2	1
1	1	2	1	1	2	2	1	2	0	0	1	0	2	2	2	1	0	2	2	0	1	0	0	1	2	0	1	2	2	1	1	1	1	0	0	2	2
1	2	2	2	0	1	1	2	0	1	0	2	0	1	2	0	1	1	1	1	1	1	0	1	2	0	0	0	2	2	2	0	2	1	0	0	1	1
1	1	2	1	0	1	1	0	2	1	0	2	1	2	2	1	1	0	1	2	1	0	0	0	1	2	0	0	2	2	2	1	1	1	0	0	0	2
1	2	2	2	1	2	1	1	0	2	0	2	0	1	2	0	1	1	2	0	1	0	0	0	2	2	0	0	1	0	2	1	2	0	0	0	1	0
2	0	1	1	0	2	1	1	0	1	0	2	0	2	2	2	2	1	2	2	0	1	0	0	2	2	0	2	2	1	2	1	1	0	0	1	2	1
2	2	2	0	0	2	2	2	0	1	0	2	0	1	2	0	2	2	1	1	0	0	0	1	2	0	0	0	1	2	2	1	2	1	1	0	1	1
1	1	2	2	1	2	2	1	1	1	0	2	1	2	2	1	1	0	2	2	0	1	0	0	2	2	0	1	2	2	1	1	1	1	0	0	2	2
1	1	1	1	2	2	0	0	0	1	0	1	0	2	2	0	1	1	0	2	1	1	0	0	2	2	1	0	2	2	2	0	1	0	0	0	2	1
1	2	2	1	1	2	2	1	1	0	0	1	1	2	2	0	1	1	2	2	0	1	0	0	1	2	0	0	2	2	2	1	1	1	0	0	2	2
1	1	2	2	1	1	2	1	0	1	0	1	1	1	2	0	2	0	1	1	0	1	1	0	2	2	0	0	2	2	2	1	0	1	0	0	2	0
1	2	1	1	1	0	2	0	0	2	1	2	0	2	1	1	1	0	1	2	0	0	0	0	1	2	0	0	2	1	1	1	2	0	0	0	2	1
1	2	1	1	2	2	2	2	0	2	0	1	1	1	2	1	1	1	2	1	0	0	0	0	1	2	0	0	2	1	1	1	0	2	2	0	2	1
2	1	1	1	1	2	2	1	0	1	0	2	0	1	1	1	2	1	2	2	0	0	0	0	1	2	0	0	2	1	2	1	1	1	0	0	1	2
1	1	2	0	1	1	2	2	0	2	0	2	0	1	2	1	1	1	2	2	1	1	0	0	1	2	0	0	2	1	2	0	2	1	0	0	2	0
2	0	0	1	0	2	2	0	0	1	0	2	0	2	2	2	2	0	2	1	0	1	0	0	2	2	1	2	2	1	2	0	1	0	0	0	2	0
1	1	2	1	0	2	2	1	0	2	0	1	1	2	2	1	0	0	1	1	1	2	0	0	1	1	1	0	2	2	2	0	2	2	0	0	1	0
1	1	1	1	0	2	2	0	2	0	0	2	1	1	1	1	2	2	2	2	0	1	0	0	1	2	0	0	2	1	1	1	2	1	0	0	1	1
1	1	1	1	1	1	1	1	0	1	0	2	1	2	1	0	2	1	2	2	0	1	0	0	1	1	0	1	2	1	2	1	1	2	1	0	1	2
2	0	1	1	2	2	1	1	2	1	0	2	0	2	2	1	1	1	1	1	0	1	0	0	2	2	0	2	2	1	2	1	0	0	0	0	2	0
2	0	2	1	1	1	2	1	1	2	2	2	0	1	2	1	2	1	1	2	0	0	0	0	2	1	0	0	2	1	2	0	2	2	2	1	2	1
2	1	1	1	2	2	2	0	1	1	2	2	0	2	1	0	2	0	1	2	0	2	0	0	1	2	0	2	1	2	1	1	0	2	1	1	2	1
2	1	1	1	0	2	1	1	0	1	0	2	0	2	2	2	2	1	1	1	1	1	0	0	2	1	0	0	2	2	2	0	2	2	0	1	2	0
0	1	2	1	2	2	1	0	0	2	0	2	0	2	1	1	2	1	1	2	1	0	0	1	2	1	0	1	2	2	2	0	1	2	0	1	2	2
1	2	1	2	0	2	1	1	0	2	0	2	0	2	2	0	1	1	2	1	0	0	0	0	1	0	1	2	1	1	1	1	0	1	1	1	2	0
1	2	1	2	1	2	1	1	0	2	0	2	1	2	2	0	1	1	1	2	0	0	0	0	1	1	1	0	1	2	2	2	1	1	1	1	1	1
0	2	0	2	0	2	1	0	0	2	0	1	2	2	1	0	1	1	2	2	1	2	0	0	0	2	0	0	2	1	1	0	0	0	1	0	1	1
2	1	2	1	0	1	2	1	0	2	2	2	0	1	2	1	2	0	1	2	1	2	0	0	2	1	0	0	2	1	2	1	2	1	0	1	2	2
1	1	1	2	0	1	1	1	0	2	0	2	0	2	1	0	2	2	2	2	2	1	1	0	1	2	0	0	2	1	2	1	1	1	0	1	2	1
2	1	1	2	0	1	2	0	0	1	1	2	1	2	2	1	1	0	2	2	2	2	0	0	1	2	0	0	2	1	1	1	2	2	2	0	2	1
2	1	1	0	0	1	2	1	0	1	0	2	0	2	2	1	2	0	2	2	1	1	0	0	2	1	1	0	2	1	1	1	2	1	0	0	1	1
1	2	2	1	1	2	1	1	1	2	2	1	0	0	2	1	1	0	2	2	0	1	0	0	1	2	0	2	2	2	2	1	2	1	1	1	1	2
0	2	0	1	0	2	2	1	0	1	0	2	0	2	2	1	2	0	1	2	1	0	0	0	1	2	0	2	2	1	1	0	2	2	1	0	1	1
2	1	2	0	0	2	2	0	0	2	0	2	0	1	2	1	1	1	2	2	2	1	0	0	2	2	0	0	2	1	2	1	1	2	1	0	2	2
0	1	2	1	1	2	2	2	2	0	0	2	1	1	2	1	1	1	2	2	2	0	0	0	2	2	0	0	2	1	2	1	1	0	0	1	1	2
1	2	2	1	1	1	1	2	1	1	0	2	0	0	2	1	2	0	2	2	0	2	0	1	2	2	0	2	2	2	2	0	0	0	0	0	2	2
2	1	0	1	0	2	2	0	1	1	0	2	0	2	2	1	2	1	1	2	1	1	0	0	2	2	0	0	2	1	2	2	1	1	0	0	2	2
2	0	1	2	0	1	0	1	0	2	0	2	1	1	2	1	2	2	1	2	1	1	0	0	1	1	0	0	2	2	1	1	1	2	0	0	1	1
2	1	2	0	1	1	2	1	0	1	0	2	1	2	2	2	2	0	2	1	2	1	0	0	1	0	1	0	2	2	2	1	0	1	0	0	1	0
1	1	2	1	0	2	2	0	0	1	0	2	1	2	2	1	2	1	1	2	1	1	0	0	1	2	0	2	2	2	1	1	1	0	0	0	1	1
2	0	2	0	1	1	1	2	0	1	2	1	0	2	2	0	1	1	1	2	1	0	0	0	2	2	0	0	2	1	2	0	1	1	0	0	2	1
2	2	2	0	1	2	2	1	0	1	0	2	1	2	1	0	2	2	2	2	0	2	0	0	1	1	0	0	2	1	2	0	2	1	0	0	2	1
1	2	0	0	1	2	0	0	0	2	0	1	1	2	2	1	2	0	0	2	2	1	0	0	1	1	0	0	2	1	2	1	1	1	0	0	2	1
1	1	0	1	1	2	2	0	0	1	0	1	1	2	2	2	1	1	2	2	2	1	0	0	1	1	0	0	2	1	2	1	2	2	0	0	1	1
1	0	2	1	1	1	2	1	0	1	0	2	1	2	2	2	2	0	2	2	2	0	0	0	0	2	1	0	2	2	2	1	2	1	1	0	1	1
1	1	1	1	1	1	2	0	0	2	0	2	0	2	2	1	2	0	2	2	0	1	0	0	1	2	0	1	2	1	1	0	0	0	0	1	2	2
1	1	1	0	1	1	2	1	0	1	0	2	0	2	1	1	1	0	2	2	0	0	0	0	2	2	0	0	1	1	2	1	1	1	0	2	2	0
2	1	2	1	0	2	1	0	0	0	0	2	1	2	1	2	2	0	1	2	0	2	0	0	2	1	0	0	2	0	2	2	1	1	0	0	2	1
1	1	1	1	1	2	1	1	1	1	0	2	0	1	1	1	1	1	2	2	0	1	0	0	0	2	0	0	1	1	1	1	1	1	0	1	2	1
2	1	2	0	1	2	2	2	1	2	0	2	0	1	2	2	2	0	1	2	2	1	0	2	2	1	0	0	2	2	2	0	2	0	2	0	2	2
2	1	2	2	1	1	2	1	0	1	0	2	0	1	1	0	2	1	1	1	0	1	0	0	1	2	0	1	2	2	1	1	1	1	0	0	2	0
1	1	0	0	0	2	1	1	1	2	0	2	0	2	1	1	1	1	0	0	0	1	0	0	1	2	0	0	1	2	1	1	2	1	0	0	2	2
2	1	1	1	0	2	2	1	0	1	0	2	0	2	2	1	2	2	1	2	1	0	0	0	1	1	0	0	2	1	2	0	0	1	0	0	2	0
2	0	2	1	0	1	2	2	1	2	0	2	0	2	2	1	1	1	0	2	0	2	2	0	2	0	0	0	2	0	2	1	2	1	0	0	2	1
2	1	1	1	0	2	2	1	0	1	0	2	2	2	2	0	2	1	2	2	1	2	0	0	1	2	0	0	2	1	1	1	1	1	0	0	2	0
2	2	2	0	1	2	1	1	0	2	0	2	1	2	2	1	2	2	2	1	0	1	0	0	2	1	0	1	2	2	2	1	1	2	0	1	2	0
0	2	1	1	1	1	1	2	0	2	0	1	1	2	2	0	1	0	2	2	0	1	0	0	2	2	0	0	2	2	1	0	1	1	0	1	2	1
1	1	2	2	1	2	0	0	1	2	0	2	0	2	2	0	2	2	1	1	1	1	0	0	1	2	0	0	2	2	1	1	1	0	0	0	2	1
1	2	2	0	2	2	2	1	1	0	0	2	0	2	2	1	2	1	2	2	0	1	0	0	2	2	0	0	2	2	1	1	1	1	0	0	2	2
2	1	2	1	1	2	0	1	0	1	2	2	1	2	2	1	2	0	1	2	2	1	0	0	1	2	0	0	2	1	2	1	0	0	0	0	2	2
2	1	1	0	1	2	1	2	0	1	0	2	0	2	1	1	2	0	2	2	0	1	0	0	1	2	1	2	2	1	2	2	1	1	0	2	2	2
2	0	2	0	0	1	1	0	0	1	0	1	0	2	1	1	0	1	2	1	0	0	0	0	2	2	0	0	2	1	2	0	2	1	0	0	1	1
2	0	1	0	2	2	2	1	0	0	0	1	1	2	2	2	0	1	0	2	1	2	0	0	2	2	1	2	2	2	2	0	1	1	0	1	2	1
2	0	2	1	0	2	1	2	0	0	0	2	1	1	1	1	1	0	2	2	0	2	0	0	1	1	0	0	2	2	1	0	0	2	0	1	1	0
2	1	2	1	0	1	2	1	0	1	0	2	1	2	2	1	1	1	1	2	1	1	0	0	2	1	0	0	2	2	1	0	1	2	0	0	1	2
2	1	2	2	0	2	2	0	0	0	0	2	0	2	1	0	1	1	1	1	0	2	0	0	2	2	0	0	1	2	2	2	1	0	0	0	2	1
1	2	2	0	2	2	1	1	1	2	0	2	0	1	2	2	2	0	1	2	0	0	0	0	1	2	0	1	2	1	1	1	0	2	0	0	2	2
2	2	1	1	0	1	2	2	0	1	0	1	1	2	2	2	1	2	2	2	0	1	0	0	2	2	0	2	2	0	1	1	0	1	0	1	2	1
2	2	0	0	0	0	2	1	0	1	0	2	0	2	2	0	1	0	2	2	0	0	0	0	0	1	0	0	2	2	1	0	2	1	2	2	2	1
2	1	2	1	0	2	1	2	0	2	0	2	0	1	2	1	2	0	2	2	0	1	0	0	2	1	0	0	2	2	1	0	2	0	0	1	2	2
2	1	2	1	1	2	0	2	0	1	1	2	0	2	2	2	2	0	1	2	1	0	0	0	2	2	0	0	1	0	2	2	1	0	2	0	1	0
1	0	0	0	1	1	2	1	0	1	0	2	1	2	2	0	2	1	1	1	1	1	0	0	2	2	0	0	2	1	1	0	2	1	0	0	2	2
2	2	2	1	1	2	2	0	0	1	0	2	0	2	2	0	0	2	2	2	1	1	0	0	2	2	0	0	2	1	1	1	1	1	2	0	2	1
2	1	1	1	1	1	2	2	0	2	0	2	0	2	2	1	1	0	2	2	1	0	0	0	1	2	1	2	2	2	2	1	1	1	1	0	2	1
2	0	0	1	0	1	0	0	0	0	0	2	0	2	2	2	1	1	1	2	2	0	0	0	2	2	0	0	2	1	2	0	2	1	0	1	1	1
2	1	2	2	1	2	2	1	2	1	1	2	0	2	2	1	2	2	2	2	0	1	0	0	2	2	0	0	1	2	2	1	1	2	0	0	2	1
0	1	1	1	2	2	1	0	0	1	0	2	0	2	2	0	1	1	2	2	1	1	0	0	2	1	0	2	2	1	2	1	1	1	0	0	2	2
2	1	2	1	1	2	2	1	0	2	1	2	0	2	0	0	2	0	1	2	0	0	0	2	1	2	0	0	2	1	2	0	0	1	1	0	1	1
2	1	1	2	0	2	2	1	0	1	1	2	0	1	2	1	1	0	2	2	1	0	0	0	2	2	1	0	1	1	1	1	2	1	0	0	2	1
1	1	1	0	0	2	1	1	0	2	0	2	0	2	2	1	2	0	2	1	1	0	0	0	1	1	0	0	1	1	2	2	0	2	2	0	2	1
2	2	2	1	0	2	2	2	1	1	0	2	1	2	2	0	2	1	2	2	0	0	0	0	1	1	0	2	2	2	2	2	1	1	0	0	2	1
1	2	2	1	2	1	2	2	1	0	0	2	0	1	2	0	2	0	2	2	1	1	0	0	0	1	1	0	2	2	1	1	1	0	1	0	1	0
2	0	2	1	1	2	1	1	0	1	2	2	0	2	2	1	1	2	2	2	1	1	2	0	2	0	1	1	2	1	2	1	1	1	0	0	2	2
0	2	1	1	1	1	1	2	0	2	0	2	1	2	1	0	2	1	1	1	1	1	0	0	1	2	0	0	2	2	2	1	1	1	0	0	1	1
1	2	1	2	2	1	2	2	1	1	0	2	0	2	1	1	2	1	2	2	0	1	0	0	1	2	0	1	2	0	0	1	1	1	1	1	2	0
2	2	2	1	0	2	2	0	1	0	2	1	0	2	2	0	1	2	1	2	0	0	0	0	2	2	0	2	2	2	1	1	0	1	0	0	2	1
1	1	2	1	2	1	2	1	0	1	0	1	0	2	2	0	1	0	1	1	1	0	0	0	1	2	0	0	2	0	2	0	1	1	0	1	2	2
2	1	2	0	1	2	1	1	1	0	0	2	0	2	0	0	2	1	1	1	1	1	0	2	1	1	0	0	2	1	1	2	1	0	0	0	1	2
1	1	2	2	1	1	1	0	0	1	0	2	0	2	1	1	2	0	1	2	0	2	0	0	0	2	0	1	2	0	2	2	1	1	0	0	2	1
2	2	0	0	0	1	1	2	0	1	0	2	0	2	2	0	1	1	1	1	0	1	2	0	2	2	0	0	2	0	2	2	2	0	1	1	2	0
2	1	2	1	2	1	1	0	0	1	2	2	0	2	2	0	2	1	1	2	0	1	1	0	2	1	0	0	2	1	2	1	1	1	1	0	2	0
1	2	2	1	0	1	2	0	0	2	0	1	1	2	2	2	2	0	2	1	2	2	0	0	0	2	0	0	2	2	2	0	2	2	0	0	2	1
1	2	0	1	1	2	1	0	0	1	0	1	2	2	2	0	2	0	2	2	1	1	0	2	1	1	0	0	2	1	1	1	0	0	0	0	2	1
1	1	2	1	1	2	2	1	1	1	0	1	0	1	1	0	1	1	1	0	0	1	0	0	2	2	0	0	2	2	2	1	1	1	0	1	2	1
1	0	2	2	0	2	2	1	0	1	0	2	1	1	1	1	2	1	1	2	1	1	0	0	2	1	1	0	1	2	2	0	1	2	0	1	2	2
0	0	1	1	1	2	1	2	0	0	0	1	0	2	2	2	2	1	2	1	0	0	0	0	1	2	0	1	2	2	1	0	2	1	1	1	2	2
1	1	1	1	0	2	0	1	0	2	0	2	0	2	2	2	2	0	1	2	1	1	0	0	0	1	0	0	1	2	2	1	1	1	1	0	1	1
2	2	1	2	1	1	1	1	0	1	0	2	1	2	1	0	2	0	1	1	0	0	0	0	2	2	0	0	2	2	2	2	1	1	1	0	2	1
2	1	0	2	0	1	2	0	0	1	0	2	0	2	2	1	2	0	2	2	2	2	0	0	0	2	0	0	2	0	1	0	1	2	0	1	1	1
2	1	2	1	2	1	2	1	1	1	0	2	0	2	2	0	1	0	2	1	1	0	0	0	1	1	0	1	2	2	2	1	1	0	0	1	2	1
0	2	2	1	0	0	2	1	0	0	0	2	1	2	2	0	2	1	2	2	0	0	0	0	1	0	0	0	2	1	1	0	2	1	0	0	2	0
2	1	2	1	1	2	1	1	0	0	0	2	0	2	1	1	2	1	0	1	1	1	0	0	1	2	0	0	2	1	2	2	1	0	0	0	2	2
2	1	2	0	1	2	0	2	0	1	0	2	0	2	1	2	1	0	2	1	2	1	0	0	1	2	0	0	2	1	2	0	1	1	1	0	1	2
1	0	2	0	0	1	0	1	0	1	0	2	0	2	2	0	2	0	2	2	2	2	0	0	1	2	0	0	2	2	2	1	1	0	0	0	1	2
1	2	0	1	0	2	1	1	0	2	1	2	0	2	2	0	1	0	2	2	1	0	0	0	1	0	0	0	2	2	2	0	1	1	0	1	1	0
2	1	1	1	1	1	2	0	1	1	1	2	1	0	2	0	2	0	2	2	0	0	0	0	0	1	0	0	2	2	2	1	1	2	1	0	2	2
1	1	1	1	1	2	2	0	0	2	0	2	0	2	2	0	2	0	0	2	1	2	1	0	1	2	1	2	2	2	1	1	1	1	1	0	2	0
2	2	2	1	0	2	2	2	1	2	0	2	0	2	2	0	1	1	2	2	1	1	0	0	1	1	1	2	2	2	1	2	0	1	0	1	2	1
2	2	2	2	0	2	1	1	0	2	2	2	1	2	1	1	2	0	1	2	1	1	0	0	1	2	0	1	2	1	2	1	2	0	0	0	1	2
2	2	2	0	0	2	1	1	0	2	0	2	2	2	1	2	2	0	2	1	1	1	0	0	1	2	0	1	1	2	2	2	1	1	0	0	1	0
1	0	2	1	2	1	2	0	0	1	0	2	0	1	2	1	2	0	2	2	0	1	1	0	1	2	0	0	2	2	2	1	0	1	0	1	2	2
1	1	1	1	1	2	1	1	0	2	0	2	0	2	1	1	1	1	1	2	1	0	0	0	1	2	0	0	2	0	2	1	1	2	0	0	2	1
1	1	2	1	1	1	1	2	1	0	2	2	1	2	1	0	2	1	1	2	2	1	2	0	0	1	0	0	2	1	2	2	1	1	0	0	1	2
1	1	2	0	1	2	1	1	1	1	0	2	1	2	2	1	2	1	0	2	0	0	0	1	1	2	0	0	2	1	1	1	1	1	0	0	2	2
1	1	2	0	1	2	2	0	0	2	0	1	1	2	2	0	1	1	1	2	1	1	0	1	2	2	0	0	2	2	2	1	2	2	0	0	1	2
1	1	2	1	1	2	2	0	0	2	0	2	0	2	0	2	1	0	1	2	1	1	0	0	0	2	0	0	2	2	2	1	0	2	0	0	2	1
2	2	0	2	0	2	1	0	0	1	2	2	0	2	2	1	1	1	1	2	0	1	0	0	2	2	0	0	2	1	2	1	2	0	0	0	2	1
1	0	2	0	0	2	2	0	0	1	0	2	0	1	0	1	1	0	0	1	2	2	0	0	2	1	0	0	1	2	2	2	1	1	1	1	2	1
1	2	2	2	0	2	2	2	1	1	0	2	0	2	2	1	2	0	2	1	2	1	0	0	2	0	0	0	2	1	2	1	2	1	0	1	2	1
2	1	2	1	2	0	2	0	0	1	0	2	1	2	2	0	2	1	2	2	2	2	2	0	2	2	0	0	2	2	2	0	0	1	1	0	2	1
2	2	2	1	0	2	1	1	1	0	0	1	0	1	2	0	1	1	2	2	2	0	0	0	0	1	0	0	2	1	1	1	0	0	1	0	2	0
2	2	2	0	1	2	2	0	0	2	0	2	0	2	2	1	1	0	2	0	2	1	2	0	0	1	1	0	2	2	2	2	1	1	0	1	2	1
1	2	2	0	0	2	2	2	0	1	1	2	0	2	2	1	2	0	2	2	0	0	0	0	2	2	1	0	1	0	2	1	1	1	1	0	1	1
2	1	1	1	1	1	1	0	0	0	0	0	1	2	2	1	0	0	2	2	1	0	0	0	2	1	0	0	2	1	2	1	2	1	1	0	0	2
0	2	1	1	1	2	2	1	0	0	0	2	1	2	2	0	2	1	2	1	0	0	0	0	2	2	0	1	2	1	1	0	2	1	1	0	2	2
2	1	2	0	0	1	2	1	0	1	0	2	0	2	2	2	2	1	2	2	1	1	0	2	1	2	0	0	2	1	2	0	0	1	2	0	2	2
1	2	2	0	0	2	1	1	0	1	0	1	1	2	1	0	2	0	1	2	2	1	0	1	1	2	0	0	2	2	2	1	2	1	0	0	2	1
2	2	1	1	1	1	2	1	1	2	2	0	0	2	2	0	2	0	2	2	1	1	0	0	2	1	0	2	2	1	2	0	1	0	0	0	1	1
1	2	1	2	1	1	1	2	0	2	2	2	1	2	2	0	2	0	2	2	0	1	0	0	2	2	0	0	2	1	2	1	2	1	0	0	2	1
0	1	1	1	1	2	2	2	0	0	0	2	0	2	2	1	1	0	1	2	0	0	0	0	2	2	0	0	2	1	1	0	1	0	0	1	2	0
2	2	2	1	1	0	2	1	1	1	0	1	0	2	2	2	0	0	2	1	0	0	0	0	1	1	0	1	2	2	1	1	1	1	2	1	2	1
0	2	2	0	1	2	2	2	0	2	0	2	0	2	2	1	1	1	2	0	1	1	0	0	0	2	0	0	1	2	2	0	0	2	0	1	2	2
2	1	1	1	1	0	1	1	1	2	0	2	0	2	2	0	1	1	1	2	2	0	0	0	1	1	0	0	2	0	2	0	1	2	0	0	2	1
1	0	2	0	1	2	2	0	0	1	0	2	0	2	2	1	1	1	2	1	1	1	0	0	2	1	0	0	2	1	2	1	1	1	0	1	2	1
1	0	2	0	0	1	2	0	0	2	0	2	0	2	2	0	2	1	2	1	0	0	0	0	1	1	0	0	2	2	0	1	1	1	0	0	2	0
2	1	1	1	0	2	2	1	0	1	0	1	0	1	2	0	2	2	1	2	0	1	0	1	1	2	1	0	2	2	2	1	1	0	0	1	2	1
1	2	2	1	1	1	1	2	0	2	0	2	0	2	1	1	1	1	1	2	1	1	0	0	1	2	0	0	2	2	2	2	2	0	0	0	1	0
1	1	2	0	0	2	1	0	1	1	0	2	0	1	0	2	2	0	1	2	1	2	0	0	2	1	1	0	2	2	2	2	1	1	0	0	2	1
2	1	1	0	1	1	1	1	0	1	2	2	0	2	2	0	2	0	2	2	1	0	1	0	1	2	0	0	2	1	2	0	2	1	0	0	1	1
2	2	2	1	1	2	1	1	0	0	0	1	0	1	2	0	0	1	2	2	0	0	0	0	1	2	0	0	2	2	2	0	2	0	1	0	2	0
2	2	2	1	2	0	1	2	0	1	0	1	1	2	2	0	2	1	1	2	1	1	0	0	1	1	0	0	1	2	2	0	1	0	0	0	2	1
2	0	1	2	0	1	2	0	0	2	0	2	1	2	1	1	1	0	1	2	1	1	0	0	2	0	0	0	2	2	2	0	2	1	0	1	2	1
2	0	1	2	0	2	2	0	0	0	0	2	0	2	1	0	1	1	2	2	0	1	0	0	1	2	0	0	2	2	2	1	2	0	1	2	2	0
2	0	1	2	1	2	2	2	0	1	0	2	1	2	1	2	1	1	1	2	0	2	0	0	1	1	1	0	2	2	2	0	0	2	0	1	2	1
2	2	1	1	1	2	1	2	0	2	0	2	0	1	2	1	1	1	1	1	0	1	0	0	0	1	0	0	2	2	2	1	0	1	1	0	2	2
2	0	2	1	1	2	2	1	0	1	0	1	0	2	2	1	2	0	1	2	2	2	0	0	2	1	0	0	2	2	2	0	2	0	0	0	2	2
1	2	2	1	0	2	2	0	0	1	2	1	0	2	2	1	2	0	2	2	1	2	0	0	2	2	0	0	2	2	2	1	2	0	0	0	2	1
1	2	2	1	1	1	1	0	0	1	0	2	1	1	2	1	1	0	2	2	1	2	0	0	2	2	0	2	2	1	2	1	0	1	1	0	2	2
2	0	2	0	2	2	2	2	0	0	0	2	0	1	1	2	1	0	0	2	1	1	0	0	2	2	0	0	2	1	2	1	2	1	0	1	2	1
1	2	0	2	2	2	2	0	0	2	0	2	1	2	2	1	1	1	2	1	0	0	0	0	2	2	1	2	1	1	1	1	1	1	1	0	1	0
0	2	1	1	0	2	2	1	0	1	0	2	0	2	1	2	2	2	1	2	1	1	0	0	1	2	0	1	2	2	2	0	0	2	0	0	1	2
2	0	1	2	1	1	2	2	0	2	0	2	0	1	1	1	2	0	2	2	1	1	0	0	2	2	0	0	2	2	2	1	2	1	0	0	2	1
2	1	2	1	1	2	2	1	1	1	0	2	0	1	2	1	0	1	1	2	0	1	0	0	1	1	0	0	2	2	2	1	0	0	0	0	2	1
1	1	2	1	0	1	1	0	1	1	2	2	1	2	2	1	2	0	2	2	0	1	1	0	1	2	0	1	2	1	2	2	1	0	1	1	2	1
1	1	1	1	1	2	2	1	0	1	0	2	0	2	2	2	2	1	1	1	1	0	0	0	1	2	1	0	2	1	1	1	1	1	1	0	1	0
2	2	1	1	1	2	1	1	2	2	0	2	2	1	2	1	2	0	1	1	0	1	0	0	1	0	0	1	2	2	2	1	1	1	1	0	2	1
0	0	1	0	1	2	1	1	0	2	0	1	1	2	2	1	1	1	2	0	1	2	0	0	1	1	0	0	2	2	1	0	2	2	0	0	1	1
2	1	2	1	1	2	1	2	0	2	0	1	0	2	0	0	2	1	0	2	1	2	0	0	0	2	0	1	2	2	1	2	1	1	2	1	2	1
1	1	2	1	0	2	1	2	0	2	0	2	0	2	2	1	2	2	2	2	0	0	0	0	0	2	0	0	2	2	2	2	0	0	1	0	2	0
2	1	2	1	1	1	2	1	0	0	0	2	1	1	1	1	0	1	2	1	0	1	0	0	2	2	0	2	2	2	2	0	0	1	0	1	2	1
1	1	2	2	0	2	0	1	0	2	0	2	1	2	1	0	2	0	2	1	0	1	0	0	1	2	0	0	2	2	2	0	1	2	0	0	0	1
2	0	2	1	2	2	1	2	1	2	0	2	1	2	1	1	2	0	2	2	2	1	1	0	2	2	0	0	2	2	2	1	0	1	1	0	2	2
2	0	1	0	0	2	1	1	0	2	0	2	1	1	2	1	2	1	1	2	2	1	2	0	0	0	0	0	1	1	2	2	0	2	0	0	2	2
2	1	2	2	1	1	1	2	1	2	2	2	1	2	2	0	2	0	1	1	1	2	0	0	2	1	0	2	2	1	2	1	1	1	0	1	2	1
2	2	2	1	0	2	1	1	0	1	0	2	1	2	2	1	0	1	1	2	1	1	0	0	0	1	0	0	1	2	2	0	1	2	0	0	2	0
0	1	2	0	1	2	2	0	0	2	0	2	0	2	2	1	2	1	2	1	2	1	0	0	1	1	1	0	2	1	2	1	2	2	0	0	2	1
2	2	2	1	0	1	2	1	0	2	0	2	0	2	1	1	1	1	2	0	0	1	0	0	2	2	0	0	2	1	2	0	2	1	1	0	1	1
1	1	2	0	0	2	2	0	0	2	0	1	1	2	2	1	2	0	1	2	0	2	0	0	1	2	1	2	2	1	2	0	2	1	0	0	2	0
2	0	1	0	0	1	0	2	0	0	0	2	1	2	2	2	1	0	2	1	2	0	0	0	1	2	0	0	2	2	2	1	0	1	1	0	2	0
2	2	1	1	0	1	2	0	1	1	0	1	1	2	2	0	2	0	2	1	0	1	0	0	1	1	0	1	2	2	2	0	0	1	0	0	2	1
2	2	1	2	0	1	1	0	1	2	0	2	0	2	2	1	1	0	0	2	1	1	0	0	1	1	0	0	1	1	2	0	1	1	0	0	2	1
1	2	2	1	0	0	1	1	0	1	0	2	0	2	2	1	2	0	2	2	1	0	0	0	1	2	0	2	2	2	2	0	1	1	2	0	0	2
1	0	2	0	0	1	1	0	0	1	0	2	0	2	2	2	2	2	1	2	0	1	0	2	2	2	0	0	2	2	2	0	2	1	0	0	2	0
2	1	2	1	0	1	1	1	2	2	0	2	0	1	2	1	2	1	1	2	1	2	0	0	2	2	0	1	2	1	2	0	1	2	1	1	2	1
1	0	2	1	0	1	1	1	0	1	0	2	1	2	1	1	2	0	1	2	1	1	0	0	0	2	0	0	2	1	2	0	1	1	0	0	1	1
2	0	2	0	1	1	1	2	1	0	0	1	0	2	1	1	2	0	2	2	1	1	1	0	0	2	0	0	2	2	2	1	0	1	0	0	2	2
2	2	1	1	0	2	0	0	1	1	0	2	0	2	1	1	2	1	2	2	1	1	0	0	2	0	0	2	1	1	1	2	0	2	0	0	2	0
2	1	2	1	1	2	0	1	1	2	0	2	0	2	2	1	2	1	2	2	1	0	0	0	1	2	0	0	2	1	2	0	1	0	0	0	1	1
1	1	2	2	0	1	2	1	0	2	0	1	1	2	2	2	1	0	2	2	2	2	0	0	0	2	0	0	2	1	2	1	0	2	1	0	2	2
1	1	2	1	1	2	1	1	0	1	0	2	0	2	2	0	1	0	2	2	0	2	0	0	1	1	0	1	2	2	2	0	2	0	2	1	2	0
1	0	2	2	1	2	2	1	0	1	0	1	0	2	2	0	1	1	1	2	1	0	0	0	2	2	0	0	1	1	2	0	2	1	0	1	2	2
1	1	2	2	0	1	0	1	1	1	1	2	0	2	2	1	2	1	1	2	0	0	0	0	1	2	0	0	2	2	2	1	1	0	0	0	2	2
1	1	2	0	0	2	2	1	0	1	1	2	1	2	2	1	2	1	0	2	0	0	0	1	1	2	1	0	2	2	1	1	1	1	0	0	2	1
0	1	2	2	1	2	1	2	2	0	0	2	0	2	2	0	1	0	2	2	1	1	0	0	2	2	0	0	2	1	2	0	1	0	0	1	2	2
2	0	1	1	2	2	2	1	0	2	0	2	0	2	2	1	2	1	2	2	0	2	0	0	2	2	0	0	2	2	2	0	1	1	0	0	2	2
2	1	2	2	1	2	2	1	0	2	0	2	1	2	2	1	1	1	2	2	0	0	0	0	2	2	0	0	2	1	2	2	1	1	0	0	2	0
2	1	1	1	1	1	2	0	0	1	0	2	1	2	2	1	1	2	2	2	1	0	0	0	2	2	0	0	2	1	1	1	2	0	0	0	2	0
2	1	2	0	1	2	1	1	0	2	0	2	1	2	2	2	2	0	2	2	0	2	0	0	2	2	0	0	2	1	2	1	0	1	1	0	2	2
2	1	2	2	1	2	2	0	0	2	1	2	1	2	1	1	1	1	1	2	0	2	0	0	1	2	0	0	2	1	2	2	1	2	0	0	2	1
2	1	2	0	1	1	1	1	0	2	0	2	1	1	2	0	0	0	1	2	1	1	0	0	1	0	0	0	2	2	2	1	0	2	0	0	2	1
2	1	2	1	2	1	2	1	1	2	0	2	1	2	1	1	2	0	2	0	1	1	0	0	1	1	0	0	2	2	2	1	2	0	0	0	1	0
0	0	2	0	2	1	1	1	0	2	0	2	1	1	1	1	1	1	2	1	0	1	0	0	2	2	0	0	1	1	1	0	2	1	0	0	2	1
1	1	0	2	0	2	2	2	0	1	0	1	1	1	2	1	2	1	1	2	1	2	0	0	1	2	0	0	2	1	2	0	2	1	0	0	2	1
1	0	2	1	0	1	2	1	0	1	0	2	0	2	1	0	2	0	2	2	1	1	0	0	1	2	0	2	2	1	2	1	0	0	0	0	2	0
1	1	2	0	0	1	2	0	0	1	0	2	0	2	2	1	2	0	2	2	1	1	0	0	2	2	0	1	2	1	2	2	0	0	0	1	2	0
1	1	2	1	0	1	2	1	1	1	0	1	1	2	2	2	2	1	2	1	2	1	0	0	0	2	0	0	2	1	2	0	0	2	0	0	2	1
1	1	2	1	0	2	2	1	0	1	0	2	1	2	2	1	2	1	2	2	0	1	0	0	2	1	2	0	2	2	2	1	1	1	1	0	1	1
2	2	2	2	0	1	1	1	0	1	0	2	1	2	2	2	1	0	1	2	1	1	0	0	1	2	0	0	2	0	2	1	2	2	0	0	2	1
2	1	0	1	0	0	2	1	0	1	0	2	1	2	2	2	1	0	0	2	1	1	2	0	1	2	0	0	2	2	2	0	0	2	1	0	2	1
0	1	1	1	1	2	2	0	0	1	0	2	0	2	2	1	2	1	1	2	1	0	0	0	2	2	0	0	2	1	2	1	2	1	0	0	2	2
2	1	2	1	0	1	2	2	0	1	0	1	0	2	2	1	2	0	2	2	2	1	0	0	1	2	0	0	2	2	2	1	2	2	0	1	2	2
2	0	2	0	1	2	1	1	0	1	0	2	0	2	2	0	1	1	2	2	1	1	0	0	2	1	1	2	1	1	2	2	1	2	0	1	2	1
2	1	2	0	1	1	2	1	0	0	0	2	1	1	1	1	1	0	1	2	1	1	0	0	2	2	0	0	2	2	2	0	2	1	0	1	1	2
2	1	2	0	2	2	1	1	2	2	0	2	1	2	1	0	2	0	1	2	1	2	0	0	1	1	0	1	2	2	2	2	0	1	0	1	2	0
1	2	2	0	0	1	2	0	0	1	0	2	0	1	2	0	2	0	2	2	1	0	0	0	1	2	0	2	2	2	2	1	1	2	0	1	1	1
1	2	1	1	0	1	2	1	0	1	0	2	0	2	1	2	2	1	1	2	0	1	0	0	1	2	0	0	2	0	2	0	2	1	0	1	0	2
2	2	1	2	1	2	2	1	0	1	0	2	0	2	2	0	1	1	1	1	1	1	0	0	1	1	0	0	2	2	2	0	2	0	0	1	2	0
2	1	2	2	0	1	2	2	0	1	0	1	1	2	0	1	2	0	2	2	1	2	0	0	2	2	0	0	1	1	2	1	1	1	0	0	2	2
2	1	2	2	1	1	2	0	1	1	1	2	0	2	2	0	2	2	2	2	1	1	0	0	2	2	0	0	2	1	2	2	0	0	0	0	2	0
2	2	2	0	1	2	1	0	1	2	0	2	0	2	2	2	1	2	2	1	1	1	0	0	1	1	0	0	1	0	2	1	1	2	1	1	2	0
1	0	2	1	1	2	1	0	0	1	0	1	0	2	2	1	2	2	1	2	0	1	0	1	1	2	0	0	2	2	2	0	2	1	0	1	2	1
2	1	1	0	0	2	2	2	1	1	0	2	0	2	2	2	2	0	2	2	2	0	0	1	2	1	0	0	1	1	2	0	1	1	0	1	0	0
2	1	1	2	1	2	0	0	0	2	0	2	1	2	2	0	1	1	2	2	1	1	0	0	2	2	1	1	2	2	2	1	0	1	0	1	2	1
1	0	1	1	2	1	2	1	0	2	0	1	1	2	2	0	1	1	2	1	0	1	0	0	1	1	0	0	2	1	1	0	2	1	0	0	2	0
2	0	2	0	2	1	1	2	1	0	0	2	0	2	2	0	2	0	2	2	0	2	0	0	2	2	0	0	2	1	2	0	0	1	1	1	2	1
1	1	2	1	1	0	1	0	0	2	1	2	2	2	2	2	2	2	2	1	1	1	0	0	2	0	0	0	2	2	2	1	0	0	0	1	2	2
2	2	2	0	0	2	2	2	2	2	0	2	1	2	2	1	2	1	1	1	0	0	0	0	0	1	0	2	2	2	2	1	2	0	0	0	2	1
1	2	1	0	1	2	2	1	1	1	1	1	1	2	1	0	2	0	1	2	0	1	0	0	2	2	0	0	2	2	2	0	2	1	0	0	2	1
2	1	2	2	0	1	1	1	0	2	0	2	0	1	2	1	2	0	1	2	0	1	0	0	2	2	1	0	2	0	2	2	1	2	0	0	2	1
0	1	1	0	1	1	2	2	0	1	0	1	0	2	1	0	2	1	2	2	0	0	0	0	2	0	0	1	2	1	2	2	1	2	1	0	2	1
1	1	2	0	1	1	2	2	0	2	0	2	1	2	2	0	1	1	2	1	0	1	0	2	0	2	0	0	1	2	2	0	1	1	0	0	2	1
2	1	2	1	1	2	2	0	1	2	1	2	0	2	1	1	2	2	1	2	0	1	0	0	2	2	0	0	2	0	2	2	2	1	0	0	2	1
1	1	2	0	1	1	2	1	0	1	0	2	1	1	2	1	2	1	1	2	1	1	0	1	2	1	0	0	1	2	2	1	2	0	1	0	2	0
2	2	0	1	0	2	1	0	1	2	0	1	1	2	2	1	2	0	1	2	0	1	0	0	2	1	0	1	1	2	2	0	0	0	1	0	2	0
1	1	0	2	1	1	2	2	0	0	0	1	1	2	2	0	2	0	2	2	0	0	0	0	2	2	0	0	2	1	2	0	1	1	1	0	2	1
1	1	1	2	2	2	2	1	0	1	0	2	0	2	2	1	2	1	2	1	1	0	0	0	2	1	0	0	1	2	2	0	2	1	0	1	1	1
2	1	1	0	1	2	1	0	0	2	0	2	0	2	2	1	2	1	2	1	2	0	0	0	2	1	0	0	2	2	0	2	2	1	0	0	2	1
2	2	2	2	0	2	2	1	0	2	0	2	0	1	2	2	2	0	2	2	0	1	0	0	2	2	0	0	2	1	1	2	0	2	1	0	2	1
2	2	1	0	0	1	1	1	0	2	0	2	0	1	1	0	1	0	1	2	1	2	0	0	1	1	1	1	2	0	2	2	1	0	0	2	2	2
2	2	2	1	0	1	1	2	1	1	0	2	1	2	1	1	2	1	1	2	1	0	0	0	0	2	0	1	2	2	2	1	2	2	0	0	2	1
2	0	2	1	1	2	1	0	0	1	0	2	0	2	2	1	1	0	1	2	1	1	0	0	2	1	0	0	1	2	2	1	1	1	0	0	2	2
1	2	2	0	0	1	2	1	0	2	0	2	0	2	1	0	1	0	1	2	1	0	0	0	1	2	0	0	1	2	1	0	0	1	1	1	2	1
1	2	2	1	0	2	2	1	0	2	0	2	1	2	2	0	2	2	1	2	0	1	0	0	1	1	0	2	2	1	2	2	1	2	1	0	2	2
1	1	2	2	1	0	1	1	0	2	0	2	0	2	2	0	2	1	0	2	1	0	0	0	2	1	0	0	2	2	2	0	1	0	1	0	2	1
2	0	2	1	0	2	2	1	1	0	0	2	0	2	2	2	2	1	1	2	1	2	0	0	2	2	0	0	2	1	2	2	0	1	0	0	1	0
1	2	2	0	1	1	1	1	0	1	0	2	0	2	1	2	1	0	1	2	1	1	0	0	2	1	1	0	2	2	2	0	1	2	1	1	1	1
1	1	2	2	1	2	2	2	0	2	0	2	0	2	1	2	2	1	1	1	1	1	0	0	1	2	1	0	2	1	1	1	0	0	1	1	1	1
1	0	2	1	0	2	2	1	0	2	0	2	0	2	2	2	2	0	2	1	1	2	0	0	0	2	0	0	1	1	2	1	0	2	0	0	2	1
1	2	0	0	0	1	2	0	0	2	1	2	0	2	2	0	2	0	1	1	1	1	0	0	2	0	0	1	2	2	2	1	2	1	0	1	2	2
1	1	2	1	0	2	2	0	1	2	0	2	1	2	2	2	2	1	2	1	1	1	0	0	0	2	0	0	1	1	2	1	0	2	1	0	2	2
1	1	1	1	1	2	2	1	0	2	0	2	0	2	1	1	1	0	1	1	1	1	0	0	2	1	0	0	2	1	2	1	2	1	0	1	2	0
1	0	2	1	0	2	2	2	0	2	0	2	0	2	2	2	1	1	0	2	0	1	0	0	2	1	0	0	2	2	2	1	2	0	0	0	1	2
2	0	2	0	0	2	1	0	1	1	0	2	0	2	2	0	2	1	1	1	1	0	0	0	2	0	0	2	1	1	1	2	0	2	0	0	1	1
2	0	1	1	2	1	2	0	0	1	0	2	0	2	2	2	2	0	1	2	1	1	0	0	1	2	0	2	2	0	2	0	1	2	0	0	2	0
1	1	2	0	1	2	1	2	0	1	0	2	0	2	1	0	2	1	2	2	0	0	0	0	1	1	0	1	2	2	2	1	1	1	2	0	2	1
1	0	2	0	2	2	2	1	0	1	0	2	0	2	2	1	0	0	1	2	1	2	0	0	2	1	0	0	2	1	1	0	2	1	0	0	1	2
2	0	2	2	0	2	2	1	0	1	0	1	1	2	2	2	1	1	1	1	1	1	0	0	1	1	0	1	2	2	2	0	1	2	1	0	1	1
2	1	1	1	1	2	2	1	0	1	0	2	0	2	1	1	2	1	1	1	0	0	0	0	2	2	1	0	2	2	1	1	1	0	2	1	1	0
2	0	2	1	0	1	2	1	1	1	0	2	0	2	1	0	1	0	2	2	2	1	0	0	2	2	0	0	1	2	2	0	0	1	1	1	2	1
1	0	2	1	0	2	1	0	1	1	0	1	2	2	2	2	2	0	2	2	0	2	0	0	2	2	0	0	2	1	2	1	2	2	0	0	2	2
2	1	1	2	1	2	2	1	0	1	0	1	0	2	2	0	2	2	1	1	1	1	0	0	2	2	0	0	1	1	2	0	1	0	2	1	2	2
2	2	1	0	1	2	1	1	2	2	0	1	1	2	2	2	1	1	2	2	0	1	0	0	0	2	1	0	2	2	1	2	2	1	0	0	1	2
2	2	2	1	0	2	1	2	0	2	0	2	0	2	2	1	1	1	1	2	0	1	0	0	0	1	0	1	2	2	2	1	2	1	0	0	2	0
2	1	2	1	0	1	2	1	0	0	0	1	2	2	2	1	2	0	2	2	2	1	0	0	1	2	0	0	2	1	1	0	1	1	1	0	1	1
1	1	1	2	2	1	2	1	0	1	0	2	0	2	2	2	2	1	1	2	1	1	0	0	2	1	1	2	2	0	2	0	1	1	1	0	2	1
1	2	2	1	0	2	2	1	0	2	0	2	1	2	1	1	1	1	1	2	0	1	0	0	2	2	0	0	2	0	2	1	1	0	0	1	1	1
1	2	2	2	0	1	2	1	0	2	0	2	0	2	2	1	0	1	2	2	0	1	0	0	1	1	0	0	2	1	2	1	2	1	0	0	2	1
1	1	2	0	1	2	1	2	0	0	0	2	1	2	1	2	1	0	2	2	1	2	0	0	2	2	1	0	2	2	2	0	1	1	0	1	1	2
1	2	1	1	0	1	2	1	0	2	0	2	1	2	0	1	1	1	2	1	1	0	0	0	1	2	0	0	2	0	2	2	2	0	1	0	1	0
1	2	1	1	1	1	2	1	1	1	1	2	1	2	2	1	1	1	2	1	0	2	0	0	2	0	0	1	2	2	2	1	0	0	2	0	2	2
2	1	1	0	0	2	2	1	0	2	1	2	1	2	1	1	2	0	2	1	2	0	0	0	0	0	0	0	2	2	2	2	1	2	0	0	1	1
2	1	1	0	1	2	2	0	0	0	0	2	0	2	2	0	2	1	1	2	2	0	0	0	1	1	0	0	2	2	1	1	1	1	0	1	1	1
1	1	2	1	2	2	2	0	0	2	0	2	0	2	2	0	1	1	1	1	1	1	0	0	2	1	0	0	2	1	2	1	2	1	0	1	2	1
1	0	2	1	1	2	1	2	0	0	0	2	2	2	1	1	1	0	1	2	1	1	0	0	2	2	1	0	2	2	2	1	2	1	0	1	2	1
2	0	1	2	1	1	0	2	0	2	0	2	0	2	1	1	1	0	2	2	0	0	0	0	1	2	0	0	2	2	1	1	2	2	0	0	2	2
2	1	1	0	1	1	2	1	0	1	0	2	0	1	2	2	1	0	2	2	2	1	0	0	0	1	0	0	2	2	2	2	2	1	0	1	2	1
1	0	2	1	0	1	2	1	1	1	1	2	0	2	1	2	1	1	2	2	2	0	0	0	1	1	0	0	2	2	1	2	1	0	1	0	2	1
2	0	1	2	1	1	1	2	0	2	0	2	0	2	2	0	1	0	1	2	0	0	0	0	2	2	0	0	2	2	2	1	2	0	0	0	2	2
1	2	1	1	0	2	1	1	1	1	0	2	1	1	2	1	2	0	1	1	0	1	0	0	2	1	0	1	2	2	1	0	1	2	1	0	2	1
2	2	2	2	1	2	2	1	0	2	0	2	0	2	2	2	2	0	2	2	1	2	0	0	2	2	0	0	2	1	1	1	1	2	1	0	2	2
2	1	2	1	1	1	1	0	0	2	0	2	0	2	2	0	2	0	2	2	1	1	0	0	0	2	0	0	2	0	2	1	0	1	1	0	2	1
2	0	2	1	1	1	2	2	0	2	0	2	0	2	2	0	2	0	1	1	1	1	0	0	2	2	0	0	2	1	2	2	1	1	2	0	2	2
2	2	2	2	0	2	2	0	0	0	0	1	1	1	2	1	2	1	2	2	0	1	0	0	1	2	0	0	2	2	1	1	1	2	0	1	1	0
1	1	2	2	1	1	1	1	0	2	0	2	0	2	2	0	2	1	1	2	1	0	0	0	2	1	2	0	2	2	2	0	1	1	1	1	2	1
1	1	2	1	1	2	2	1	0	1	0	1	0	2	1	1	2	0	1	2	0	2	0	2	1	2	0	0	2	2	2	2	1	2	0	0	2	0
1	2	1	0	0	2	2	1	0	2	0	2	0	2	1	1	2	2	1	2	1	0	0	0	2	1	0	1	2	1	2	1	0	1	1	0	2	1
2	1	2	0	1	2	2	1	0	1	0	1	0	1	1	0	2	0	1	2	1	1	0	2	2	2	1	0	2	2	2	0	1	1	0	1	2	1
2	0	1	2	0	2	2	1	0	1	0	2	2	2	2	0	2	1	2	2	1	1	0	0	1	2	0	0	2	2	1	0	1	1	0	0	2	1
1	1	2	0	1	2	1	1	0	1	0	2	0	2	2	1	1	0	1	2	0	2	0	0	2	2	0	0	1	1	2	1	2	2	0	0	1	2
2	1	1	2	1	1	2	2	0	0	0	2	0	2	2	1	2	0	2	2	1	1	0	0	2	2	0	0	1	1	1	0	1	2	0	1	1	1
2	0	1	1	0	2	0	1	1	2	0	2	0	2	2	1	2	0	1	2	1	0	0	0	2	1	1	1	1	2	1	2	0	1	0	0	1	1
2	2	2	1	0	2	0	1	1	2	0	2	0	2	1	2	2	1	2	2	1	0	0	0	2	1	0	0	1	1	1	2	1	2	0	0	1	0
1	2	2	2	2	2	1	1	0	1	0	2	1	1	1	0	1	0	1	2	0	1	0	0	2	2	0	0	2	2	1	0	2	0	1	0	2	1
1	1	2	1	2	2	2	1	1	1	0	1	0	2	2	1	1	0	2	2	0	1	0	0	2	2	0	1	2	2	1	1	1	1	0	0	2	2
1	0	2	1	1	0	2	1	0	2	2	1	0	2	2	1	0	1	1	2	1	2	0	0	2	0	0	0	2	1	2	1	2	2	1	1	2	2
2	0	2	1	1	2	2	2	0	0	0	2	1	2	2	1	1	0	1	1	0	1	0	0	1	1	0	0	2	2	2	0	0	1	0	0	2	2
1	0	2	0	1	1	1	0	0	2	0	1	0	2	2	0	2	0	1	2	1	1	0	0	1	0	0	0	2	2	2	1	2	2	0	1	2	2
2	0	1	1	1	1	1	2	1	1	0	1	2	2	1	1	2	0	2	2	0	1	0	0	0	2	0	0	2	2	1	1	0	0	0	0	2	2
2	0	2	1	0	1	2	0	1	0	0	2	0	2	2	2	1	0	2	2	1	1	0	0	0	2	0	1	2	1	2	2	0	0	0	0	2	1
1	2	1	2	0	1	1	1	1	1	0	2	1	2	1	1	2	0	2	2	0	0	0	0	1	2	0	0	2	2	2	0	0	1	0	0	2	0
1	2	2	0	1	2	1	2	0	1	0	2	2	2	1	1	2	1	2	1	1	0	0	1	1	1	0	0	2	2	2	0	0	2	1	0	2	0
1	1	2	1	1	2	2	0	0	2	0	2	0	1	1	1	2	1	2	0	0	1	0	0	0	1	0	0	2	2	1	2	2	1	0	0	2	1
2	1	2	1	2	1	1	0	0	1	0	2	0	1	1	2	2	0	2	2	0	0	0	2	2	2	0	0	1	2	2	1	1	1	1	0	2	1
2	1	2	0	1	2	0	2	0	2	0	2	0	2	0	2	2	1	1	2	1	0	0	0	1	1	0	0	2	1	2	2	2	0	0	0	2	1
1	1	2	1	0	2	2	2	0	2	2	2	2	2	2	2	1	0	2	2	0	1	0	0	1	2	1	1	2	1	1	1	1	1	0	0	2	2
2	0	2	0	0	2	2	2	0	2	0	2	1	1	2	0	2	1	2	2	2	1	0	0	2	0	0	0	1	1	1	2	1	1	0	0	2	2
1	2	1	1	0	2	2	1	1	2	0	2	0	1	2	2	2	1	1	2	1	0	0	0	1	2	0	2	2	1	2	0	2	1	0	0	1	1
1	2	2	0	0	2	2	1	1	1	0	2	0	2	2	0	2	1	1	2	1	2	0	0	2	1	1	0	2	1	1	1	2	1	2	0	2	1
0	1	2	0	1	1	2	1	0	2	0	2	1	2	2	1	2	2	1	1	1	1	0	0	1	1	0	0	1	2	1	0	1	1	0	0	2	2
2	0	2	1	1	1	1	0	0	1	0	1	0	2	2	2	2	2	1	2	2	1	0	1	1	2	0	0	2	1	2	1	2	1	1	0	2	2
2	1	2	2	0	2	2	2	0	1	0	1	0	1	1	0	1	0	2	2	2	2	0	0	1	2	0	0	1	1	2	2	1	1	0	1	2	0
1	2	2	1	0	2	2	0	0	2	0	2	0	2	2	1	1	1	2	0	0	1	0	0	1	2	0	0	2	1	1	1	2	0	1	0	1	1
2	1	1	1	1	1	1	1	0	0	0	2	0	2	0	0	2	0	1	2	1	1	0	0	0	2	0	0	2	1	2	1	1	1	0	0	2	1
2	0	2	1	1	1	1	1	0	2	0	2	0	1	1	2	1	1	2	2	1	1	0	0	1	1	1	0	1	2	1	0	1	1	2	0	2	1
1	2	1	0	1	2	2	0	0	2	0	2	0	2	2	0	0	1	1	2	1	1	0	0	1	1	0	0	2	2	2	1	2	1	0	0	2	1
1	0	1	0	1	2	1	0	0	1	2	2	0	2	2	1	1	0	1	2	1	0	2	0	1	2	0	0	2	2	1	1	1	2	0	0	1	1
2	2	0	1	1	2	2	1	0	1	0	2	0	2	2	0	1	0	2	1	1	0	0	0	2	2	0	0	2	1	2	1	1	0	0	1	2	2
2	0	1	0	0	2	1	1	0	2	0	2	1	2	2	0	2	1	2	1	2	0	0	0	2	2	0	0	2	2	2	2	0	0	0	0	2	0
2	0	2	1	0	2	2	1	0	2	1	2	0	2	1	0	1	1	2	2	1	0	0	0	2	0	0	0	2	2	2	0	1	2	0	0	1	1
0	0	1	1	0	2	2	0	1	2	0	2	0	2	2	0	2	1	1	2	0	0	0	0	2	1	0	2	2	2	2	1	1	1	1	1	2	1
0	1	2	0	1	2	1	1	0	2	0	2	0	1	2	1	2	2	1	1	1	0	0	0	1	2	0	0	1	1	1	0	1	2	0	0	2	0
2	2	1	1	1	2	2	2	0	1	0	2	0	1	2	0	2	2	2	1	1	1	0	0	2	1	0	0	2	1	2	1	1	1	0	1	1	0
1	1	1	1	0	1	2	1	1	2	0	2	0	2	1	2	1	1	1	2	1	1	0	0	2	1	0	1	1	2	1	0	0	2	1	1	2	0
2	1	2	2	1	2	2	1	1	2	0	1	1	1	2	2	1	0	0	2	0	1	0	0	2	1	1	0	2	2	2	1	2	0	0	0	2	0
1	1	1	1	0	2	1	1	1	1	0	1	0	1	2	2	1	0	2	2	1	1	0	0	1	2	0	0	2	1	2	0	1	2	1	0	2	1
1	2	1	0	0	2	2	1	0	2	0	2	0	2	1	2	2	0	2	2	0	1	0	0	1	2	0	1	2	1	2	1	2	1	0	0	2	1
0	1	1	1	1	2	2	1	0	1	0	1	0	2	1	0	2	0	0	2	1	1	0	1	1	2	1	0	2	1	2	0	2	2	1	1	1	1
1	2	1	1	1	2	2	2	0	0	1	2	0	2	2	2	2	2	2	2	0	2	0	0	2	1	1	0	2	2	2	1	2	2	0	0	2	1
2	2	0	1	2	2	2	1	0	2	0	2	1	2	2	2	2	1	1	2	1	1	0	0	2	2	0	0	2	1	2	1	2	1	0	0	2	1
1	2	2	2	0	2	1	1	0	0	0	2	0	2	2	1	1	0	2	2	0	0	0	0	2	2	0	0	2	1	0	1	1	1	0	0	1	2
1	1	2	1	0	2	1	1	0	1	0	2	0	2	1	1	2	0	2	2	1	0	0	0	0	2	0	0	2	1	2	1	1	1	1	0	2	1
1	1	1	2	0	1	2	1	0	2	0	2	0	2	2	2	2	1	2	2	0	1	0	0	2	2	0	0	2	1	2	0	0	0	0	0	1	2
1	2	2	1	0	1	2	1	1	1	0	2	0	2	2	1	2	0	2	2	0	0	0	0	1	2	0	0	2	1	2	1	2	0	2	0	2	2
2	2	2	0	1	0	2	2	0	1	0	2	1	1	2	1	1	1	2	1	2	1	0	1	1	2	0	0	2	2	2	1	0	0	0	0	2	0
2	2	1	2	0	2	2	1	0	1	2	2	1	2	2	1	1	0	2	2	0	1	0	0	2	1	0	0	2	2	1	1	1	2	0	1	1	1
2	2	1	0	1	2	2	0	2	2	0	2	0	2	2	1	2	1	1	2	2	0	2	0	1	2	0	0	1	2	1	1	1	2	2	0	1	0
1	1	2	2	0	1	2	2	1	1	1	2	0	2	1	0	1	0	1	2	0	1	0	0	2	2	0	0	2	2	2	1	2	1	2	0	2	2
2	2	2	2	0	1	2	2	0	1	0	1	1	2	2	2	2	1	2	2	2	1	0	0	0	2	0	0	2	1	2	0	0	2	0	0	2	2
0	2	2	0	1	2	1	1	0	1	0	2	2	2	1	0	2	0	1	2	0	1	0	0	1	1	0	0	2	2	2	1	1	1	2	0	2	1
1	0	2	1	1	2	2	1	0	1	0	1	0	1	2	0	2	2	1	1	0	0	0	0	0	2	0	0	1	1	1	0	1	2	2	1	2	0
0	1	1	0	1	2	1	1	0	1	0	1	2	2	1	0	2	1	2	2	0	1	0	0	2	1	0	0	2	2	2	1	1	2	1	0	2	1
2	2	2	1	0	1	2	1	0	0	0	1	0	2	2	1	2	0	2	2	1	0	0	0	1	1	0	0	1	2	1	1	1	1	1	0	1	1
2	1	1	2	2	2	1	1	0	2	0	1	1	1	1	2	2	0	1	2	1	1	0	0	2	2	1	0	2	1	2	0	1	0	0	0	2	1
2	1	1	0	1	2	0	1	2	2	0	2	0	2	1	1	1	1	2	2	0	1	0	0	1	2	0	1	2	1	1	2	2	1	0	0	1	2
2	0	2	2	1	1	2	1	2	1	0	2	1	1	1	2	1	0	2	2	1	2	0	0	2	2	0	0	2	1	2	1	2	1	0	0	2	2
1	2	2	1	0	2	2	1	0	1	0	2	1	2	1	1	1	0	1	2	1	0	0	0	2	1	0	0	1	2	2	1	1	0	0	0	2	1
1	2	1	1	0	1	2	1	1	0	2	2	1	2	2	1	2	0	1	1	0	1	0	0	0	1	0	1	2	2	2	0	1	1	0	0	2	1
1	2	2	2	0	2	1	1	0	2	1	2	0	2	2	2	2	1	1	2	0	1	0	0	2	2	0	0	2	1	2	0	0	1	0	0	2	1
2	1	2	1	1	2	1	1	0	1	1	2	0	2	2	0	2	0	1	2	1	1	0	0	0	2	0	0	2	1	2	1	0	0	0	0	2	2
1	1	2	2	1	2	1	0	0	2	0	2	0	2	2	2	2	1	1	2	0	1	0	0	2	2	0	1	2	2	2	2	1	1	0	0	2	0
1	0	2	0	0	2	2	0	0	2	0	1	1	2	2	1	1	2	1	2	1	1	0	1	1	1	0	2	2	1	2	0	2	1	0	0	2	2
1	1	2	1	0	1	0	0	0	2	0	2	0	2	1	0	1	0	1	2	0	1	0	0	1	2	0	0	2	2	2	2	1	0	1	0	2	2
2	1	0	1	0	1	2	1	0	0	0	2	0	2	2	2	2	2	1	2	0	1	0	0	1	1	0	0	2	2	1	1	0	1	1	0	2	1
1	1	1	2	1	2	1	0	1	1	0	2	1	2	1	0	2	0	1	2	1	1	0	0	0	2	0	1	2	1	2	1	0	0	0	0	2	1
1	2	2	1	0	2	1	1	0	2	0	2	2	2	1	1	2	0	2	2	0	2	0	0	2	2	0	2	2	1	2	0	1	1	0	0	2	0
1	0	1	0	1	1	2	0	0	1	0	2	1	2	2	0	2	1	1	2	0	1	0	0	1	2	1	2	2	2	2	1	2	0	1	0	2	2
1	1	0	1	1	1	2	2	0	1	2	2	0	2	1	0	2	0	2	2	0	0	0	0	2	2	0	0	1	0	2	2	1	1	0	1	2	1
1	2	2	1	0	1	2	0	0	2	2	2	1	1	2	0	2	0	2	2	0	1	0	0	2	1	0	0	2	1	1	1	2	1	0	0	2	2
2	0	2	2	0	1	2	2	0	1	0	2	0	2	1	1	1	0	1	1	0	1	0	0	2	2	0	0	0	2	1	1	1	1	0	0	2	2
2	2	2	1	0	2	2	1	1	2	0	2	0	2	2	1	1	0	0	2	2	2	0	0	2	2	0	0	2	1	2	1	1	1	0	0	1	1
2	2	1	1	1	1	2	1	1	1	0	2	0	2	2	0	2	1	1	2	2	0	0	0	1	2	0	0	2	2	2	0	0	2	0	0	2	0
2	1	2	1	0	2	1	0	0	2	0	1	1	2	2	1	2	1	1	2	0	1	0	0	2	0	0	0	2	1	2	2	1	2	0	1	2	2
1	1	1	0	0	1	2	1	0	1	0	2	1	2	2	1	1	1	2	2	1	1	0	0	1	2	0	0	2	2	2	0	1	1	0	1	1	0
2	0	2	1	1	1	1	0	2	1	1	2	0	1	2	2	2	2	1	2	0	1	0	1	2	2	0	0	2	1	2	1	1	1	0	1	2	1
1	1	2	2	2	2	1	0	0	2	0	2	1	2	2	2	1	2	2	1	0	1	0	0	2	0	0	0	2	1	2	0	2	1	2	2	0	0
2	0	1	1	2	2	2	2	1	1	0	1	1	2	1	0	1	2	1	2	0	1	0	0	2	2	0	0	2	2	2	0	1	0	0	0	2	1
0	1	0	1	0	2	1	1	0	1	0	2	0	2	2	0	2	2	1	2	1	0	0	0	2	1	1	0	2	1	1	2	2	2	0	1	2	1
2	1	2	2	0	1	2	2	1	0	0	1	0	2	2	1	2	0	2	2	2	1	0	0	2	2	0	0	2	1	1	0	1	1	0	1	1	0
2	1	2	2	1	1	1	1	2	1	1	1	0	2	2	2	2	0	1	2	2	2	0	0	1	2	0	0	2	2	2	1	2	0	0	0	2	0
1	1	2	1	1	2	2	0	0	0	0	2	1	1	2	0	2	0	1	2	0	2	0	0	2	2	0	1	2	1	2	1	1	1	0	0	2	0
2	2	2	1	0	1	2	0	2	1	0	2	0	2	2	1	1	1	2	2	0	1	0	0	1	2	0	0	2	2	1	1	0	0	1	0	2	1
2	2	2	2	0	2	2	2	2	1	0	2	0	1	2	1	2	0	1	1	1	1	0	0	2	1	0	0	2	1	2	1	1	1	0	1	2	1
2	1	1	1	1	1	1	1	0	1	0	2	1	2	1	1	2	1	2	1	0	1	0	0	2	1	1	0	2	0	2	0	1	1	0	0	2	2
1	2	2	1	2	2	2	1	0	0	0	1	1	2	2	1	2	1	2	2	1	0	2	0	1	2	0	0	2	1	2	0	1	1	1	0	2	0
0	2	1	0	1	2	2	1	0	2	0	1	0	2	2	1	1	0	2	2	0	1	0	0	1	1	0	0	2	2	1	0	0	1	1	0	2	1
1	0	2	1	1	2	1	1	0	1	0	1	1	2	2	1	2	1	1	2	0	1	0	0	2	2	0	0	1	2	2	0	2	2	0	0	2	2
2	2	2	1	0	1	2	1	0	1	1	2	0	2	1	1	2	0	2	2	0	1	0	0	2	2	0	0	2	1	2	1	2	2	0	0	2	1
1	0	2	0	0	1	1	1	0	1	0	2	1	2	2	0	2	1	0	2	1	1	0	0	1	2	0	1	1	1	2	1	1	0	1	0	2	0
2	0	2	1	1	2	1	0	0	1	0	2	1	2	2	1	2	0	2	2	1	1	0	0	2	2	0	0	1	1	1	1	0	0	0	0	2	2
2	1	2	0	0	1	2	1	1	1	2	2	0	2	2	0	1	0	1	2	1	1	0	1	2	2	0	0	1	2	2	0	0	1	1	1	2	2
2	1	2	1	1	2	2	0	1	1	2	2	2	2	1	0	0	0	2	2	1	1	0	0	1	1	0	2	2	2	2	1	1	1	1	0	2	1
1	1	2	1	0	1	0	0	0	2	0	2	1	2	2	0	1	1	1	1	0	1	0	0	2	2	0	0	2	2	2	1	1	1	0	0	2	0
2	2	1	1	1	2	1	2	1	2	0	2	0	2	1	0	2	1	1	2	2	2	0	0	2	2	0	0	2	1	2	1	0	2	0	0	2	2
2	1	1	2	1	2	2	1	0	1	0	2	1	2	1	1	2	0	2	1	1	0	0	0	2	1	0	2	2	2	2	0	0	1	0	0	2	0
2	1	1	2	1	2	2	2	0	1	0	2	1	2	1	2	2	1	1	2	1	1	0	0	2	2	0	0	2	2	2	1	2	0	1	0	2	2
2	2	2	0	1	2	2	0	1	0	0	1	0	2	2	0	1	0	2	2	0	1	0	0	1	1	1	0	2	2	1	2	2	2	1	0	2	1
2	1	1	1	0	0	2	1	0	2	0	2	1	2	2	1	1	1	2	2	1	1	0	0	1	2	0	0	2	1	1	1	0	2	0	1	2	1
1	1	1	2	1	2	2	0	0	0	0	2	1	1	2	0	2	1	2	2	1	2	0	0	2	1	1	0	2	2	2	1	2	1	1	0	2	1
1	0	1	0	0	1	1	2	2	1	0	2	0	1	1	2	0	0	1	2	1	1	0	0	1	1	0	0	2	2	2	0	1	2	0	1	1	1
1	1	1	0	1	2	2	0	0	1	2	2	0	1	2	1	2	1	2	2	0	1	0	0	2	2	0	0	2	1	1	2	2	2	0	0	2	1
2	1	2	2	0	1	2	2	0	2	1	2	0	2	2	1	0	0	1	1	0	1	0	0	1	1	0	1	2	2	2	0	0	2	0	0	1	1
2	2	1	1	0	2	2	2	0	2	1	2	1	2	2	0	2	0	2	2	2	1	0	0	2	2	0	0	2	1	1	2	1	2	0	1	1	1
1	2	2	2	1	2	1	1	0	2	0	2	0	2	2	2	2	1	0	2	0	1	2	0	2	2	1	0	2	1	1	2	1	1	0	0	1	2
2	2	2	0	0	0	2	1	0	0	0	2	1	1	2	0	2	0	1	2	1	1	0	0	2	2	0	2	2	2	2	1	1	0	1	1	2	1
2	0	2	0	2	0	2	2	0	1	0	2	1	2	1	0	2	1	2	1	0	0	0	1	2	2	1	0	2	2	2	1	0	1	1	0	2	1
2	2	2	2	0	0	1	2	0	2	0	2	0	2	2	1	2	0	2	2	1	1	0	0	1	2	0	0	2	2	2	1	2	1	0	0	2	2
2	1	2	2	0	0	2	2	0	1	0	2	0	2	2	0	1	0	2	2	1	2	0	0	2	2	0	0	2	1	2	1	2	1	0	1	2	0
2	1	1	1	1	1	1	2	0	1	0	2	1	2	1	0	2	1	1	2	0	1	0	0	2	2	0	0	2	2	2	0	2	2	1	0	2	1
1	1	2	0	1	1	1	0	0	2	0	1	1	2	2	1	1	1	1	2	1	1	0	0	2	1	0	0	2	2	1	0	2	2	0	0	2	1
1	0	2	0	2	0	1	1	0	2	2	1	0	2	2	0	2	1	2	2	1	2	0	0	2	0	0	0	2	0	2	1	2	2	0	0	2	2
1	1	2	1	0	1	1	0	0	1	0	2	1	2	1	1	2	1	0	2	1	1	0	0	1	2	0	2	2	2	2	0	2	0	0	0	2	2
1	1	2	1	1	2	1	0	0	0	0	2	0	1	1	1	2	0	1	2	0	2	0	0	2	2	0	0	1	1	2	1	0	1	0	0	2	1
1	0	2	1	0	1	2	2	0	2	0	2	0	0	1	1	2	0	1	2	1	0	0	2	1	1	0	0	1	1	2	0	0	1	0	1	2	1
2	1	2	2	0	2	2	1	0	2	2	2	0	2	1	1	1	0	2	2	0	2	0	0	1	1	0	0	2	1	2	0	1	0	1	0	2	2
2	2	2	1	0	1	2	1	0	0	0	2	1	1	2	1	1	1	2	2	2	1	0	0	2	2	0	0	2	2	2	1	1	2	1	0	2	0
2	1	0	1	1	2	1	2	0	1	2	1	0	2	2	1	2	1	1	1	0	1	0	0	2	2	0	2	2	2	2	0	1	0	0	0	2	1
1	1	2	1	1	2	2	1	0	0	0	2	0	1	2	1	2	0	2	2	1	1	2	0	1	2	0	0	1	2	2	1	0	1	0	0	2	1
2	2	1	1	0	1	1	0	0	1	0	1	0	1	2	0	2	0	2	2	0	1	0	0	1	2	0	1	2	1	0	1	1	0	0	0	2	0
2	1	1	0	0	0	2	2	0	1	0	2	0	2	1	2	2	0	2	1	1	0	0	0	2	2	0	0	2	1	2	2	2	1	0	0	2	1
2	2	1	2	2	0	2	2	0	2	0	2	1	2	1	0	1	1	2	1	1	1	0	0	1	1	0	0	1	2	1	2	1	1	2	0	1	1
1	1	1	0	0	1	2	1	0	1	0	2	0	2	1	1	1	1	2	2	1	0	0	0	2	2	0	1	2	1	2	1	2	1	0	0	2	1
2	1	2	1	1	1	1	2	1	2	0	1	1	2	1	1	2	0	2	2	1	2	0	0	1	2	0	0	2	2	1	1	0	1	0	0	2	1
2	0	2	0	2	1	1	0	0	2	2	1	0	2	1	0	2	0	1	2	0	2	0	0	2	2	0	0	2	0	1	1	2	1	1	1	2	0
1	2	1	1	0	2	1	1	1	2	1	2	0	1	2	0	2	1	2	2	0	1	0	0	2	2	1	0	2	2	2	1	2	2	1	0	2	1
2	2	1	1	0	1	2	1	0	1	0	2	0	2	1	0	0	0	2	2	1	1	0	0	2	1	0	0	1	2	2	0	0	2	2	1	2	1
2	2	2	0	1	2	2	2	0	1	0	2	1	2	2	2	2	1	2	2	1	0	0	1	1	1	0	0	2	2	2	0	2	2	1	0	2	0
2	2	2	1	0	2	2	2	1	1	0	2	1	1	2	1	2	0	2	1	0	1	0	0	1	2	0	0	2	2	1	1	1	1	0	1	2	0
1	2	0	1	0	2	2	1	2	1	0	2	1	1	1	0	2	1	1	2	1	0	0	1	2	1	0	0	2	2	2	0	0	2	0	0	2	0
0	1	2	0	2	1	1	1	0	2	0	2	0	2	2	2	2	1	2	2	1	1	0	2	1	1	1	0	2	2	2	0	0	1	0	1	2	0
2	1	1	0	1	1	1	1	0	1	0	2	0	2	0	0	2	0	2	2	0	1	0	0	1	2	0	0	2	1	1	2	0	1	0	0	2	1
1	1	2	1	0	1	1	0	0	2	0	2	0	2	0	1	2	0	2	1	1	0	0	0	2	2	0	0	2	2	2	2	1	0	0	0	2	0
1	2	2	2	0	2	2	0	1	1	0	2	0	2	2	0	1	1	1	2	1	0	0	0	2	2	0	2	2	2	2	1	1	0	1	1	2	1
2	1	1	0	2	2	1	1	0	2	0	1	0	2	2	0	1	1	1	0	0	1	0	0	1	2	0	0	2	2	1	0	1	1	1	0	2	0
2	2	2	1	0	1	1	1	1	2	0	2	0	2	2	2	2	1	1	2	1	1	0	0	0	2	0	1	2	1	2	0	0	0	0	0	2	0
2	0	1	2	1	0	2	1	2	2	0	2	0	2	0	1	1	0	1	1	1	0	0	0	2	2	0	0	2	1	2	1	1	1	1	1	0	0
0	2	1	1	0	2	2	1	0	1	0	2	0	2	2	1	2	0	2	2	0	0	2	0	1	1	0	1	2	1	2	2	0	1	0	0	2	2
1	1	2	1	2	1	2	0	0	0	2	2	1	2	1	1	2	1	2	2	1	0	0	0	2	1	0	1	2	2	1	2	2	1	0	0	2	1
2	2	2	1	0	1	1	2	0	2	0	2	0	2	2	2	2	1	1	2	2	1	0	0	2	2	0	0	2	1	1	0	1	1	0	0	2	0
2	0	2	1	0	0	2	1	0	1	0	2	1	2	2	1	1	0	2	2	0	0	0	0	2	2	1	0	1	1	2	2	1	1	0	1	1	2
1	2	2	0	2	0	1	1	0	1	1	1	1	2	2	2	2	0	1	1	1	2	0	0	1	2	0	0	2	2	1	2	0	0	2	0	1	1
2	2	2	2	1	2	1	1	0	2	0	2	1	2	2	0	2	1	2	2	0	0	0	0	2	2	0	0	2	1	2	1	2	1	0	1	2	2
0	2	1	2	2	1	2	1	0	1	0	2	0	2	2	2	2	1	1	2	1	0	0	0	2	2	1	0	2	1	2	0	1	2	0	0	2	1
1	1	2	1	1	2	1	0	1	0	0	2	1	2	1	0	1	1	1	2	2	1	0	0	0	2	0	1	2	1	2	0	0	1	0	0	2	1
2	2	2	1	1	2	0	0	1	2	0	2	1	2	2	2	2	0	2	2	2	1	0	0	2	2	0	0	2	2	2	1	1	0	0	1	1	1
2	2	0	2	0	1	2	0	0	2	0	1	0	2	1	1	2	0	2	2	0	0	0	0	1	2	0	0	1	2	2	2	1	0	0	1	1	1
1	1	2	2	0	1	1	1	0	1	0	2	0	2	1	1	2	1	2	2	1	0	0	0	2	1	1	0	2	1	1	1	1	2	0	1	2	1
1	1	2	1	1	2	2	0	0	2	0	2	0	2	1	0	2	0	2	2	0	1	2	0	2	2	0	0	1	1	2	0	0	0	0	0	2	1
2	1	2	1	0	2	2	1	0	2	0	2	0	1	2	2	1	1	1	2	0	1	0	2	2	0	0	0	2	1	2	0	1	2	0	0	2	1
2	1	1	1	1	2	2	2	0	1	0	2	1	0	1	1	2	0	1	2	0	1	0	0	2	2	0	1	2	2	2	1	0	0	0	1	2	0
2	1	1	2	1	2	2	2	1	1	0	2	0	2	2	2	2	0	1	2	1	1	0	0	1	2	0	0	2	2	2	1	2	1	0	0	2	1
1	1	2	1	1	2	1	0	0	2	0	1	1	2	2	1	1	1	1	2	0	2	0	0	1	1	0	0	2	1	2	2	2	1	0	0	2	2
2	2	2	2	1	1	1	2	0	0	0	2	1	1	2	0	1	0	2	1	1	1	1	0	0	1	0	1	0	2	2	1	2	1	0	0	1	1
1	1	1	1	0	2	2	1	0	1	0	1	0	2	2	2	1	0	2	2	0	1	0	0	2	2	1	1	1	1	1	2	1	0	0	0	1	2
1	1	2	1	2	2	2	0	1	2	0	2	0	2	2	0	2	1	1	1	1	1	0	0	1	1	0	0	2	2	1	0	0	0	0	0	2	2
1	2	1	0	0	2	2	2	1	2	0	2	0	2	2	2	2	1	2	2	2	0	0	0	0	1	0	0	2	1	2	0	1	1	1	0	1	0
2	2	2	1	2	1	1	1	0	2	0	2	0	2	1	1	2	0	2	1	0	0	0	0	1	1	0	0	2	2	2	1	0	0	0	1	1	2
2	0	0	2	0	1	2	1	0	1	0	2	0	2	1	1	2	1	0	2	0	0	0	0	1	1	0	0	2	2	2	1	0	1	0	0	2	1
2	2	0	1	2	2	2	1	0	0	0	1	0	2	1	0	0	1	2	2	0	1	0	0	2	1	1	0	2	1	2	0	0	1	0	0	2	2
2	2	2	0	0	2	2	1	2	1	0	1	0	2	2	0	2	0	2	2	0	2	0	0	2	1	1	2	2	2	1	2	1	1	0	0	2	0
1	1	1	0	0	2	2	1	0	1	0	2	1	2	2	0	1	1	1	1	1	1	0	0	2	1	0	0	2	1	2	1	2	0	0	1	2	1
0	2	1	1	1	1	1	0	0	2	0	1	1	2	1	1	1	1	2	1	1	1	0	0	1	2	0	0	1	1	2	2	2	1	1	0	2	1
2	1	1	0	0	2	1	1	0	2	0	2	0	1	2	1	1	1	2	2	0	2	0	2	1	2	1	0	2	0	2	0	1	1	0	0	2	1
1	2	2	0	0	2	2	2	0	1	0	2	1	2	2	0	2	2	2	2	0	1	0	0	1	2	1	0	2	1	2	1	1	1	1	0	2	2
1	1	2	2	0	2	2	1	1	1	0	2	1	1	2	2	0	0	2	1	0	1	0	0	1	2	0	1	2	1	1	1	0	1	1	1	2	0
1	2	2	1	0	2	2	2	1	2	0	1	0	1	2	2	2	0	1	2	0	1	0	2	2	2	0	1	2	2	2	1	1	1	0	0	2	0
2	1	2	0	1	2	1	1	1	2	0	2	1	2	1	0	0	0	2	2	0	1	0	0	2	2	0	1	2	2	2	0	2	1	1	0	2	2
1	1	2	2	0	1	2	1	0	1	0	1	1	2	2	1	1	0	1	2	0	0	0	0	2	1	0	1	1	1	2	1	2	2	0	0	1	1
1	2	1	0	2	2	1	1	1	2	0	2	0	2	2	0	2	0	2	2	2	2	0	0	0	1	1	0	2	0	2	2	2	2	0	0	2	1
1	0	1	0	1	1	2	1	0	2	1	1	1	2	1	1	1	1	2	1	0	0	0	0	2	1	0	0	2	1	1	2	1	0	0	1	2	2
1	1	2	1	1	2	1	1	1	1	0	2	0	1	2	2	1	0	1	2	0	2	0	0	2	2	1	1	1	1	2	0	0	2	1	1	2	0
1	1	2	2	1	2	2	0	0	1	2	2	0	2	1	0	1	0	1	1	1	0	1	0	1	1	0	1	2	1	2	0	1	0	1	0	2	1
2	2	1	1	1	2	2	0	2	2	0	2	0	2	1	1	2	1	2	2	2	0	0	0	1	2	0	1	1	2	1	2	2	2	0	0	2	1
1	1	2	1	0	2	2	1	2	2	0	2	1	1	2	1	1	0	0	2	2	2	0	0	2	2	0	0	2	1	2	0	0	0	0	1	1	1
2	2	2	2	0	1	2	2	0	2	0	2	0	2	2	1	1	0	2	2	1	1	0	0	2	2	0	2	2	0	2	1	0	1	1	0	2	1
2	0	1	1	0	0	1	0	0	2	0	2	1	2	1	1	2	0	2	2	1	0	0	0	1	2	0	0	2	0	2	1	1	0	0	0	2	0
2	2	2	1	2	2	2	1	0	1	0	2	0	2	1	2	2	0	1	1	1	0	0	0	2	1	0	0	2	2	2	1	2	0	0	1	2	1
1	1	1	2	0	2	2	2	0	1	0	2	1	1	1	2	2	1	2	2	2	2	0	0	2	2	0	0	2	1	2	1	2	2	1	0	2	1
2	2	2	2	1	1	1	0	0	2	0	2	0	1	1	0	2	2	1	2	0	1	0	0	2	2	0	0	2	1	1	1	1	1	0	0	2	1
2	1	2	1	0	0	0	2	1	2	2	2	0	2	2	1	2	0	1	2	2	1	0	0	1	2	0	1	1	1	2	2	0	2	0	0	1	1
2	2	2	1	0	2	1	1	0	2	0	1	2	2	1	1	2	1	1	2	1	1	0	0	2	2	0	0	2	2	2	1	2	2	0	0	2	1
1	1	2	2	1	1	2	1	0	1	0	2	0	2	1	1	1	1	1	2	1	1	0	0	1	1	0	0	2	2	2	1	1	0	0	0	2	1
1	2	2	0	0	1	1	0	0	1	0	2	1	2	2	1	1	0	2	2	2	2	0	0	1	1	0	0	2	0	1	1	0	0	0	0	2	2
2	0	1	1	0	2	1	2	1	0	1	2	0	2	2	1	1	0	2	2	0	2	0	0	2	2	0	0	2	1	1	0	0	1	0	0	2	0
2	1	2	1	0	1	1	1	2	0	2	2	0	2	2	0	2	0	1	2	1	1	0	0	1	2	0	1	1	1	2	1	0	2	0	1	2	1
2	0	0	1	1	1	2	1	0	2	0	2	0	2	1	1	2	1	1	2	1	1	0	0	2	2	0	0	2	1	2	1	2	0	2	0	2	0
2	2	2	1	0	0	2	2	1	0	2	2	0	2	2	1	2	0	1	2	0	1	0	0	1	2	0	0	1	2	2	1	0	1	0	1	2	0
1	2	2	1	0	1	2	1	0	1	1	2	1	2	1	2	0	0	2	1	2	1	0	0	0	2	0	1	2	1	2	1	1	1	0	0	2	1
2	0	0	1	2	2	1	1	0	1	0	2	1	1	1	1	2	0	1	1	2	1	0	0	1	1	1	0	1	2	1	0	2	2	2	0	1	1
2	1	2	2	1	2	1	0	0	2	0	2	0	2	2	1	2	1	1	2	0	1	0	0	2	0	0	2	2	2	2	1	2	0	1	0	2	1
1	0	2	0	2	1	1	1	0	1	0	2	2	2	2	0	2	0	0	1	2	1	0	1	2	1	0	1	2	2	2	1	0	1	1	0	2	1
1	0	2	0	0	2	1	0	0	1	2	1	1	2	2	1	0	1	1	2	2	1	0	0	2	0	0	0	2	2	2	2	1	2	0	0	1	0
1	2	1	0	0	1	2	0	0	1	0	2	1	2	2	0	2	1	0	2	0	2	0	2	2	2	0	0	2	0	2	2	1	0	0	0	2	1
1	1	2	1	1	1	2	0	0	1	0	2	0	2	2	1	2	0	2	2	0	2	1	0	2	2	0	1	2	1	2	1	0	0	0	0	2	1
1	2	2	2	0	2	2	1	0	1	0	1	0	1	1	1	2	1	1	2	2	2	0	0	2	1	0	0	1	1	2	1	1	1	0	1	2	2
1	1	2	1	0	2	1	2	1	2	0	2	0	2	1	0	2	1	1	2	1	0	0	0	0	1	0	0	1	2	2	2	0	1	0	0	2	1
2	2	2	0	1	2	0	1	1	2	1	2	1	2	0	1	1	1	2	2	1	1	0	0	0	2	0	0	2	1	2	2	2	1	1	0	1	1
1	0	2	0	1	2	2	0	0	1	0	1	1	2	1	1	1	1	1	2	0	1	0	0	0	2	0	0	2	1	2	1	2	1	0	1	2	1
2	1	1	1	1	2	2	2	0	0	1	1	1	2	2	0	1	0	2	1	1	0	0	0	2	2	0	0	1	1	2	1	1	0	0	1	1	1
2	2	2	0	2	2	2	1	0	1	0	2	1	2	2	1	2	2	1	2	0	2	0	2	1	2	0	0	2	2	2	1	0	1	0	0	2	2
1	2	2	0	1	2	2	0	0	0	0	2	2	2	2	1	2	1	1	2	1	0	0	2	2	2	0	0	2	1	2	2	1	0	0	0	2	1
1	1	2	2	0	2	1	1	0	2	0	2	0	2	2	1	2	1	1	2	2	1	0	0	2	2	0	0	2	0	1	1	1	0	0	0	2	0
2	1	1	1	1	2	1	2	0	2	0	2	0	2	1	0	2	0	1	1	1	2	0	0	1	2	0	1	2	2	2	2	2	0	1	0	1	0
0	1	2	2	0	1	1	0	1	1	0	1	0	2	2	2	2	1	2	2	0	1	0	0	2	1	0	0	2	2	2	1	0	1	1	0	2	2
2	1	2	1	1	2	1	0	2	1	0	1	1	2	1	0	1	0	2	2	2	0	0	0	2	2	0	0	2	2	2	1	1	1	1	1	2	1
1	0	1	2	1	2	2	0	0	0	0	2	0	2	2	0	2	0	2	2	1	1	0	0	2	2	0	0	2	2	2	0	2	0	2	0	1	2
1	1	1	1	0	2	2	2	0	2	0	1	1	2	1	1	1	1	2	2	0	1	0	0	1	1	0	2	2	0	2	1	1	2	0	0	2	2
2	0	1	1	1	1	1	1	1	2	0	1	2	2	2	1	2	0	2	1	0	0	0	0	1	2	0	0	1	2	2	1	0	0	0	0	2	2
0	2	1	0	1	2	2	0	0	2	0	2	0	2	2	2	2	1	1	2	1	2	0	0	1	2	1	0	2	2	1	1	2	1	1	0	1	2
2	0	2	1	1	2	2	0	0	1	0	2	0	2	1	0	2	1	1	2	0	1	0	0	2	2	0	0	2	2	2	0	1	0	1	0	2	1
0	0	1	1	0	1	1	2	2	1	0	2	1	2	1	0	2	1	0	2	1	0	0	1	2	2	1	0	2	2	2	1	0	0	0	1	2	1
2	1	2	0	1	1	1	1	0	2	0	2	0	2	1	0	2	0	1	2	0	2	0	0	2	0	1	0	2	1	1	1	2	0	1	1	2	0
2	0	2	1	0	0	2	2	0	2	0	2	1	2	2	1	2	1	2	2	1	1	0	0	0	2	0	0	2	1	2	1	1	1	0	2	2	1
1	2	1	1	1	1	2	0	0	1	0	1	0	1	2	2	2	1	2	2	1	2	0	0	1	2	0	0	2	1	2	0	2	2	1	1	2	1
1	0	1	1	0	2	2	1	0	2	0	2	1	2	2	0	2	1	2	2	1	1	0	0	2	2	0	0	1	0	2	1	0	2	0	0	2	2
1	2	1	0	2	2	2	1	2	2	0	2	1	2	1	2	1	1	2	2	1	1	0	1	2	1	0	1	2	1	1	1	2	1	0	0	2	1
1	2	0	1	0	2	2	1	1	2	0	2	0	2	1	1	2	0	1	1	0	1	0	0	1	2	1	0	2	1	2	1	1	1	0	1	1	0
1	1	1	0	0	2	2	0	0	1	2	2	0	1	1	2	2	1	1	1	1	1	0	0	2	2	0	1	2	2	1	0	0	0	1	0	2	1
1	0	1	2	0	2	2	1	0	2	0	1	0	2	2	1	1	1	2	1	2	1	0	0	1	2	1	0	2	2	2	1	1	1	2	0	1	1
1	1	2	1	0	1	1	1	1	1	1	2	0	1	2	1	2	0	1	1	1	1	0	0	1	1	0	0	2	2	2	0	2	1	0	0	2	1
1	1	2	2	0	2	2	1	0	2	0	2	1	2	2	0	2	1	2	2	1	2	0	0	0	1	1	0	2	1	2	2	1	0	0	0	2	0
2	2	1	1	2	0	1	1	0	2	0	1	0	2	1	0	2	0	1	2	1	1	0	0	0	2	0	0	2	2	2	1	0	2	0	1	2	2
2	2	1	2	1	2	2	0	0	0	0	1	0	2	2	1	1	1	1	2	1	2	0	0	1	2	0	0	2	0	2	0	1	1	2	0	2	1
0	0	2	1	0	1	1	1	1	1	0	1	0	2	2	1	2	2	1	2	0	1	0	1	1	2	0	0	2	2	2	1	2	1	0	1	2	0
2	1	1	1	2	1	2	2	0	0	0	1	1	2	2	0	1	1	2	1	1	1	0	0	1	2	0	0	2	1	1	1	1	1	1	1	1	2
2	0	1	2	1	2	2	1	0	1	0	2	0	1	2	1	2	2	1	2	1	1	0	0	1	1	0	0	1	0	2	0	1	1	1	1	2	0
0	1	1	1	1	0	2	1	1	2	0	2	1	2	2	0	2	2	2	2	1	2	0	0	1	2	0	0	2	2	2	0	2	0	1	2	2	1
2	1	1	0	1	1	1	0	0	1	0	2	0	2	1	1	0	0	2	2	1	1	0	0	2	2	0	0	2	1	2	1	1	0	0	1	2	1
2	1	1	1	1	1	2	2	0	2	0	2	2	2	2	1	1	0	1	2	0	1	0	0	0	2	0	0	2	2	2	2	2	1	0	0	2	1
1	0	1	2	0	1	2	0	0	0	0	2	0	1	2	1	2	0	1	2	0	2	0	0	1	2	0	0	1	0	2	1	1	0	0	1	1	1
1	1	2	0	1	0	2	1	0	1	0	2	0	2	2	0	2	0	1	2	1	1	0	0	1	2	0	0	1	2	1	1	2	0	0	0	2	1
0	2	2	1	1	1	2	0	0	2	2	2	1	2	2	0	1	0	2	2	0	1	0	0	2	1	0	0	2	2	1	1	1	1	0	0	2	1
2	0	2	0	1	1	1	1	1	2	0	1	1	2	1	1	2	0	2	2	1	1	0	0	1	2	0	0	2	2	2	1	0	0	1	0	1	2
2	2	0	2	0	2	2	2	0	0	0	1	0	2	1	0	2	2	1	2	1	2	0	0	1	1	0	2	2	2	1	1	1	1	0	0	1	1
2	1	1	0	1	2	2	1	0	2	0	2	1	1	1	1	1	1	2	2	0	0	0	0	2	2	1	0	2	1	1	1	1	1	2	0	2	1
2	1	2	1	1	2	2	0	0	1	0	2	0	2	2	0	1	2	2	2	0	0	0	0	1	1	0	2	2	2	2	0	1	2	1	1	2	0
1	2	2	0	1	1	2	1	1	2	0	1	1	2	2	1	2	0	2	2	0	0	0	0	1	1	0	0	2	1	2	1	2	1	0	0	2	2
1	1	2	0	0	1	1	1	0	1	2	2	0	2	2	0	2	0	1	2	0	1	0	0	2	1	0	0	2	2	2	0	1	1	1	0	2	0
2	0	2	0	2	0	1	1	0	2	0	2	0	2	2	0	1	0	2	2	2	1	0	0	1	0	0	0	2	1	1	1	2	1	0	0	2	2
1	1	0	0	1	2	2	2	0	1	0	2	0	2	1	1	1	2	2	2	1	1	0	0	1	2	0	1	2	2	0	0	1	0	0	0	2	0
2	1	2	1	2	1	2	2	0	2	0	2	1	2	2	2	2	1	1	2	0	1	0	0	1	2	0	0	1	2	2	0	1	0	1	0	2	2
1	2	1	1	0	1	2	2	0	2	0	2	1	2	2	0	1	1	0	1	1	1	0	0	2	2	0	0	2	2	1	0	0	1	1	0	2	2
1	2	2	0	0	2	1	0	0	2	0	2	1	2	2	0	2	0	1	2	0	1	0	0	1	1	0	1	1	2	1	1	0	1	0	0	2	1
2	1	1	1	1	2	1	1	0	2	0	2	0	2	2	2	1	1	1	2	1	0	0	0	1	2	0	0	2	2	2	1	1	1	0	0	2	1
2	0	2	1	0	1	2	2	0	2	0	2	1	1	2	1	1	0	2	2	1	1	0	0	2	2	0	2	2	2	2	0	0	1	1	0	2	1
2	1	1	1	0	2	1	0	0	2	0	2	0	2	2	0	1	1	2	2	1	2	0	0	1	2	1	0	2	1	2	0	1	1	0	0	2	1
1	0	2	1	2	2	2	1	0	0	0	2	0	2	2	0	2	1	2	2	1	2	0	0	2	2	1	0	2	1	2	0	1	0	1	0	2	2
2	2	1	2	1	2	2	1	0	0	0	2	1	1	2	1	2	1	2	2	0	0	0	0	2	2	0	0	2	1	2	0	2	1	0	0	1	1
1	1	2	1	0	1	1	0	0	0	0	2	0	1	1	1	2	0	1	2	0	2	0	0	2	2	0	1	2	1	2	1	1	1	0	0	2	0
2	0	2	1	1	2	2	1	0	1	0	1	0	2	1	0	2	1	1	1	1	1	0	0	2	2	0	0	2	1	2	1	0	2	0	0	2	1
1	1	2	0	2	2	1	1	0	1	0	2	1	2	1	0	2	0	0	2	0	0	0	0	1	2	0	0	1	1	1	0	2	0	1	1	2	2
2	1	1	2	0	2	1	0	1	1	0	2	1	2	2	1	2	1	0	2	1	2	0	0	2	2	0	0	1	2	2	2	2	2	2	0	2	1
1	1	2	0	0	2	2	0	0	1	0	1	1	2	2	1	0	2	1	2	0	1	0	0	2	1	0	0	2	1	2	2	1	2	0	1	1	0
1	1	2	0	1	1	2	0	0	2	0	2	0	2	2	2	0	2	1	2	0	2	0	0	1	1	0	0	2	1	2	0	1	1	0	2	1	0
2	1	0	0	0	1	2	2	0	1	0	1	0	1	1	0	2	1	2	1	0	1	0	0	2	1	0	0	2	2	1	1	1	0	0	0	2	1
2	1	2	2	0	1	2	2	0	2	0	2	0	2	2	1	2	2	0	2	1	1	0	0	1	2	0	0	2	2	1	0	0	1	0	0	2	1
1	1	2	0	1	1	1	1	0	2	0	2	1	2	2	2	0	1	1	1	1	2	0	0	2	2	0	0	2	2	2	0	1	2	0	1	2	1
2	1	2	2	0	1	2	0	0	1	0	2	0	2	0	1	2	1	2	2	1	1	0	0	1	1	0	0	2	1	1	0	1	0	0	1	2	1
2	1	1	2	0	1	1	2	0	2	0	2	1	2	2	1	2	0	2	2	0	2	0	0	1	2	0	0	2	1	2	2	0	0	1	1	2	0
2	2	2	2	0	1	2	1	0	1	0	1	1	2	1	2	0	0	2	0	0	0	0	0	1	1	0	0	1	2	2	1	1	1	0	0	2	1
2	2	2	1	1	2	1	0	1	1	0	0	1	2	2	1	1	0	2	2	1	0	0	0	2	1	0	0	2	1	2	1	1	1	0	0	2	1
1	0	2	1	2	2	2	1	0	1	0	2	0	2	2	2	1	1	2	2	0	0	0	0	0	2	0	0	2	2	2	1	1	1	0	0	0	2
2	1	2	1	0	2	0	1	0	2	0	2	1	2	2	2	1	0	2	2	0	2	0	0	2	2	0	2	2	2	2	0	0	1	0	0	1	2
0	0	2	0	0	1	2	2	0	1	0	1	0	1	2	2	1	1	1	2	0	1	0	0	1	1	0	0	2	2	2	2	0	1	1	0	2	2
2	2	0	2	0	1	2	0	0	1	1	2	0	2	2	2	1	0	2	2	0	2	0	1	1	2	0	0	2	0	2	0	1	0	0	0	2	1
1	0	2	2	1	1	1	1	2	2	0	2	2	2	0	1	2	1	1	2	0	0	0	2	0	1	0	0	2	2	2	0	1	0	1	0	1	0
1	0	2	1	1	2	0	1	1	2	0	2	1	1	2	1	2	1	1	2	1	0	0	0	2	2	1	2	2	0	2	1	0	0	0	1	2	1
2	1	2	1	0	1	1	1	0	2	0	2	0	2	2	2	2	1	0	2	0	1	0	0	2	2	0	0	2	2	2	0	1	0	0	0	2	2
1	1	0	0	2	1	2	1	0	1	1	2	0	1	2	1	1	0	1	1	0	1	0	0	2	2	0	0	1	2	1	1	2	2	1	0	1	1
1	1	2	2	2	2	1	1	0	2	0	2	0	2	2	0	2	1	1	2	0	1	0	0	1	2	0	1	2	1	2	1	1	2	1	0	2	0
1	2	0	0	1	1	2	1	1	2	0	2	1	2	2	2	2	1	2	2	1	0	0	0	2	2	0	0	2	2	2	1	0	2	0	0	2	1
2	0	1	2	1	2	2	2	0	1	1	2	0	2	1	1	2	1	2	2	0	1	0	0	2	1	0	0	2	2	2	1	2	1	0	1	2	1
1	1	1	1	1	1	2	1	0	1	0	2	0	2	2	2	1	1	2	2	0	0	0	0	2	1	0	0	1	2	2	1	1	1	2	1	2	1
1	0	2	1	0	2	1	0	0	1	0	2	0	2	2	1	2	2	2	2	1	1	0	0	2	2	0	2	2	1	2	1	0	0	1	1	2	0
0	0	1	0	1	2	1	0	2	2	0	2	1	2	1	1	1	0	1	2	1	0	0	0	2	1	1	1	2	2	1	0	2	1	0	1	2	1
0	1	2	2	2	2	2	1	0	1	0	2	1	2	2	1	2	1	2	2	1	1	1	0	2	1	0	0	2	2	2	0	1	2	0	0	1	2
1	2	2	0	0	2	1	0	2	1	0	1	0	2	2	1	2	0	1	2	0	1	0	0	1	2	0	1	1	2	2	0	0	1	1	0	2	1
2	1	1	0	0	2	0	1	0	1	0	1	0	1	2	2	0	2	2	2	0	1	0	0	2	2	1	0	2	2	2	0	1	1	0	1	2	1
2	1	2	1	0	1	0	1	0	0	1	2	0	2	1	1	2	0	1	2	0	2	2	0	1	2	0	0	2	2	2	2	1	0	0	0	2	0
1	0	1	2	0	1	2	1	0	0	1	2	0	2	1	1	2	1	1	2	1	0	0	0	0	1	0	0	2	2	1	2	0	1	1	0	2	0
2	0	2	1	0	2	1	1	0	1	0	2	1	2	1	2	2	1	1	2	1	0	0	0	2	1	0	0	1	1	2	0	0	1	0	1	2	1
2	2	2	2	1	2	2	1	0	1	0	2	0	2	1	1	1	1	1	1	1	1	0	0	1	0	0	0	2	2	2	0	1	1	2	1	2	0
2	0	2	1	1	2	1	2	1	2	0	1	0	2	2	1	2	1	0	2	0	2	0	0	2	1	0	0	1	2	2	1	0	1	0	0	2	1
0	0	2	1	0	1	2	0	1	1	0	2	1	2	1	2	2	1	1	2	0	1	0	0	2	1	0	0	2	2	2	1	2	1	2	1	2	2
2	1	2	2	1	1	2	2	1	1	0	2	1	2	2	0	2	1	1	1	1	0	0	0	2	2	0	0	2	1	2	2	0	1	0	0	2	1
2	1	1	2	1	2	2	1	1	1	1	2	0	1	2	2	2	1	2	2	1	1	0	0	1	2	1	0	2	1	2	2	2	1	0	0	2	1
0	0	2	1	0	2	1	0	0	1	0	2	0	2	2	1	2	1	1	2	0	1	0	1	1	2	0	0	2	1	2	1	2	1	1	0	2	0
1	2	1	1	1	1	2	2	0	2	0	1	0	2	2	0	2	0	2	2	0	2	0	0	2	2	0	0	1	1	2	2	1	2	0	0	0	1
2	1	2	2	1	1	2	2	0	1	0	2	0	2	2	1	2	1	2	2	1	2	0	0	2	1	0	0	2	0	2	0	1	0	1	0	2	0
2	1	1	0	1	1	2	2	0	1	0	1	1	0	2	1	1	1	2	2	1	0	0	0	2	2	0	0	2	1	2	1	0	2	0	0	2	1
1	0	2	2	0	1	2	0	0	0	1	2	0	2	2	2	2	0	2	2	0	2	0	0	0	2	0	0	2	0	2	1	1	1	0	0	1	0
1	0	1	2	2	2	2	1	0	1	0	2	1	1	2	1	2	0	2	2	1	0	0	0	1	1	1	0	2	1	2	2	0	2	0	1	2	1
2	2	2	0	0	2	1	2	0	2	0	2	0	0	2	0	2	0	2	2	1	1	0	0	2	2	0	0	2	0	2	1	2	1	0	1	2	1
2	2	1	1	0	1	2	0	0	1	1	2	0	2	1	1	2	0	2	2	0	1	0	0	2	2	0	0	2	1	1	1	2	2	2	0	2	1
2	1	2	1	1	1	2	1	0	2	0	2	1	2	2	1	2	1	2	1	1	1	0	0	2	1	0	0	2	0	2	2	2	1	0	1	2	2
2	2	2	2	1	2	2	2	1	1	2	2	1	2	2	1	2	0	2	1	0	1	0	0	1	1	0	0	2	1	1	1	1	0	0	1	2	0
1	1	1	2	0	1	2	2	0	1	1	2	1	2	2	2	2	0	2	2	1	1	2	0	2	1	0	0	2	1	2	0	2	1	2	0	1	0
1	1	2	0	0	0	1	1	0	1	0	1	0	2	0	1	1	0	2	1	1	1	0	0	2	2	0	0	2	0	2	2	2	0	1	0	2	1
1	1	2	2	0	0	1	2	0	0	0	1	0	2	2	2	2	1	0	2	0	0	0	0	2	2	0	0	1	2	2	0	2	2	0	1	1	1
1	1	1	1	1	2	2	2	0	2	0	2	0	2	2	2	1	1	2	2	1	0	0	0	2	0	1	0	2	2	2	0	0	1	0	0	2	1
1	1	2	2	0	2	2	1	0	1	0	2	0	1	1	2	2	1	1	2	0	1	0	0	0	2	0	0	2	1	2	1	1	1	1	0	0	0
2	1	2	1	0	1	2	0	1	1	0	2	1	1	2	1	2	0	2	2	0	1	0	2	0	2	0	0	2	2	2	1	2	1	1	0	2	1
1	1	1	0	0	2	1	1	0	2	0	1	2	1	2	2	1	1	1	2	0	2	0	0	1	1	1	1	2	2	2	0	0	0	0	0	2	1
1	1	1	0	0	1	2	1	0	2	0	2	0	2	2	2	2	1	1	1	0	2	0	0	1	2	0	0	2	2	0	0	1	1	0	0	2	0
1	2	1	0	1	1	0	1	1	2	0	2	1	2	2	0	2	0	0	1	1	2	0	0	0	2	0	0	2	1	2	0	0	1	0	0	2	2
2	2	2	2	0	1	2	0	0	1	0	1	0	2	2	1	2	2	1	2	2	1	0	0	1	1	0	2	2	2	2	2	1	1	0	0	2	1
2	2	1	0	2	2	1	2	1	2	0	2	1	2	2	0	1	1	2	1	1	2	0	0	2	2	0	0	2	1	2	1	2	2	0	0	2	2
2	1	1	1	1	2	2	2	0	0	2	1	0	2	2	0	0	1	1	2	2	1	0	0	2	1	0	1	2	1	2	0	1	1	0	0	2	0
2	1	2	2	0	2	1	0	0	1	0	2	0	2	2	1	1	0	2	2	1	2	0	0	1	2	0	0	2	2	2	0	2	0	0	0	1	0
1	1	2	1	0	2	2	1	0	1	0	2	0	2	1	2	1	2	1	2	0	1	0	0	2	2	0	1	2	2	2	1	1	1	0	0	2	0
1	1	2	0	2	1	0	1	0	2	0	1	1	2	1	0	2	0	2	2	0	1	0	0	2	2	1	0	2	1	1	0	1	2	2	1	2	1
1	0	2	1	0	1	1	1	0	1	0	1	1	2	1	1	2	0	1	1	0	1	0	0	2	2	0	0	2	0	2	1	2	0	0	0	2	0
2	1	2	0	0	2	1	1	0	2	0	2	0	2	2	2	1	0	2	2	0	2	0	0	2	2	0	2	2	2	2	2	1	1	0	0	1	2
1	1	1	0	1	0	2	1	0	1	1	2	0	2	1	0	2	0	2	2	0	1	0	0	1	2	0	0	2	2	1	0	2	0	1	0	1	1
2	0	1	1	0	2	0	2	1	2	1	2	0	1	2	1	2	0	2	2	0	0	0	0	1	2	1	0	2	1	2	1	0	0	0	0	2	2
2	2	2	0	0	1	1	2	1	1	0	2	0	1	2	0	1	0	2	2	2	1	0	0	2	1	1	0	1	2	2	2	1	2	0	2	2	0
2	0	2	1	0	1	1	2	0	1	2	1	0	2	1	1	1	0	2	2	0	1	0	0	1	2	1	0	1	1	2	1	2	1	0	1	2	1
1	1	1	1	0	1	2	2	1	2	0	2	2	2	2	1	2	1	0	2	1	0	0	0	2	1	0	0	2	2	2	1	1	1	0	0	2	2
1	2	1	0	0	2	2	0	0	2	0	1	0	2	2	0	2	0	1	2	0	1	0	0	2	2	0	0	2	1	2	1	0	0	0	0	2	0
2	1	2	0	0	2	2	1	0	1	0	1	2	2	2	1	2	1	1	2	2	1	0	0	1	2	0	2	2	0	1	1	1	1	1	1	2	1
2	1	2	1	0	2	2	0	0	1	0	1	0	2	2	2	1	0	1	2	0	2	0	0	2	2	1	2	1	1	2	1	0	0	0	1	1	2
2	1	2	0	0	2	1	1	0	2	0	2	1	2	2	2	1	0	1	2	1	2	0	0	2	2	0	0	2	2	2	0	1	0	0	0	1	2
1	2	1	1	1	1	2	1	0	2	2	2	0	1	1	0	1	0	1	1	0	1	0	0	1	2	0	0	2	2	2	1	2	1	0	0	1	2
1	1	1	0	1	1	1	2	0	1	1	2	1	2	1	2	2	1	0	2	0	1	0	0	0	2	0	0	2	2	1	1	0	1	0	0	2	1
2	1	2	2	1	2	1	0	0	0	0	2	2	2	1	1	2	1	1	2	1	0	0	0	1	1	0	0	2	2	2	1	0	1	1	0	2	2
2	1	1	0	0	1	1	2	1	1	0	2	1	2	2	0	1	0	1	1	0	1	0	0	1	1	0	2	2	1	2	0	2	1	1	1	2	0
2	0	1	2	2	1	2	2	0	2	0	2	0	2	2	1	1	0	1	1	0	1	0	0	1	2	0	0	2	1	2	2	1	0	1	1	2	1
1	0	0	1	1	1	2	0	0	1	0	2	1	2	1	0	1	1	1	2	0	1	0	2	2	2	0	0	2	2	2	2	2	0	0	1	2	0
2	1	2	1	1	1	1	2	0	0	0	2	0	2	2	1	2	1	1	2	0	1	0	0	2	2	1	0	2	1	2	0	1	1	0	0	2	2
2	1	1	1	1	2	2	1	0	1	0	2	0	1	2	2	2	1	2	2	0	0	0	0	1	2	0	0	2	1	1	2	2	1	0	0	2	1
1	1	2	2	1	2	2	2	0	2	0	2	0	1	2	2	1	0	0	2	2	0	0	0	1	1	0	0	1	1	2	1	2	1	0	0	2	0
1	2	0	1	1	2	2	2	1	1	0	2	0	2	2	1	2	1	2	2	1	1	0	0	2	1	0	0	2	2	2	1	1	1	1	0	2	0
1	2	2	1	0	2	2	2	0	1	1	2	0	2	1	1	1	0	1	2	0	1	0	0	2	2	0	0	2	2	2	1	0	0	0	0	1	2
0	1	2	1	1	2	1	2	0	1	0	1	0	2	2	1	2	0	2	2	0	0	0	1	1	2	0	0	2	0	2	0	0	0	0	0	2	0
1	2	2	0	0	2	1	0	1	1	0	2	0	1	2	2	1	0	2	2	0	2	0	0	1	2	0	0	2	2	2	2	1	1	0	1	2	0
0	2	2	1	1	2	2	1	0	2	0	2	1	1	2	1	1	0	2	2	0	0	0	0	1	0	0	1	1	2	2	1	0	2	0	1	1	2
2	2	2	2	0	2	2	0	1	2	0	2	1	2	2	2	2	0	2	2	1	0	0	0	1	0	0	0	2	2	2	1	2	1	0	0	2	0
1	1	2	1	0	2	1	1	0	2	2	1	0	2	2	1	0	1	1	2	1	1	0	0	2	0	0	0	2	2	1	2	2	1	0	1	2	2
2	2	1	2	0	1	2	1	0	0	0	2	1	1	2	1	2	1	2	2	0	0	0	0	1	2	0	0	2	1	2	0	1	1	0	0	2	1
1	1	2	1	0	2	2	2	1	1	0	2	1	2	2	1	2	0	0	2	0	2	0	0	1	2	1	0	2	2	2	1	1	0	0	0	2	2
1	1	2	1	0	2	2	1	0	0	0	2	2	1	2	1	1	1	2	2	1	2	0	0	2	2	0	0	2	1	2	0	0	1	0	1	2	0
1	1	1	0	0	2	0	1	0	2	2	2	0	2	2	1	2	1	2	2	1	0	0	0	2	1	0	1	2	2	2	0	0	1	0	0	1	0
2	2	1	1	1	2	1	0	0	0	0	2	1	1	2	0	2	0	2	1	1	1	1	0	0	1	0	2	0	2	2	0	2	1	1	0	1	0
2	0	1	1	0	2	1	2	0	2	2	2	0	2	2	0	2	0	1	2	0	2	0	0	2	0	0	0	2	0	2	0	1	1	1	0	2	0
1	2	2	0	1	2	2	1	1	2	0	2	1	2	1	0	2	0	2	1	0	1	0	0	1	1	0	0	2	2	2	2	0	1	0	0	2	1
0	1	2	1	0	2	2	1	0	1	0	2	2	1	2	1	2	0	2	2	0	1	0	0	2	1	0	0	2	1	2	1	0	2	0	0	1	0
2	0	2	0	1	2	2	1	0	1	1	2	0	2	2	2	1	1	1	2	0	1	0	0	1	2	0	0	2	2	2	1	0	0	0	0	1	2
2	1	1	1	1	2	1	1	0	1	0	1	1	2	1	1	1	0	2	2	1	1	0	1	1	2	0	1	2	1	2	1	2	0	0	0	2	2
1	2	1	1	1	2	2	0	0	0	1	2	1	2	1	0	2	0	2	2	0	2	0	0	2	2	0	1	1	1	2	1	0	1	0	0	2	0
2	0	1	1	1	1	0	0	1	2	0	2	1	2	1	1	2	1	0	2	1	1	0	1	1	2	1	0	1	0	2	1	1	0	0	1	1	1
1	2	1	1	1	2	1	1	2	1	1	2	0	2	2	0	2	2	1	2	0	0	0	1	1	1	0	0	2	0	2	1	1	0	0	0	2	1
2	2	2	2	1	1	2	0	0	1	2	2	1	2	1	0	1	2	2	2	0	1	0	0	2	1	1	0	2	1	2	0	0	0	0	0	2	1
0	0	1	1	1	2	2	1	0	0	0	2	0	2	2	0	2	1	2	2	0	1	0	0	1	1	0	0	2	2	1	1	1	0	0	2	2	0
1	0	1	1	1	2	2	1	1	2	0	2	0	2	1	2	2	0	1	2	0	1	0	2	2	1	0	2	1	1	2	1	1	1	0	1	2	2
2	1	1	2	1	1	1	2	0	2	0	2	1	2	2	1	1	0	2	2	0	0	0	0	2	2	0	0	2	2	2	1	2	1	0	0	1	1
1	1	1	1	0	2	1	1	0	2	0	2	0	2	1	2	1	1	2	2	0	1	0	0	2	2	0	1	2	2	2	1	1	1	0	0	1	0
2	2	2	0	1	1	2	1	0	1	0	2	1	1	1	0	2	0	1	2	1	0	0	0	2	2	0	0	2	2	2	1	0	2	2	1	0	1
1	2	2	1	0	2	1	1	0	1	0	2	1	0	2	1	2	1	1	2	0	1	0	0	2	1	1	0	2	1	2	1	1	2	0	0	2	2
1	2	1	1	1	2	1	0	0	1	0	2	1	2	2	0	0	0	1	2	0	1	0	0	2	1	0	0	2	1	2	1	1	0	0	0	2	1
2	1	1	1	0	2	2	1	0	1	0	2	0	2	2	1	2	1	2	1	2	1	0	0	1	2	0	0	2	1	2	1	0	0	0	0	2	2
2	1	2	0	0	1	1	1	0	2	0	2	1	2	1	1	1	1	2	1	1	2	2	0	2	2	0	0	2	1	2	2	1	1	0	0	2	0
2	2	1	2	1	2	1	2	2	2	1	2	1	2	2	1	2	2	2	1	0	0	0	0	2	1	0	0	2	2	2	2	2	1	1	0	2	1
2	1	1	1	0	2	2	0	0	0	0	2	0	1	1	1	2	0	1	1	1	2	0	0	1	2	0	2	1	1	1	0	1	1	0	0	2	0
2	0	2	1	0	2	1	2	1	2	0	2	1	1	2	1	2	0	2	1	0	0	0	0	1	2	0	0	2	2	2	1	0	2	0	1	2	0
2	1	2	0	2	2	1	1	1	1	0	2	1	2	2	1	1	0	2	2	0	1	0	0	0	1	0	0	2	2	1	0	0	1	0	1	2	1
2	1	2	2	0	2	2	2	0	0	0	2	0	2	2	1	0	1	1	2	0	0	0	0	1	2	0	0	2	1	1	2	1	1	0	0	2	1
1	2	2	1	1	2	2	0	0	2	1	2	0	2	1	1	0	1	2	2	0	1	0	0	2	0	1	0	2	1	2	1	0	1	0	0	2	2
2	0	1	2	1	2	2	0	0	0	0	2	0	2	2	0	0	2	2	2	1	1	0	0	1	2	0	0	2	1	2	0	2	1	1	1	1	2
2	1	2	2	0	2	2	0	0	1	0	2	1	2	2	2	2	0	1	2	0	0	0	0	2	2	1	0	2	2	2	0	2	1	1	0	2	1
1	1	2	2	0	2	2	1	1	0	0	2	2	2	1	1	2	0	1	2	0	0	0	0	1	2	0	0	2	2	2	1	1	1	0	0	2	1
1	2	1	1	0	1	2	0	0	0	0	2	1	2	1	1	2	0	1	2	0	2	0	0	2	2	0	0	2	1	2	1	2	1	0	0	2	1
1	0	2	1	2	1	2	0	1	1	0	2	0	2	2	1	1	1	2	2	0	0	0	0	1	2	0	0	2	2	2	1	1	0	0	0	0	2
2	1	2	0	1	2	2	0	0	1	2	2	1	2	1	1	2	1	1	2	1	1	0	0	1	1	0	1	1	1	2	1	2	0	0	0	1	0
2	1	0	0	1	1	2	0	0	1	0	2	0	2	2	2	2	0	2	2	0	0	0	0	2	2	0	0	1	2	2	1	1	0	0	0	2	0
1	2	0	1	2	1	2	1	2	0	0	2	0	2	1	1	2	1	2	2	1	2	0	0	2	2	0	0	2	0	2	1	2	1	1	0	1	0
2	2	2	0	1	0	2	1	0	2	0	1	0	1	2	2	2	0	2	1	1	2	0	0	2	2	0	0	2	2	1	1	0	0	1	0	1	1
1	2	2	1	0	1	1	0	1	2	0	2	1	2	2	1	2	2	2	2	0	0	0	0	2	2	0	0	2	2	2	0	1	1	0	1	2	0
0	2	1	0	0	2	1	1	0	1	0	2	0	1	2	2	2	1	1	2	0	2	2	0	2	1	1	0	2	1	1	1	1	1	1	0	1	2
2	1	2	1	1	2	2	0	0	1	0	1	0	2	2	1	2	1	2	2	0	1	0	0	2	2	1	1	2	1	2	1	2	0	0	0	2	1
0	0	1	1	1	1	2	2	0	1	0	2	1	2	2	2	2	1	1	2	0	1	0	0	1	1	0	0	2	1	2	0	1	1	0	0	2	2
2	1	2	2	0	2	2	1	0	1	0	1	1	1	2	0	2	0	1	2	1	2	0	0	2	1	0	0	2	1	2	0	2	0	0	1	2	1
2	1	2	2	2	2	2	1	0	2	0	2	0	2	2	0	1	0	2	1	0	0	0	0	1	2	0	0	1	1	2	0	2	2	1	0	2	2
0	2	1	1	0	1	2	0	1	1	0	1	2	2	1	0	2	0	2	2	1	2	0	0	1	1	0	0	2	2	2	1	0	0	0	0	2	1
2	1	1	2	0	0	2	2	0	2	2	2	0	2	2	0	1	2	2	1	0	2	0	0	1	2	0	0	2	2	1	2	1	1	0	1	2	0
1	2	2	2	1	2	2	1	0	2	0	2	0	2	2	0	2	2	0	2	1	2	0	0	2	1	0	1	2	1	1	1	0	1	0	0	2	2
2	0	2	1	1	2	1	2	0	1	0	2	0	2	1	0	2	0	2	2	2	1	0	0	0	2	0	0	2	2	2	1	1	1	0	0	2	2
1	2	2	0	2	2	1	2	0	2	0	1	0	1	2	0	2	1	0	2	0	1	0	0	1	2	0	0	1	1	2	0	2	0	1	1	1	2
2	2	1	0	0	2	2	1	0	1	0	2	1	2	1	1	1	1	1	2	2	1	0	0	2	1	0	0	2	2	2	1	1	2	0	0	2	1
1	1	2	2	0	2	1	1	0	0	0	2	0	2	1	0	2	1	2	2	2	0	0	0	0	2	0	1	1	2	2	1	0	1	0	0	2	0
1	2	2	2	0	1	1	1	1	2	0	2	0	2	2	1	2	0	1	2	0	1	0	0	2	2	0	1	2	2	1	1	1	1	0	1	2	1
0	0	2	1	1	1	2	0	0	1	0	2	1	2	0	2	2	2	0	2	0	1	0	0	2	1	0	0	2	2	1	2	1	0	0	0	2	0
2	2	0	2	2	2	2	1	1	1	0	2	1	1	2	1	1	0	1	1	2	2	0	0	1	2	1	2	1	2	2	1	1	1	1	0	1	0
1	2	2	1	2	2	1	0	1	1	0	2	1	2	1	1	2	1	0	2	0	1	0	0	2	1	0	0	2	1	0	2	2	1	1	0	2	0
1	1	2	2	0	2	1	1	0	2	2	1	1	1	2	2	2	1	2	2	1	1	0	0	1	1	0	1	2	1	2	1	2	1	2	0	2	1
2	1	1	2	1	2	2	0	0	2	0	1	1	1	2	1	2	1	2	2	1	2	0	0	2	2	0	1	2	1	1	1	1	0	0	0	2	1
1	1	0	1	1	1	2	1	0	2	0	1	0	2	2	1	1	0	2	2	1	1	0	0	1	1	0	2	2	1	2	1	1	1	1	0	2	2
2	1	1	2	1	2	1	2	0	2	0	2	1	2	2	0	2	1	1	2	1	2	0	0	2	2	0	0	2	1	2	1	1	2	2	0	2	2
2	0	2	0	0	2	2	1	1	0	2	2	0	0	2	1	0	0	1	2	0	2	0	0	2	2	1	0	2	1	2	0	1	1	0	0	2	1
1	1	2	1	1	1	2	2	0	0	0	1	0	2	1	1	2	0	1	2	0	1	0	0	1	2	0	1	2	2	2	2	1	1	0	1	2	0
0	2	1	2	1	2	2	0	0	2	0	1	0	2	2	1	0	0	1	2	2	0	0	0	2	1	0	1	0	1	2	1	0	1	0	0	2	2
1	1	1	1	1	1	2	1	0	2	2	2	0	2	2	2	2	0	1	2	1	0	0	0	2	2	0	0	2	2	2	1	2	2	0	1	1	1
0	2	1	1	0	2	2	0	1	2	0	2	1	1	2	1	2	1	2	2	1	0	0	0	1	1	0	0	2	1	2	1	1	1	0	2	2	0
1	1	1	1	1	1	0	1	2	1	0	2	1	1	2	0	2	1	2	2	1	0	0	0	2	1	1	2	2	1	2	1	0	0	0	1	2	1
2	0	1	1	1	1	2	0	0	1	0	2	1	1	2	0	1	0	2	2	0	1	0	0	0	1	0	0	2	2	2	0	1	1	1	0	2	1
1	1	1	2	1	2	2	0	0	0	0	2	0	1	1	0	2	1	2	2	0	0	0	0	0	2	0	0	2	2	2	1	1	2	1	0	0	0
1	0	1	0	0	2	0	1	0	2	0	2	0	1	2	1	2	1	1	2	0	1	0	0	1	0	0	0	1	2	2	2	1	1	0	0	2	2
2	1	1	1	1	1	2	2	1	1	1	1	0	2	2	1	2	0	1	2	0	0	0	0	2	2	0	0	2	2	2	1	2	0	0	1	2	2
2	2	2	1	0	1	1	1	1	0	2	2	0	2	2	1	2	0	1	2	1	1	0	0	2	2	0	1	2	1	2	2	0	1	2	1	1	0
2	0	2	0	0	2	1	0	0	2	2	2	0	2	2	1	0	1	1	2	1	2	0	0	1	1	0	0	2	1	1	1	2	2	0	1	2	2
1	2	1	0	1	2	1	0	2	1	2	2	0	2	2	0	2	0	2	2	2	1	2	0	1	2	1	1	2	2	1	1	2	1	0	0	2	1
0	2	1	1	0	2	2	1	0	1	0	1	0	2	2	0	1	0	2	0	1	0	0	0	2	2	0	0	2	1	1	1	2	1	0	1	2	1
2	1	2	1	0	1	1	2	0	1	0	2	0	2	2	2	0	1	1	2	0	0	0	2	2	1	0	0	2	1	1	0	2	2	0	0	2	1
1	0	2	1	2	1	1	1	0	0	0	2	0	1	1	1	1	0	1	1	0	1	0	0	2	2	0	0	2	1	1	1	2	2	0	1	2	1
1	1	1	1	2	2	2	2	0	1	0	2	0	2	1	0	1	0	2	1	0	2	0	0	2	1	1	0	2	2	1	0	1	2	0	0	2	0
2	1	2	0	0	1	1	1	0	2	0	1	1	1	2	1	1	1	1	2	1	2	0	0	1	2	0	0	1	2	2	2	2	1	1	1	1	2
2	2	2	2	1	2	2	1	0	1	0	2	0	1	2	1	2	1	1	2	1	2	0	0	2	1	1	0	2	2	2	1	2	1	0	0	1	2
2	2	2	1	2	1	2	0	0	0	0	1	0	1	2	1	2	2	1	2	0	2	0	1	1	2	1	0	2	2	2	0	2	1	1	1	2	1
2	2	1	1	2	1	0	1	1	0	2	2	1	2	1	0	2	0	1	2	2	1	0	0	0	2	0	0	2	2	0	2	1	1	0	1	2	1
1	1	1	2	0	1	0	1	0	2	0	2	1	1	0	1	2	1	1	2	1	0	0	0	1	2	0	0	2	1	2	1	0	1	0	1	2	2
2	0	1	1	1	2	1	1	1	2	0	2	1	2	2	0	1	0	2	2	0	0	0	0	2	2	0	0	2	1	2	2	1	0	0	0	2	2
2	0	1	2	1	2	2	1	0	1	1	2	0	2	2	0	2	0	1	2	0	1	2	0	2	1	0	0	1	2	2	0	0	0	0	0	2	0
2	0	1	2	2	2	2	1	0	1	0	2	0	2	1	1	2	0	1	2	1	1	0	0	2	1	0	0	2	2	2	0	0	1	1	0	2	1
1	2	2	0	1	2	2	1	1	1	0	2	0	2	1	1	2	1	2	1	0	1	0	0	1	1	0	0	2	2	2	2	0	1	2	0	2	1
2	0	2	1	1	2	1	0	0	1	0	2	1	2	2	1	2	0	2	1	0	2	0	0	2	2	0	0	1	2	2	1	1	1	0	1	2	0
2	0	2	0	1	2	2	0	0	1	0	2	1	1	2	2	1	1	1	2	0	2	0	0	2	2	1	0	2	0	2	1	1	2	0	1	2	0
2	2	2	1	0	2	1	1	0	2	0	1	1	2	2	1	2	2	1	2	1	1	0	0	2	2	0	0	2	2	2	1	2	2	2	0	2	1
2	1	2	2	1	2	1	0	0	2	0	2	1	2	2	0	1	1	1	2	1	1	0	0	2	2	0	0	0	2	1	0	2	2	0	0	2	0
1	1	2	1	0	1	2	2	0	2	0	2	1	1	2	1	1	0	2	2	1	1	0	0	2	2	0	2	2	2	2	0	0	0	0	1	2	1
0	0	2	0	0	2	1	0	1	1	0	2	0	2	1	2	2	2	0	2	0	0	0	0	2	1	0	0	2	2	2	1	1	0	0	1	2	1
1	2	2	2	1	2	1	1	0	1	0	1	1	2	2	2	2	1	0	2	0	0	0	0	1	0	0	0	2	1	2	0	1	0	1	0	1	0
0	1	1	1	1	1	1	1	1	2	0	2	0	2	2	1	0	0	1	2	0	2	0	0	2	2	0	0	1	2	0	1	1	0	0	0	2	0
0	1	2	2	0	2	1	1	1	0	1	2	0	2	1	2	2	2	1	2	0	0	0	0	2	1	0	0	2	2	2	2	1	1	0	0	2	1
2	1	2	1	1	1	0	1	1	1	0	1	0	2	2	0	2	1	1	2	1	1	0	0	2	1	0	2	2	2	2	1	2	0	2	0	2	1
2	1	0	2	1	2	1	2	1	2	0	2	1	2	2	2	2	2	1	2	1	1	0	0	2	2	0	1	2	2	2	1	0	1	1	0	1	0
2	1	1	0	1	1	2	1	1	1	0	2	1	2	1	1	2	2	2	2	2	0	0	0	1	2	0	0	2	2	0	1	1	1	0	0	1	0
2	1	1	1	1	2	1	1	0	1	0	2	0	0	2	0	2	0	0	2	0	0	0	0	1	2	1	1	2	2	2	2	1	0	0	1	2	1
1	1	2	1	0	1	2	2	0	2	0	2	1	1	2	1	1	0	1	2	1	2	0	0	2	2	0	0	2	2	2	0	0	0	0	0	2	1
2	1	2	1	0	2	2	1	0	2	0	1	1	2	2	0	1	0	2	2	1	0	0	0	2	2	0	1	2	2	2	1	0	2	0	1	1	2
0	0	2	0	1	1	1	0	0	2	0	2	0	2	2	2	0	2	1	2	1	1	0	0	2	1	0	0	2	2	2	0	1	2	0	1	1	0
1	1	1	2	0	2	2	2	0	1	0	1	0	1	1	2	2	1	1	2	1	0	0	0	1	2	0	0	2	1	2	1	2	0	0	0	2	2
1	2	2	0	1	2	1	1	0	1	0	2	0	1	2	0	2	1	1	2	0	1	0	0	1	0	0	1	1	2	2	1	1	1	0	0	2	1
2	2	2	2	0	2	2	2	1	1	0	2	0	2	2	1	1	1	2	1	0	1	0	0	1	2	0	1	2	1	2	0	0	1	0	0	2	2
2	2	2	2	2	2	2	1	0	1	0	2	0	2	2	1	1	0	2	2	0	0	0	0	0	1	0	0	2	0	2	0	0	0	0	1	2	1
0	1	2	2	0	1	2	1	0	1	0	2	0	2	2	1	2	0	2	2	0	1	0	0	1	2	0	2	2	1	2	1	1	1	2	1	2	1
1	1	2	1	1	1	1	0	0	2	1	2	0	1	2	2	2	1	1	2	0	1	0	0	1	2	0	0	2	1	2	0	2	1	1	1	2	0
2	1	0	0	2	2	2	1	0	1	0	2	2	2	2	0	1	1	2	2	2	0	0	0	2	2	0	0	2	2	0	1	1	0	0	1	2	0
2	1	2	1	1	2	1	1	1	1	0	2	0	2	2	1	2	0	1	2	0	1	0	0	2	2	0	2	2	1	2	2	0	1	1	1	2	2
1	2	2	1	1	2	2	1	0	2	0	2	0	2	1	0	1	1	1	0	1	2	0	0	1	2	0	1	2	2	1	1	0	1	1	0	2	2
0	2	2	2	1	1	2	0	0	1	0	2	1	2	2	0	1	1	2	1	0	0	0	0	1	2	0	0	2	2	2	1	2	0	0	0	2	2
1	1	2	0	0	2	1	2	2	0	0	2	0	2	2	2	2	0	2	2	2	0	0	0	0	2	1	0	2	1	2	0	1	2	0	1	1	0
1	1	0	1	0	2	2	0	1	2	0	2	0	2	2	1	1	0	2	2	1	1	0	0	1	2	0	0	2	2	2	1	1	1	0	1	2	2
0	1	2	2	0	2	1	0	1	1	1	1	0	1	2	1	2	2	1	2	0	1	0	0	1	2	0	0	2	2	2	0	2	1	1	0	2	2
1	1	2	1	0	2	0	2	0	1	1	2	0	2	1	0	2	1	2	2	0	1	0	0	1	2	0	0	2	2	2	2	2	2	0	0	2	2
1	0	2	1	1	1	2	1	0	0	0	2	1	2	1	0	2	1	2	2	2	2	0	0	2	2	0	0	2	1	2	2	1	0	1	0	2	1
1	1	1	1	0	2	2	1	1	2	0	2	1	2	2	1	2	1	2	2	1	1	0	0	2	1	1	1	0	2	2	1	0	2	0	0	2	0
1	1	2	0	0	2	0	0	1	2	0	2	1	2	1	0	2	0	1	2	2	2	0	0	0	1	0	0	2	1	2	1	0	2	0	0	2	2
2	1	1	0	0	2	1	1	0	2	2	1	0	2	2	1	1	1	1	2	0	2	0	0	2	0	0	1	2	1	2	1	1	2	0	0	2	2
2	1	1	0	0	0	1	1	0	2	0	2	1	2	1	0	2	0	2	1	1	0	0	0	2	2	0	0	2	2	2	1	0	0	0	0	2	0
2	1	2	1	1	2	2	1	0	1	0	2	2	2	2	1	2	1	2	2	0	2	0	0	2	2	0	0	1	2	1	0	1	0	0	1	1	0
1	2	2	2	1	1	2	0	0	2	0	2	1	2	2	1	1	2	1	2	0	0	0	0	1	2	0	0	1	1	2	1	2	1	1	0	2	0
2	2	2	0	1	0	2	1	0	1	0	2	0	2	2	0	1	0	2	2	0	1	0	0	2	2	0	0	2	2	2	2	0	0	0	0	1	1
2	2	2	2	1	2	2	1	0	0	0	2	1	1	2	2	2	0	2	2	1	1	0	0	2	2	0	0	2	2	2	0	1	1	0	0	1	1
0	1	2	1	0	2	2	1	0	2	0	2	1	2	2	1	2	0	2	2	0	0	0	0	1	1	0	1	1	2	2	1	1	2	0	1	1	1
0	2	1	1	2	2	2	1	0	1	0	1	1	1	2	1	2	1	1	2	2	1	0	0	1	2	1	0	2	1	2	0	1	2	0	0	2	1
2	1	1	1	2	1	2	0	0	2	0	2	1	2	1	2	1	2	1	2	0	0	0	0	2	2	0	0	2	1	2	1	2	0	0	0	2	1
1	1	2	2	1	0	2	2	0	2	0	2	0	1	2	0	2	1	1	2	2	0	0	0	1	1	0	0	2	2	2	1	1	2	0	0	2	2
1	1	2	1	1	2	1	0	0	2	0	2	1	1	2	0	2	0	0	2	1	1	0	2	2	2	1	2	2	1	2	1	0	1	0	1	2	2
2	1	2	1	0	1	1	1	0	2	2	2	1	2	2	1	2	1	1	2	1	1	0	0	1	2	0	1	1	2	2	0	0	1	0	0	1	1
2	1	2	0	0	1	1	1	2	2	0	1	2	1	2	2	2	2	1	2	0	0	0	0	1	2	1	1	2	1	2	1	2	0	1	1	1	1
2	0	1	0	1	1	1	1	0	1	0	2	1	2	2	2	1	0	2	1	2	1	0	0	2	2	0	0	2	2	1	0	1	1	0	0	1	1
2	1	2	0	0	1	0	1	0	2	2	2	0	2	2	1	2	0	1	2	0	2	0	0	1	2	0	0	2	2	2	2	2	0	0	0	1	0
0	2	2	1	1	1	1	2	1	1	0	2	2	2	1	0	1	0	1	2	1	2	0	0	1	2	0	0	2	2	1	1	2	1	0	0	2	2
0	1	1	0	1	2	2	2	0	2	0	2	0	2	2	2	2	0	2	1	0	0	0	0	2	1	0	2	2	1	2	1	1	1	0	1	2	1
2	1	2	0	0	0	0	1	1	2	0	2	0	2	1	0	2	1	0	2	1	1	0	0	0	2	0	0	2	1	2	1	1	1	1	1	2	0
2	2	1	2	1	2	2	1	0	0	0	2	1	2	2	1	2	0	1	2	0	1	0	0	2	1	0	0	2	2	1	0	1	2	1	0	2	1
2	2	1	0	1	2	1	1	0	1	0	2	1	2	2	1	0	2	0	2	0	0	0	0	2	2	1	1	2	2	2	0	1	2	0	0	2	0
2	2	2	2	1	2	1	1	0	2	0	2	0	1	2	0	2	2	2	2	1	2	0	0	2	2	0	0	2	1	2	1	0	1	2	0	2	2
1	1	1	0	0	2	2	1	0	1	2	2	0	1	2	1	2	0	2	2	1	0	0	0	1	2	0	1	2	2	1	0	2	0	1	0	2	1
2	1	1	1	1	2	2	1	0	1	0	2	0	2	1	1	1	0	2	2	1	2	0	0	2	2	0	0	2	2	2	0	0	2	0	0	2	1
1	0	2	1	0	1	1	0	0	1	0	2	0	2	1	2	1	0	1	2	1	0	0	0	1	2	0	0	1	1	2	0	1	2	2	1	2	0
2	1	2	1	0	1	0	1	0	2	2	2	0	2	2	1	2	0	1	2	0	2	0	0	1	2	0	0	2	2	2	1	1	0	0	0	2	0
0	1	2	1	0	1	1	1	0	1	0	2	0	2	2	2	0	0	1	2	0	1	0	0	1	1	0	1	2	1	2	1	1	0	0	0	2	1
2	2	1	2	0	2	1	0	0	1	0	2	0	2	2	0	1	1	2	1	1	0	0	0	1	2	1	1	2	2	2	1	0	1	0	1	1	2
2	2	1	0	0	1	0	2	0	2	0	2	1	2	2	1	2	1	1	1	1	2	0	0	1	2	0	0	2	1	2	1	1	2	0	0	2	2
0	0	1	1	2	1	2	1	0	1	0	2	1	2	2	0	2	1	2	2	2	1	0	0	1	2	0	0	2	2	2	0	2	1	1	1	2	1
1	0	1	1	1	1	2	1	0	0	2	2	0	2	1	1	2	0	1	2	0	1	2	0	2	2	1	0	1	1	1	2	1	1	0	1	2	2
1	1	2	1	1	2	2	1	0	1	0	1	0	2	2	2	2	0	2	2	1	1	0	0	2	2	0	2	2	1	2	0	0	2	1	1	2	2
2	0	2	1	0	1	1	2	0	1	1	2	0	2	1	2	2	1	2	2	0	2	0	0	2	2	0	0	2	2	2	2	1	1	2	0	2	1
2	2	2	0	0	1	2	1	0	1	0	2	0	1	2	1	0	0	2	2	1	0	0	0	2	2	0	2	2	2	2	1	0	1	0	0	1	1
1	2	2	1	1	1	0	0	1	1	0	2	1	2	2	0	2	1	2	1	0	1	0	0	2	0	0	0	2	2	2	1	2	1	0	0	1	0
1	1	2	2	1	1	2	1	0	2	0	2	1	2	2	0	2	0	0	2	0	1	0	0	1	2	2	0	2	1	2	0	1	0	1	0	2	1
0	1	1	0	2	2	2	0	0	2	0	2	1	2	2	0	2	2	2	2	0	0	0	0	1	2	0	2	2	1	1	2	0	2	1	0	2	2
1	1	2	1	1	2	2	1	0	1	0	2	0	2	2	1	2	1	2	2	2	2	0	0	1	2	0	0	2	2	2	2	0	1	0	0	2	1
1	1	1	2	0	1	1	2	0	1	0	2	0	2	2	0	2	0	1	2	0	2	0	0	2	1	0	0	2	2	2	2	0	0	0	1	2	0
1	1	2	1	1	2	2	1	0	2	0	1	0	1	2	1	2	1	1	1	1	0	0	0	1	2	0	0	1	0	2	0	2	1	1	0	2	1
1	1	1	1	1	1	2	2	0	2	2	1	1	2	1	0	1	0	2	2	1	2	0	0	2	1	0	1	2	1	2	0	1	2	1	0	2	0
2	2	1	1	1	1	1	2	0	1	0	1	0	2	2	1	2	1	1	2	2	1	0	0	1	2	0	0	2	1	2	1	1	2	0	0	2	1
1	2	1	1	0	2	1	2	1	0	2	1	0	2	2	1	2	0	1	2	1	1	0	0	1	2	0	1	2	2	2	0	1	0	0	0	1	2
1	1	2	2	1	2	2	0	1	1	0	2	0	1	1	0	2	0	1	2	0	1	0	0	1	2	0	0	2	1	2	0	2	1	0	0	1	1
1	2	1	1	2	1	2	2	0	0	0	2	0	2	2	0	2	1	1	1	0	1	0	0	2	2	0	0	2	1	2	1	1	2	0	0	2	1
1	2	2	2	0	2	1	2	0	1	0	2	2	2	1	2	0	0	1	2	0	2	0	0	2	2	1	0	2	2	2	1	2	1	0	1	2	1
2	2	2	2	1	1	0	0	1	0	0	1	1	2	2	1	2	0	2	2	0	0	0	0	2	2	0	0	2	2	1	2	1	1	1	1	2	1
1	2	1	0	1	2	1	0	0	1	0	2	0	2	2	1	1	0	2	2	1	2	0	0	1	2	0	2	2	1	2	2	1	0	2	0	2	1
1	2	1	1	1	1	1	1	0	2	0	2	0	2	0	1	1	0	1	2	1	1	0	0	0	2	0	1	2	0	2	1	0	0	1	0	1	1
1	1	2	0	2	2	1	1	0	2	0	2	0	2	2	2	1	2	2	1	0	0	0	0	2	2	1	0	2	2	2	0	1	1	0	0	2	1
2	1	1	0	0	2	0	1	2	2	1	2	1	2	1	2	2	1	1	2	1	1	0	0	1	2	0	0	2	2	2	2	2	1	1	0	1	2
1	1	2	1	1	0	1	1	0	2	0	2	0	2	2	0	2	1	0	2	0	1	0	0	2	1	1	0	2	2	2	0	1	1	1	0	2	1
1	2	2	1	0	1	1	1	0	1	1	2	0	2	1	1	1	0	2	2	0	2	0	0	2	2	0	1	2	1	2	0	1	1	0	0	2	0
2	0	2	2	1	1	1	1	0	0	1	1	0	2	1	0	2	1	0	2	1	1	0	0	1	2	0	0	2	2	2	2	2	0	0	0	2	2
2	1	2	0	1	2	0	1	1	2	2	1	0	2	1	2	1	1	2	2	1	1	0	0	1	1	0	2	2	2	1	1	1	0	0	0	2	1
2	2	2	1	0	2	2	1	1	1	0	2	0	2	2	1	1	1	0	2	1	1	0	0	2	1	0	0	2	1	1	2	1	1	0	0	2	1
1	1	1	1	0	1	1	0	0	2	0	1	0	2	1	1	1	0	2	2	0	0	0	0	1	2	1	1	1	1	2	1	1	1	0	0	1	2
1	2	2	1	1	1	1	1	0	2	0	2	0	2	2	0	1	0	2	2	0	0	0	0	1	2	0	0	2	2	2	1	1	1	0	0	1	1
2	0	2	1	1	1	1	1	0	2	0	1	0	1	2	1	1	1	1	2	1	1	0	1	2	2	0	0	2	2	2	1	2	2	1	0	1	0
1	1	2	0	2	0	2	1	0	1	0	2	1	1	2	1	2	0	1	2	0	1	0	0	2	1	0	0	2	2	2	0	0	0	0	0	2	1
1	1	0	0	0	2	2	1	1	1	0	2	0	2	2	1	1	0	1	2	0	0	0	0	2	2	0	1	2	2	2	0	1	2	1	0	2	0
1	1	1	1	0	2	2	1	0	2	0	1	0	2	0	0	2	1	1	2	1	1	0	0	2	1	0	1	2	2	2	1	1	1	0	0	2	2
2	1	2	0	1	2	2	1	1	2	0	2	0	1	1	0	1	0	2	2	1	0	0	0	2	1	0	2	2	1	2	0	1	2	0	0	2	0
2	2	0	1	0	2	2	1	0	2	2	2	0	2	1	1	2	0	1	2	2	1	0	0	2	1	0	0	2	2	2	1	1	0	1	0	2	1
1	1	2	0	0	2	1	0	0	2	2	2	1	2	2	1	2	1	2	2	0	2	0	1	1	2	0	0	2	1	2	0	1	0	0	0	2	1
1	2	2	0	0	1	1	1	0	2	0	2	0	1	2	1	1	1	2	2	1	2	0	0	2	1	1	0	1	1	2	2	1	0	0	2	2	1
2	1	2	1	0	1	2	0	0	1	0	2	0	2	2	2	1	0	1	2	0	2	0	0	2	2	0	0	2	0	2	1	0	1	0	0	2	0
2	0	2	1	2	1	2	2	1	2	1	2	1	2	1	1	2	1	2	2	0	1	0	0	1	2	0	0	2	2	1	2	1	0	0	0	2	2
1	1	1	0	1	2	2	1	0	2	0	2	0	2	1	0	1	1	2	2	1	0	0	0	2	0	0	0	2	2	2	1	2	1	0	1	2	1
2	1	1	2	1	2	2	2	0	2	0	1	1	1	2	1	2	0	0	2	1	0	0	0	1	1	0	0	1	2	2	1	2	2	0	0	2	0
2	1	2	0	1	2	1	1	0	0	0	1	1	0	2	1	1	0	2	2	0	1	0	0	2	1	0	0	1	2	2	1	1	1	0	1	2	1
2	1	0	1	1	2	2	2	1	1	0	0	1	2	2	1	2	1	1	2	0	0	0	0	1	2	0	0	2	1	1	2	1	2	1	1	2	2
2	2	0	1	2	1	1	0	0	2	0	2	0	2	1	1	1	2	1	2	1	1	0	0	1	2	0	0	2	1	1	2	1	1	1	0	1	0
2	1	2	1	0	2	1	2	1	1	0	0	1	2	2	2	2	0	0	2	0	0	0	0	1	2	1	0	2	1	2	1	1	1	0	0	2	2
1	2	2	1	2	1	2	0	0	1	0	2	0	0	2	1	1	0	2	2	0	2	0	0	2	2	0	2	2	2	2	1	0	1	0	0	1	2
2	1	1	0	2	1	2	1	0	1	0	2	0	2	1	0	1	0	2	2	0	0	0	0	1	1	0	1	2	2	2	1	1	1	0	0	1	2
2	0	2	1	1	2	2	2	1	1	0	2	0	1	2	1	0	0	2	2	0	1	0	0	2	1	0	0	2	2	2	0	0	0	0	1	2	2
1	1	2	1	0	2	2	0	2	2	0	2	0	2	1	0	2	1	1	2	0	1	0	0	2	2	0	1	2	2	2	2	2	0	0	0	2	1
2	2	2	2	1	1	2	1	0	1	2	2	0	2	2	0	2	0	0	1	2	0	0	0	2	1	0	0	2	1	2	1	2	0	1	0	2	1
2	0	2	1	1	0	1	1	2	2	0	2	0	2	2	1	2	1	2	2	1	0	0	0	1	2	0	0	2	2	2	1	0	0	0	0	2	2
1	2	2	1	2	1	1	1	0	2	2	2	0	2	2	0	1	0	2	2	1	0	0	0	1	2	0	2	1	2	2	1	1	1	0	0	1	1
2	1	1	2	1	2	2	2	0	1	0	2	1	2	1	2	2	0	1	2	0	1	0	0	2	2	0	0	2	2	2	1	1	0	0	0	2	2
2	1	2	2	1	1	2	1	0	0	0	2	1	2	2	1	2	0	2	2	1	0	0	0	1	1	0	0	2	1	2	1	1	1	1	0	1	0
2	1	1	2	0	2	2	1	0	2	0	1	1	1	2	1	2	0	1	2	1	1	0	0	1	1	1	0	1	2	2	1	1	1	0	1	2	0
2	0	1	1	1	2	2	1	1	1	0	2	1	1	1	2	2	1	2	2	0	1	0	0	2	1	0	0	2	2	2	1	1	1	0	0	2	0
0	2	2	1	0	1	1	1	0	1	0	2	1	2	2	2	2	1	2	1	1	0	0	0	1	1	0	0	2	2	1	0	1	0	2	0	2	2
0	1	1	1	1	2	2	1	0	2	0	2	0	1	2	1	2	0	0	2	0	2	0	0	2	2	1	0	2	2	1	1	2	0	0	1	2	1
2	2	2	2	0	1	2	1	0	1	0	2	0	2	2	2	2	2	1	2	1	1	0	0	2	1	1	0	1	2	2	1	2	1	0	1	2	1
1	1	2	2	0	1	2	1	0	1	0	1	1	2	2	2	1	0	1	2	0	0	0	0	2	2	0	0	2	2	2	0	2	2	0	1	2	2
1	1	0	1	1	1	0	1	1	1	0	2	0	2	2	0	2	0	2	1	1	0	0	0	2	2	0	2	2	2	2	1	1	0	0	1	2	1
0	1	1	1	0	2	1	0	1	1	2	2	0	2	1	0	2	1	2	2	0	0	2	0	1	1	0	0	1	1	1	2	2	1	0	0	2	1
2	1	0	1	1	2	2	1	1	2	0	1	1	2	2	2	2	1	1	2	0	0	0	0	1	2	1	0	2	2	2	2	1	1	1	0	2	0
1	1	2	2	1	2	1	1	0	1	0	2	0	2	2	1	1	0	2	2	0	2	0	0	1	2	0	0	2	1	2	0	0	2	1	0	2	1
0	1	1	0	1	2	2	0	0	1	2	2	1	2	2	1	2	1	1	2	2	0	2	0	1	1	1	0	0	2	1	1	2	1	0	0	2	0
1	2	2	1	1	1	0	0	2	2	0	2	1	2	2	1	2	0	2	2	0	1	0	0	2	2	1	0	2	2	1	2	1	0	1	1	2	1
0	1	2	2	0	2	1	1	1	1	0	2	0	2	2	1	1	1	1	2	2	0	0	0	2	1	0	2	2	2	2	0	2	2	1	0	2	2
1	0	2	0	1	1	2	1	0	1	0	2	1	2	1	0	2	1	2	2	0	1	0	0	1	2	0	0	2	1	2	1	1	2	2	0	2	1
1	1	1	1	1	2	2	1	0	2	0	1	1	2	2	2	2	2	1	2	0	1	0	0	1	2	0	0	1	1	2	0	2	1	0	0	2	1
2	0	2	0	2	2	1	2	0	0	0	2	1	2	1	1	2	0	2	2	1	1	0	0	0	2	0	0	2	2	2	1	1	1	0	0	1	2
1	2	1	2	1	1	2	1	0	1	0	2	0	2	1	1	2	0	2	2	2	0	0	0	1	1	0	0	2	0	2	1	0	0	0	0	2	1
2	1	1	1	1	2	1	2	0	1	0	1	0	2	2	1	1	0	1	2	1	2	0	1	2	1	0	1	2	1	1	0	1	0	0	0	2	1
2	1	1	2	1	2	2	1	1	1	1	2	1	2	2	1	1	0	1	2	1	2	0	0	1	0	0	0	2	2	2	2	0	1	0	1	2	2
2	1	1	1	1	2	1	0	0	1	0	2	1	1	2	1	1	0	2	2	1	0	0	0	1	2	0	0	2	2	2	0	2	0	0	0	2	1
2	2	2	1	1	2	1	2	0	2	2	2	1	2	0	0	1	2	2	1	1	1	0	0	2	2	0	0	2	1	2	2	2	1	2	0	1	1
1	1	1	1	0	2	1	0	0	2	1	2	1	2	2	1	2	1	1	2	2	0	0	0	1	2	0	1	2	0	1	2	1	1	0	0	2	2
2	0	1	2	2	2	2	1	0	2	0	2	0	1	1	1	1	1	2	2	1	1	0	0	2	2	0	2	2	2	2	2	1	1	0	0	2	2
2	2	2	0	2	1	1	1	2	0	0	2	1	1	2	2	1	0	1	2	1	1	0	0	2	2	1	1	2	2	2	1	1	1	0	1	1	1
2	2	1	1	0	2	0	2	1	2	0	2	0	2	2	0	2	0	1	2	0	1	0	0	1	2	0	0	2	1	2	1	0	0	2	1	2	1
1	1	2	1	0	2	2	1	0	0	0	2	1	2	2	1	2	0	2	2	0	0	1	0	2	1	0	0	1	1	2	0	1	1	0	0	1	2
1	0	2	0	0	2	2	1	0	2	0	2	1	2	2	0	2	2	1	2	1	0	0	0	2	2	0	2	2	1	2	2	1	1	0	0	2	2
1	1	2	1	0	2	2	0	1	1	0	2	0	2	1	0	1	1	1	2	0	1	0	0	2	2	0	1	2	2	2	1	0	1	2	0	2	1
0	0	2	1	1	2	2	1	0	1	0	2	0	1	2	1	2	0	2	2	1	2	0	0	1	2	0	0	2	0	2	0	0	2	0	0	2	2
0	2	2	1	1	2	1	1	0	2	0	2	1	2	2	1	2	2	0	2	0	2	0	0	2	1	1	0	2	2	2	2	1	1	0	0	2	1
0	1	1	1	0	2	2	1	1	1	0	2	1	1	1	0	2	1	2	2	1	1	0	1	1	2	1	0	2	2	2	0	2	1	0	1	2	1
2	1	2	1	0	2	2	2	0	0	0	2	1	2	1	2	1	0	1	2	1	2	0	0	1	2	1	0	2	2	2	0	2	1	0	1	2	2
2	0	1	1	0	2	1	1	0	0	0	2	0	2	2	1	2	0	2	2	0	0	0	0	1	2	0	0	2	2	2	1	0	0	1	0	2	1
1	0	2	2	1	2	1	0	0	1	0	2	0	2	1	0	0	1	2	2	0	1	0	0	2	2	0	0	2	1	2	1	0	0	0	1	2	1
1	1	2	2	0	2	2	2	0	2	1	1	0	2	2	1	0	0	1	2	0	1	0	0	1	2	0	0	1	2	2	1	1	2	0	0	1	1
1	1	2	0	1	2	1	2	0	2	0	1	0	2	2	2	1	2	2	1	1	2	0	0	2	2	1	0	2	2	1	1	1	2	0	1	2	1
2	2	2	1	1	1	1	1	2	2	0	2	0	2	1	0	0	0	2	2	1	1	0	0	2	2	1	0	1	1	2	1	1	1	2	0	2	1
1	1	2	1	1	1	1	0	0	2	0	1	0	2	2	1	1	2	2	1	0	1	0	0	2	2	1	0	2	2	0	0	1	1	0	1	2	1
2	0	1	0	1	1	1	0	0	2	0	2	1	2	1	0	2	0	2	2	0	1	0	0	2	2	1	0	2	0	1	1	2	0	0	0	2	0
2	2	1	2	1	2	2	0	0	2	2	1	2	2	2	0	1	0	2	2	0	1	0	0	2	2	0	0	2	2	1	0	1	0	0	0	2	1
1	1	1	1	0	2	1	1	1	2	1	1	0	2	2	2	2	1	1	2	0	0	2	0	2	1	1	1	2	2	2	1	1	0	0	0	2	2
2	1	2	1	1	2	2	0	0	2	0	2	0	2	1	0	2	0	1	2	1	2	0	0	2	0	0	0	1	2	2	0	2	0	0	1	1	0
2	1	2	2	0	1	2	1	1	1	0	2	0	2	1	0	0	0	1	1	1	2	0	0	0	1	0	1	2	1	2	1	2	2	0	0	2	2
2	1	1	2	0	2	1	1	0	2	0	2	0	2	2	1	2	0	1	2	1	1	0	0	2	2	0	0	1	1	1	2	0	1	0	0	1	1
2	1	1	2	2	2	2	2	0	1	1	2	0	2	2	0	2	1	0	2	0	1	0	0	2	2	1	0	2	1	2	1	1	2	0	0	2	1
1	2	2	1	1	2	1	1	0	1	2	2	1	2	2	1	1	0	1	1	0	1	0	0	2	2	0	0	1	2	2	1	1	0	1	0	2	1
1	2	2	2	0	2	1	0	0	1	0	2	0	2	1	2	2	1	1	2	2	1	0	0	1	0	0	0	2	2	1	2	0	2	0	0	2	1
0	1	2	1	0	2	0	0	0	1	0	1	1	2	1	0	2	0	1	2	2	1	0	0	1	2	0	0	1	1	1	0	0	1	0	0	2	2
2	1	2	1	1	2	2	1	0	2	2	2	0	1	2	2	1	2	2	1	1	2	0	0	2	1	0	0	1	2	2	1	1	1	0	0	2	0
1	1	2	1	2	2	1	0	1	2	0	1	1	2	1	0	1	0	2	2	1	0	0	0	2	2	0	1	2	2	2	2	2	0	1	0	2	1
2	0	2	2	1	2	0	1	0	1	0	2	2	2	2	0	2	0	2	2	0	1	0	0	2	2	1	0	2	2	1	2	1	1	1	0	2	1
2	0	2	1	0	2	2	1	0	2	1	1	0	2	2	0	1	1	2	1	0	1	0	0	1	0	0	0	2	2	2	0	1	1	0	0	1	1
1	2	2	0	0	2	1	1	0	2	0	1	1	2	2	2	2	0	0	2	0	1	0	0	2	2	1	0	2	1	1	1	2	2	2	0	1	1
2	2	2	1	0	2	1	0	0	1	0	2	1	2	0	0	2	0	2	2	1	1	0	0	1	2	0	1	2	2	2	0	1	0	0	0	2	1
2	1	2	2	0	2	1	1	0	1	0	2	0	2	2	1	0	1	2	2	1	0	0	0	1	0	0	0	2	2	2	2	1	2	0	0	2	0
2	2	1	2	0	2	2	1	2	2	0	2	1	2	1	1	0	1	2	1	0	0	0	0	0	2	0	1	2	2	2	0	1	1	0	0	1	1
1	1	1	2	0	2	2	1	0	0	0	2	0	1	2	1	2	2	1	2	0	1	0	0	2	1	0	0	2	2	2	0	0	1	1	2	2	1
1	1	2	2	1	0	1	0	0	1	0	2	1	2	2	0	1	1	1	2	0	1	0	0	1	2	0	0	1	1	2	1	1	1	1	0	2	1
2	0	1	1	0	1	2	1	1	2	1	2	0	2	2	1	1	0	1	2	1	0	0	0	2	1	1	1	2	2	2	0	2	1	0	0	1	2
1	2	2	2	1	1	1	2	1	1	0	2	0	1	2	1	2	1	2	2	0	1	0	0	0	2	0	0	2	1	2	1	1	1	0	0	1	2
1	2	1	1	0	2	2	1	1	0	1	1	1	2	2	1	2	0	1	2	0	1	0	2	2	2	1	0	1	2	2	0	1	1	0	0	2	1
1	2	2	1	0	2	1	2	0	2	0	2	0	2	2	2	2	0	1	2	1	0	0	0	2	2	0	0	2	2	2	1	1	0	0	0	2	2
2	1	1	1	1	0	1	1	0	2	0	2	1	2	2	1	2	1	2	2	1	1	0	0	0	1	0	0	2	1	2	2	1	1	0	0	2	1
1	0	1	1	0	2	1	2	0	2	0	2	1	1	1	0	2	0	1	2	0	1	0	0	1	1	0	0	1	1	1	2	1	0	0	0	2	2
1	1	1	1	1	1	2	1	0	1	0	2	0	2	2	0	2	0	0	2	1	1	0	0	1	1	0	0	2	2	2	1	1	2	0	1	2	2
2	1	2	2	1	0	1	1	1	2	0	2	2	2	2	1	2	0	1	2	2	2	0	0	0	2	0	0	2	2	1	1	0	0	0	0	2	2
2	1	2	0	1	2	2	1	0	2	0	2	1	1	2	1	2	0	2	2	0	1	0	0	1	2	0	0	2	0	2	1	0	1	1	0	2	2
0	1	2	2	0	0	1	1	0	0	0	2	0	2	1	0	2	1	2	2	0	0	0	0	0	1	0	0	2	2	1	2	1	1	0	0	2	2
2	1	2	1	1	2	1	1	0	1	1	1	1	2	2	0	1	0	1	2	0	1	0	0	2	2	0	0	2	2	2	1	1	1	0	0	1	1
1	0	0	1	0	2	1	2	2	1	1	2	1	2	2	2	2	0	1	2	1	0	2	0	1	2	1	0	2	2	2	2	0	1	0	0	2	2
2	0	1	0	0	1	2	0	0	2	0	2	0	2	0	1	2	1	2	1	0	1	0	0	0	1	0	1	2	2	1	1	0	2	1	0	2	2
2	0	1	0	0	2	2	2	0	2	0	2	0	2	1	0	1	0	0	2	0	0	0	0	2	2	0	2	2	1	2	1	1	1	0	0	2	1
2	1	0	1	1	1	1	2	0	1	0	1	0	2	2	1	2	0	1	2	1	1	0	0	2	2	0	0	2	2	2	2	1	2	1	1	2	1
1	1	1	2	1	2	2	0	0	1	0	2	0	2	2	0	1	2	2	2	1	2	0	0	2	1	0	0	2	1	2	1	0	0	0	0	2	1
2	2	2	2	0	1	1	0	0	2	0	2	0	1	2	1	2	0	1	2	0	1	0	0	2	2	0	0	2	1	1	1	1	2	0	0	2	1
1	2	2	2	1	1	2	1	1	1	0	2	0	1	2	0	1	0	2	2	1	0	0	0	1	2	0	0	2	2	2	0	1	1	0	0	1	0
2	2	1	2	0	1	1	1	0	2	0	1	0	2	2	1	0	1	0	2	1	1	0	0	1	1	0	0	2	2	2	1	1	2	0	0	2	0
0	1	2	0	0	2	2	2	0	1	0	2	0	2	0	0	2	1	1	2	1	2	0	1	2	2	0	0	2	1	2	0	1	0	1	0	2	0
2	1	1	1	0	2	2	0	1	2	0	2	0	2	2	2	1	1	1	2	1	1	0	0	1	2	0	2	2	2	2	0	2	2	1	0	2	1
2	0	2	0	1	1	1	1	1	0	0	1	1	1	2	1	1	0	2	2	0	2	0	2	2	1	0	2	2	2	2	1	1	1	0	0	2	2
2	0	1	0	1	2	1	1	0	1	0	1	0	2	2	1	2	0	1	1	0	1	0	0	2	1	0	1	2	1	0	2	0	2	0	1	2	1
2	1	1	1	0	2	1	2	0	2	0	2	0	0	2	2	2	2	2	2	0	0	0	1	2	1	0	0	1	2	2	0	1	1	0	0	2	1
2	0	2	1	2	1	1	1	0	1	2	2	1	2	2	0	2	1	1	2	1	2	0	0	2	2	0	0	1	1	2	2	0	1	0	0	2	0
0	1	2	1	0	2	2	1	1	2	0	2	0	2	2	1	1	1	2	2	2	0	0	0	1	1	0	0	2	1	2	0	2	1	1	0	2	2
0	1	2	0	1	1	1	0	0	2	0	2	2	2	2	1	1	1	1	1	0	2	0	2	2	1	0	0	2	2	1	0	1	2	0	0	1	1
2	0	2	2	1	2	1	0	0	2	0	2	1	2	2	1	2	2	2	1	2	2	0	0	2	2	0	2	2	1	2	2	0	1	0	0	2	1
1	2	2	1	0	2	0	2	0	1	0	1	1	2	2	2	2	1	1	2	0	0	0	0	2	2	0	0	2	2	2	1	1	2	0	0	2	0
2	1	1	0	1	2	1	1	0	1	0	1	0	1	2	1	1	0	2	1	0	1	0	0	1	1	1	0	2	2	2	2	2	1	0	0	2	2
1	0	0	1	0	2	1	2	1	1	1	1	0	1	1	1	1	0	2	2	1	1	0	0	1	2	0	0	2	1	2	0	1	1	0	0	2	2
2	2	2	2	0	1	2	1	1	1	0	2	0	2	2	1	2	0	1	2	0	1	0	0	0	2	0	2	2	2	2	0	2	0	0	0	2	1
1	1	1	1	0	1	1	0	1	1	0	2	1	2	2	0	1	0	2	2	1	1	0	0	2	2	0	1	2	2	2	2	2	0	1	0	2	0
1	2	1	1	0	2	0	1	0	2	0	2	1	2	2	0	1	1	2	1	0	1	0	0	1	1	0	0	1	2	2	2	1	1	0	1	2	1
2	2	1	1	1	2	2	0	0	1	0	2	0	2	1	0	1	1	2	1	1	1	0	0	2	0	0	0	1	2	2	1	2	1	0	1	2	0
1	1	2	0	1	1	1	1	0	1	0	2	0	2	2	0	2	2	1	2	1	1	0	0	2	2	0	0	2	2	2	1	1	1	2	0	2	2
1	2	2	0	1	1	2	2	0	1	0	2	1	2	2	2	2	1	2	1	1	0	0	1	2	1	1	0	2	2	2	1	1	1	1	0	2	1
1	1	1	1	0	1	0	2	1	1	1	2	1	2	1	0	1	0	1	2	0	1	0	0	1	2	0	0	2	2	2	2	2	1	0	0	2	2
2	1	1	1	2	1	0	0	0	0	0	2	0	1	2	1	1	0	2	2	0	1	0	0	1	1	0	1	1	2	2	1	1	1	0	1	1	1
0	1	2	1	0	2	2	0	0	2	0	2	1	1	2	1	0	1	2	2	0	2	0	0	2	1	1	0	2	1	2	2	2	0	0	0	2	0
1	2	2	1	1	1	0	0	1	2	0	2	1	2	2	1	1	2	2	1	0	1	0	0	2	2	0	0	2	2	0	0	1	1	1	0	2	2
1	2	2	1	0	2	2	1	0	1	0	2	0	2	1	2	1	0	2	2	0	2	0	0	1	2	0	1	2	1	2	1	1	1	0	0	2	1
1	1	1	2	1	2	1	1	1	1	0	2	1	2	1	0	1	0	2	2	0	0	0	0	1	2	0	0	2	2	2	2	2	1	0	0	2	0
2	0	1	1	0	2	2	1	0	2	1	2	1	2	2	0	1	0	1	2	2	1	0	0	2	1	1	0	2	2	2	1	1	1	0	0	1	2
2	0	2	2	0	2	2	0	0	1	0	1	1	2	2	1	1	1	2	2	0	1	0	0	2	2	0	0	2	1	2	2	2	0	0	1	2	1
1	1	2	0	1	1	0	0	0	1	0	2	1	1	2	0	1	0	1	2	0	1	0	0	1	1	1	2	2	2	2	1	1	0	0	0	2	0
1	2	2	0	0	1	2	1	0	2	0	2	1	2	1	2	1	1	1	2	0	1	0	1	1	2	0	0	2	2	2	1	1	0	1	0	2	0
1	1	2	2	1	1	1	2	0	2	0	2	1	1	2	0	1	1	1	2	1	2	0	0	2	1	2	0	2	2	2	2	1	1	0	1	2	1
2	1	0	1	1	2	2	0	0	1	0	2	0	2	2	1	1	0	1	2	2	1	0	0	2	2	0	0	2	2	2	1	1	1	0	0	2	0
2	2	2	2	1	2	2	2	0	2	0	2	0	2	2	1	2	2	1	1	1	2	0	0	2	2	1	0	1	1	2	2	1	1	0	1	2	1
2	1	2	2	0	2	2	1	0	1	0	2	1	1	2	2	1	1	2	2	1	2	0	0	1	2	0	0	0	1	2	0	0	2	1	0	2	0
2	1	1	0	1	1	1	1	0	1	0	2	1	2	1	1	2	0	0	2	0	2	0	2	0	2	0	0	2	2	2	1	0	2	0	1	2	1
2	1	2	2	0	2	1	1	0	2	0	1	1	2	2	1	1	1	0	2	1	1	0	0	2	1	0	0	2	2	2	1	2	2	0	0	1	1
2	1	2	1	2	1	0	0	0	2	0	2	1	2	1	0	1	0	2	1	1	1	0	0	1	0	0	0	2	1	2	1	2	1	0	1	1	1
2	1	2	2	1	2	2	1	0	1	0	2	0	2	2	1	0	0	2	2	0	1	0	0	2	1	0	0	2	1	2	1	2	1	1	1	2	2
1	1	2	0	0	2	2	1	0	2	0	2	0	2	2	1	2	1	2	1	0	1	0	0	2	2	1	0	2	2	1	0	1	2	0	0	2	0
0	1	2	1	2	1	2	0	1	1	0	1	2	2	1	0	2	0	2	2	1	1	0	0	1	2	0	0	2	2	1	2	0	0	0	0	2	1
1	2	2	1	1	2	2	0	0	1	0	2	1	2	1	1	1	0	2	2	1	2	0	0	2	2	0	2	2	2	2	1	1	0	2	1	2	1
1	1	2	2	0	1	0	2	0	2	2	2	1	1	2	0	2	2	2	2	1	2	0	0	2	1	1	0	2	2	2	2	2	1	2	1	2	1
2	2	1	1	0	1	2	1	0	1	0	2	0	2	2	1	2	1	2	2	1	2	0	0	0	2	0	1	2	2	2	2	0	1	1	0	1	0
1	1	1	1	1	2	2	0	0	1	0	2	1	2	1	0	1	0	2	2	0	2	0	0	2	2	0	2	2	2	2	0	1	0	1	1	2	1
1	1	2	1	1	2	2	0	1	1	2	2	0	2	1	0	2	0	2	2	1	1	0	0	2	1	0	0	1	1	2	1	1	0	0	2	2	0
2	1	2	0	1	2	1	1	0	2	0	2	0	2	2	1	2	1	0	2	1	2	0	0	1	2	0	1	2	2	2	1	0	2	0	1	2	1
2	1	2	1	0	2	2	1	0	2	0	2	0	2	2	0	2	0	1	2	2	1	0	0	2	1	1	0	2	2	2	0	1	0	1	0	2	1
2	2	1	0	1	1	2	2	0	2	0	2	0	2	0	2	2	1	1	1	2	0	0	0	1	2	1	0	2	1	2	1	1	0	0	0	2	0
2	0	2	1	2	1	2	0	0	2	0	1	0	2	2	1	2	2	1	2	1	2	0	0	2	2	0	0	2	1	2	0	2	1	0	1	2	2
1	0	2	0	2	0	1	1	0	2	0	2	0	2	2	0	1	2	1	2	1	2	0	0	2	0	0	0	2	2	2	1	2	1	1	0	2	2
1	2	2	1	1	2	2	1	0	1	0	2	1	2	2	1	2	1	2	2	1	1	2	0	2	2	0	0	2	2	2	2	0	1	0	0	2	1
2	0	1	1	0	0	1	2	0	1	0	2	0	2	2	1	2	1	2	2	2	1	0	0	2	2	1	0	2	2	1	1	1	1	0	1	2	1
1	1	1	2	1	1	1	1	1	0	0	2	1	2	2	1	2	0	1	2	1	1	0	0	0	2	0	1	2	0	2	1	0	1	1	0	2	1
1	1	2	0	0	1	2	0	0	0	0	1	0	2	2	1	1	1	2	2	1	1	0	0	1	2	1	1	2	1	2	1	2	1	2	0	2	1
2	2	2	1	1	2	1	0	0	0	0	2	0	2	2	0	1	0	1	2	1	0	0	0	1	2	0	1	1	2	2	0	1	0	0	0	2	1
0	1	2	2	0	2	1	2	0	2	0	2	0	2	2	2	2	1	1	2	0	2	0	0	2	2	0	0	2	2	1	2	1	2	0	0	1	2
2	2	2	1	1	1	1	0	1	2	0	2	0	2	2	1	1	1	1	2	1	1	0	0	2	0	0	0	2	2	2	1	1	0	1	0	2	1
1	1	1	2	2	2	1	2	1	1	1	2	1	2	2	2	1	0	1	1	1	2	0	0	1	0	0	0	2	2	2	0	1	2	2	0	2	2
2	2	1	2	1	2	2	2	1	2	0	2	0	1	2	1	2	0	1	2	0	1	0	0	0	1	0	0	2	2	2	1	1	1	1	0	2	1
2	1	2	1	0	1	0	1	0	2	0	2	0	2	2	0	2	2	2	2	0	0	0	0	0	2	0	0	2	2	1	2	0	1	1	0	2	1
2	2	2	1	0	2	2	2	1	1	0	2	0	2	2	1	2	0	1	2	1	1	0	0	2	1	0	0	2	2	2	1	2	0	0	1	2	0
1	1	2	1	1	1	1	1	0	2	0	2	2	2	1	2	2	0	1	1	0	0	0	0	1	1	0	1	2	1	2	1	1	0	2	0	2	1
1	1	2	1	0	2	1	2	1	0	0	2	1	2	2	1	2	0	2	2	0	1	0	0	2	2	0	0	2	2	2	2	2	1	0	0	2	2
0	1	2	1	0	1	1	0	1	2	1	2	0	2	1	1	2	1	1	2	1	2	0	0	2	1	0	1	2	2	2	0	2	2	0	0	1	1
1	1	2	2	1	1	1	2	0	0	0	2	0	2	2	1	2	1	2	2	0	1	0	0	2	1	0	0	2	2	2	1	0	1	0	1	2	0
2	1	2	2	1	2	2	0	0	2	0	2	0	2	2	0	2	2	1	2	0	1	0	0	1	2	0	0	2	1	2	2	1	0	0	1	2	1
2	0	2	0	0	1	2	2	0	2	0	2	1	1	1	2	0	0	2	2	1	0	0	0	1	2	0	0	2	2	1	1	1	1	0	0	2	1
2	1	2	1	0	2	1	2	0	2	0	1	1	2	2	1	1	1	0	2	0	1	0	0	2	2	1	0	2	2	2	1	2	1	0	1	2	1
2	2	1	2	0	1	2	2	0	1	0	1	0	1	1	1	2	0	2	2	1	0	0	0	2	2	0	0	2	1	2	1	2	1	0	1	1	0
2	1	1	1	0	1	1	2	0	1	2	0	0	2	2	1	2	1	1	2	1	1	0	0	1	1	0	1	2	2	2	0	2	0	0	0	2	2
2	2	2	2	0	1	1	2	0	1	2	2	1	2	2	1	1	1	2	1	0	1	0	0	0	2	0	2	2	1	2	1	2	1	0	0	2	1
2	2	2	1	1	1	1	1	0	2	2	2	0	1	2	1	2	1	1	2	1	2	0	0	2	2	0	0	2	1	2	1	1	0	1	0	2	2
2	1	2	0	0	2	1	1	0	1	0	2	0	2	2	1	2	0	2	2	1	1	0	0	2	2	0	1	2	1	2	2	0	0	1	0	2	0
0	1	2	1	1	2	2	0	0	1	0	2	0	2	1	0	2	1	1	2	0	1	0	0	2	2	0	0	2	1	2	1	0	2	2	0	2	1
1	2	1	1	1	1	2	0	0	1	0	2	0	1	1	0	1	0	2	2	0	1	0	0	1	2	0	2	1	2	2	1	1	1	0	1	2	1
2	2	2	2	1	2	1	0	0	0	0	1	0	1	2	1	1	1	1	2	1	1	0	0	1	2	0	2	2	0	2	1	2	0	0	0	2	1
2	1	2	2	1	2	1	0	0	1	0	1	0	1	2	0	1	0	0	2	1	0	0	0	2	2	0	0	2	1	2	1	2	0	0	0	2	2
1	0	2	0	0	1	2	1	0	1	0	2	0	2	2	0	2	0	1	2	0	1	0	0	2	2	0	0	2	2	2	1	2	2	2	1	2	1
2	1	2	1	0	1	2	1	1	1	0	2	1	2	2	1	2	1	1	2	1	0	1	0	1	2	1	0	2	2	1	1	1	1	0	0	1	0
2	1	1	2	1	2	2	2	0	2	0	1	1	1	2	2	1	0	0	2	0	0	0	0	0	1	1	0	1	2	2	1	1	2	2	0	2	0
0	1	2	2	2	1	2	1	0	1	0	2	1	1	2	1	2	0	2	2	1	1	1	0	2	0	0	0	2	1	2	0	1	2	0	0	2	2
2	1	2	1	0	2	2	1	0	1	0	2	1	2	2	2	1	0	1	2	2	1	0	0	2	2	0	0	2	1	2	2	0	0	1	0	2	1
1	2	1	1	1	2	2	0	0	2	1	2	0	2	2	0	1	0	1	1	0	2	0	0	2	1	0	1	2	2	2	1	1	1	0	1	2	2
1	2	1	2	2	2	1	1	0	1	2	1	1	1	2	1	1	0	1	2	1	1	0	0	0	0	0	1	2	2	2	1	2	1	1	0	2	2
2	2	2	1	0	1	2	1	0	1	0	2	1	2	1	2	1	1	2	1	1	1	0	0	1	1	0	1	2	2	2	0	1	2	0	0	1	2
2	1	2	1	1	1	1	1	0	2	0	1	0	2	1	1	2	2	1	2	2	0	0	0	1	1	0	2	2	2	1	1	2	1	0	0	2	1
2	1	2	1	0	1	2	2	0	0	1	1	0	2	2	2	2	1	2	2	0	1	0	0	2	2	0	0	2	2	2	0	1	1	0	1	2	1
2	0	0	2	0	2	1	1	0	2	0	1	0	2	2	1	2	2	1	1	0	2	0	0	2	2	1	2	1	2	2	0	1	1	2	1	2	1
1	1	1	1	0	2	2	2	2	2	0	2	0	2	2	1	2	0	2	1	0	1	0	0	2	1	0	0	2	1	2	0	1	1	0	1	2	1
1	0	2	1	1	1	2	1	0	1	2	1	1	1	2	0	2	0	1	1	0	1	0	0	2	2	0	0	2	1	2	0	0	1	0	0	2	0
2	2	2	2	0	1	2	1	1	1	0	2	1	2	2	2	1	1	1	2	0	0	0	0	0	2	0	0	2	0	2	1	2	0	0	0	2	1
1	1	2	0	0	2	1	1	0	2	0	1	0	2	2	2	2	2	1	2	1	0	0	2	2	2	0	1	2	1	2	1	2	1	0	0	2	1
1	0	2	1	0	1	1	1	0	1	0	2	1	2	1	1	2	1	1	1	0	1	0	0	2	2	0	0	2	1	2	2	2	0	1	0	2	1
2	2	2	2	0	2	1	1	0	1	0	2	0	2	2	1	1	0	1	2	1	0	0	0	2	2	0	0	2	2	1	0	0	0	0	1	2	2
1	1	1	0	1	2	2	0	1	2	0	2	0	1	1	0	2	0	2	2	0	0	0	0	2	1	0	0	2	2	1	0	1	1	0	0	1	0
1	1	1	1	0	2	2	1	1	1	1	2	2	2	2	0	2	1	1	2	1	1	0	0	1	2	1	0	2	2	2	0	2	1	0	1	2	1
1	1	2	1	1	2	1	1	0	1	0	2	1	2	2	1	1	0	2	2	0	1	0	0	2	2	0	0	2	0	1	1	1	1	0	0	2	1
1	2	2	0	0	2	1	0	0	2	0	2	1	2	1	0	1	0	2	2	0	0	0	0	2	1	1	0	2	2	1	1	2	1	0	1	2	1
2	1	1	1	0	0	2	1	0	1	0	2	0	2	1	1	2	0	2	2	1	0	0	0	1	2	0	0	2	0	2	0	1	0	0	1	1	1
2	1	1	1	1	2	2	0	0	1	0	2	1	2	2	0	2	0	2	2	1	2	0	0	2	1	0	2	2	1	2	1	1	0	2	0	2	0
2	0	1	1	0	0	2	0	0	0	0	2	1	2	1	0	0	1	2	2	1	2	2	0	2	2	0	0	2	2	2	0	0	1	0	1	2	0
0	2	1	1	0	2	0	0	1	1	0	1	1	2	2	1	0	1	2	2	0	2	0	0	2	1	0	0	2	2	2	1	1	0	2	0	2	1
1	2	2	1	1	1	1	1	2	1	0	2	0	1	2	1	2	2	1	1	0	1	0	0	0	1	0	1	2	2	1	1	1	2	2	0	2	2
2	1	1	1	0	2	1	2	1	1	2	2	1	2	2	2	2	0	2	2	0	1	0	0	2	2	0	0	2	1	2	2	1	1	1	0	1	0
1	1	1	1	0	1	1	1	0	2	2	1	1	1	2	0	0	0	1	2	0	2	0	0	1	2	1	2	1	1	2	0	1	0	0	1	2	1
0	2	1	0	1	1	2	1	0	0	0	2	1	2	2	1	2	0	1	2	2	2	0	0	2	2	0	0	2	1	2	1	1	1	0	0	2	0
2	0	2	0	2	1	2	1	0	1	0	2	1	2	1	1	2	0	1	2	0	2	0	0	1	2	0	0	2	2	2	2	1	2	0	1	2	1
2	2	2	0	1	2	2	2	1	2	0	2	0	2	2	1	1	1	1	2	1	0	0	0	0	2	0	0	1	1	2	0	0	0	0	0	2	1
1	1	2	1	1	2	2	1	0	1	0	2	1	1	2	1	1	0	2	2	1	1	0	0	2	2	0	0	2	0	1	0	1	2	0	0	2	1
2	1	2	2	2	2	1	1	1	0	0	1	1	2	1	2	2	0	2	2	2	2	0	0	2	2	0	0	2	1	1	1	0	2	0	0	2	1
1	2	1	1	0	2	2	1	0	0	0	1	0	2	2	1	2	0	2	2	0	2	0	0	1	2	0	0	1	2	2	1	1	0	1	0	2	1
1	0	2	0	1	1	2	1	0	1	0	1	2	2	2	0	2	1	2	2	0	0	0	0	1	0	0	0	2	2	2	0	1	2	1	0	2	1
2	1	2	2	2	1	2	1	1	1	0	2	1	2	2	0	1	2	2	2	1	1	0	0	2	1	0	0	2	1	2	0	2	1	1	1	1	1
1	1	0	1	0	1	1	1	0	1	0	2	0	1	2	2	2	2	1	2	0	1	0	0	2	2	0	0	2	2	2	1	0	1	1	0	2	0
2	0	2	0	1	2	2	1	0	2	0	2	1	2	2	1	2	2	2	1	1	1	0	0	1	2	0	0	1	0	2	1	2	0	2	0	2	1
1	2	1	1	0	1	1	1	0	1	0	2	0	2	2	0	1	1	1	2	0	0	0	0	1	1	0	0	2	0	2	2	0	1	0	1	2	1
1	1	2	1	0	2	1	0	0	2	0	2	0	2	2	2	2	2	2	2	1	1	0	0	1	2	0	0	2	2	2	2	1	0	0	0	2	0
2	1	2	0	0	2	2	1	1	1	0	2	1	2	2	0	2	0	1	2	0	2	0	0	1	2	0	0	2	1	2	1	1	1	0	0	2	0
2	1	2	2	1	2	2	1	0	2	0	2	0	2	2	0	2	1	1	2	1	1	0	0	0	2	0	0	2	1	2	2	2	0	0	1	2	0
1	1	1	2	0	2	1	1	1	2	0	2	0	2	1	1	2	2	2	2	0	1	0	0	1	2	0	0	2	1	1	0	1	0	1	0	2	0
2	2	2	0	0	1	2	1	0	1	0	2	0	2	2	0	2	0	2	2	1	0	0	0	1	2	0	1	0	1	2	1	1	0	0	0	1	0
0	1	2	2	1	2	0	0	0	2	0	1	1	2	2	2	0	1	2	2	0	2	0	0	1	1	0	0	2	2	2	1	1	0	0	0	2	1
2	1	1	1	1	2	1	1	0	2	0	2	0	2	2	2	2	2	2	2	1	0	0	0	2	2	0	0	2	2	2	1	1	2	0	0	2	0
2	1	1	1	0	2	2	0	0	2	0	1	1	1	2	2	1	0	2	2	0	1	0	0	1	2	0	1	2	1	1	2	1	1	0	1	1	1
2	0	2	0	1	2	0	2	0	1	0	2	0	2	1	0	2	0	2	2	2	1	0	0	2	2	0	0	2	2	2	1	0	0	1	0	1	2
2	1	1	1	1	1	2	1	2	0	0	1	0	2	1	1	2	1	2	2	1	1	0	0	2	2	0	0	2	2	2	1	0	1	1	0	1	1
1	1	2	2	1	2	2	2	1	2	0	2	0	2	1	0	2	2	2	1	1	1	0	0	2	2	0	2	2	1	2	1	2	1	0	0	2	2
2	1	1	0	1	1	2	1	0	1	2	1	0	2	2	2	2	2	1	2	1	1	0	0	2	2	1	0	2	2	2	0	0	2	0	1	2	2
2	1	2	1	0	0	1	2	0	2	0	2	0	2	2	1	2	0	2	2	1	1	0	0	0	1	0	0	2	1	1	1	1	1	1	1	2	1
2	2	2	2	1	1	1	1	0	2	0	2	0	1	1	0	2	2	2	2	0	2	0	0	2	2	0	0	2	1	1	0	0	1	2	0	2	1
2	0	0	2	1	2	1	2	0	1	2	1	0	2	2	1	2	1	2	2	2	1	0	0	2	1	0	0	2	1	2	0	1	0	0	1	2	1
1	2	2	1	1	1	2	1	2	2	0	2	0	2	2	1	2	0	1	1	0	2	0	0	0	1	0	1	2	2	2	2	2	2	0	1	2	2
0	2	2	1	1	2	1	1	0	1	2	2	2	2	2	1	2	0	2	2	1	1	0	0	2	1	0	0	2	1	2	2	2	2	0	0	2	1
1	1	2	2	1	2	2	1	0	1	0	1	0	2	2	1	0	0	1	2	1	1	0	0	1	1	0	0	1	1	2	0	2	2	1	0	2	2
1	1	2	1	0	2	1	1	0	2	1	1	0	2	2	0	0	0	2	2	1	0	0	0	1	1	0	0	2	2	2	1	2	1	1	0	1	1
2	1	2	1	0	2	2	0	0	1	0	2	0	2	2	1	2	0	2	2	2	1	0	0	1	2	0	2	2	1	2	2	0	0	0	1	2	1
2	0	1	1	0	2	1	2	0	2	1	2	0	2	2	0	1	0	0	1	2	0	0	0	2	1	1	0	2	2	2	1	1	0	0	0	1	1
1	1	2	1	1	1	2	2	0	2	0	2	0	2	2	1	1	0	1	2	1	1	0	0	2	1	0	0	2	2	2	2	2	1	1	0	2	2
2	2	2	1	0	2	1	0	0	2	0	2	2	2	1	1	1	0	1	2	1	1	0	0	2	1	0	0	2	2	2	2	2	2	0	0	1	1
2	0	2	2	0	2	1	1	1	2	2	1	0	2	2	1	1	0	1	1	0	0	0	0	1	2	0	1	2	2	2	0	1	2	1	1	2	0
2	1	1	1	1	0	2	2	1	1	2	2	1	2	2	1	2	0	1	2	0	1	0	0	1	1	0	0	2	2	1	1	1	2	1	0	2	1
1	2	1	0	0	2	2	1	0	2	0	2	1	2	2	1	2	1	2	2	1	0	0	0	0	2	0	1	2	2	1	1	1	0	0	0	2	0
1	1	2	1	0	1	2	2	0	2	0	2	1	2	2	0	2	0	1	1	1	1	0	0	1	2	0	0	2	1	2	1	2	1	0	1	2	1
2	1	1	0	0	2	1	1	2	2	0	2	1	2	1	2	1	1	1	2	1	1	0	0	0	2	1	0	2	2	2	2	2	1	1	0	2	2
1	1	2	0	0	1	2	0	0	2	0	1	0	2	1	0	1	1	1	2	0	1	0	0	1	1	0	1	2	2	2	2	2	1	0	0	2	0
2	1	2	0	2	2	2	1	0	1	0	1	0	1	2	1	1	0	1	1	1	0	0	0	1	2	0	0	1	0	1	0	1	2	1	1	2	0
0	1	2	1	1	2	1	0	0	0	0	2	0	2	2	0	2	2	0	2	0	1	0	2	0	2	0	0	2	2	2	1	0	1	0	0	2	1
1	0	1	1	1	2	1	0	1	2	0	2	0	2	2	2	1	0	2	2	2	0	0	0	2	2	0	0	2	2	2	0	1	1	1	0	2	2
2	0	2	2	0	1	1	1	0	1	0	2	0	2	2	0	2	1	1	2	1	1	0	0	2	2	0	1	0	1	1	0	1	0	0	0	1	1
1	1	2	0	1	2	1	2	0	1	0	2	1	2	2	1	2	0	2	2	1	1	0	1	2	1	0	0	2	0	2	0	0	2	0	0	2	1
1	1	0	2	1	2	2	1	0	1	0	2	0	1	2	1	2	2	2	2	2	1	0	0	2	1	0	0	2	2	1	1	1	1	0	1	2	0
1	1	2	0	1	1	1	0	0	0	0	2	1	0	2	1	2	0	2	2	0	0	0	0	1	2	0	1	2	2	2	1	2	0	0	0	2	1
2	1	2	2	0	2	2	2	0	1	0	2	1	1	2	1	2	2	1	1	0	1	0	0	2	2	0	0	2	2	2	1	1	0	0	0	2	1
1	1	2	1	0	1	2	0	0	2	0	2	1	2	2	1	1	0	2	2	0	0	0	0	2	2	0	2	1	1	1	1	1	0	0	1	1	1
1	1	0	1	1	2	0	1	0	2	1	2	0	2	1	1	1	1	1	2	0	1	0	0	2	1	0	1	0	1	1	1	0	1	0	1	2	1
2	1	1	2	0	2	2	1	0	2	2	0	0	2	1	1	2	2	2	1	1	2	0	0	2	2	0	0	1	1	2	0	2	0	0	1	2	1
2	1	1	2	1	2	1	1	0	1	2	1	1	1	1	0	1	0	2	2	0	2	0	0	0	0	0	1	2	2	2	0	1	1	0	1	2	2
1	1	1	1	0	2	1	0	0	2	1	2	0	1	2	1	2	0	1	2	0	2	0	0	2	1	1	0	2	2	2	2	1	0	0	0	2	0
0	2	1	1	1	2	1	1	0	2	0	2	0	2	0	2	1	1	1	2	2	0	0	0	0	2	0	0	1	2	2	1	1	1	0	0	2	2
0	0	2	0	1	2	2	1	0	0	0	2	1	2	2	2	2	1	2	2	1	1	0	0	1	2	0	0	2	2	2	1	0	0	0	1	2	1
2	2	2	1	0	2	2	1	0	1	0	2	0	2	2	1	1	0	1	2	0	1	0	0	2	2	0	2	2	2	1	1	1	0	0	1	2	1
2	1	1	1	2	2	2	1	2	1	0	2	1	2	2	0	2	0	2	2	0	1	0	0	2	1	0	0	2	0	1	1	1	1	0	1	2	1
2	2	2	0	2	2	2	1	0	1	0	2	0	2	1	1	2	0	1	1	1	0	0	0	2	1	0	0	1	1	2	0	1	1	0	1	2	1
2	1	1	1	1	2	1	1	0	1	0	2	1	1	2	1	2	0	2	2	0	0	0	0	2	2	0	1	2	2	1	0	2	0	1	0	2	1
2	2	1	1	0	1	2	1	1	2	0	1	0	2	2	1	0	1	2	2	1	0	0	0	1	2	0	0	2	0	2	0	1	1	0	0	2	1
2	2	1	2	0	2	2	1	1	1	0	2	0	2	2	1	2	0	2	2	0	1	0	0	1	1	0	1	2	2	2	0	1	1	1	0	2	0
2	0	2	0	1	2	1	0	0	1	0	2	0	2	2	1	0	0	1	2	1	0	0	0	1	2	0	0	2	1	1	1	2	2	0	0	2	2
1	2	1	2	2	0	2	0	0	2	0	2	0	2	2	1	1	2	2	2	1	1	0	0	2	1	1	0	2	1	1	0	1	0	1	0	2	1
1	1	1	2	1	2	2	1	0	2	0	1	0	1	2	2	2	0	0	2	1	0	0	0	0	2	0	0	1	1	2	1	1	0	0	0	2	0
2	2	1	2	2	1	2	1	0	1	0	2	0	1	1	0	2	2	2	1	0	1	0	0	2	2	1	0	2	2	2	1	1	1	0	0	2	1
0	1	2	1	1	1	2	1	0	2	0	2	0	2	2	0	2	1	2	2	1	0	0	0	1	2	0	0	2	2	2	1	1	1	0	0	2	1
2	0	2	1	0	2	1	2	0	2	0	2	0	1	2	0	1	0	1	2	0	2	0	0	1	1	0	0	2	2	2	1	1	2	0	0	2	1
2	1	1	1	0	1	1	2	0	1	0	2	0	2	2	0	1	0	2	2	1	1	2	0	2	2	1	1	2	2	2	0	1	1	0	0	1	2
2	0	2	0	1	2	2	0	0	1	0	2	1	2	2	0	2	1	1	2	0	0	0	0	2	2	0	0	2	2	2	1	1	2	1	1	2	2
2	2	2	1	1	1	2	2	1	1	0	2	1	1	1	1	2	1	2	2	1	1	0	0	1	2	0	0	1	2	2	1	0	0	1	0	2	0
1	1	1	1	1	2	1	1	0	1	0	2	0	2	1	1	2	0	2	2	0	2	0	0	2	2	0	2	2	1	2	1	1	0	0	1	2	1
2	1	1	1	1	2	1	0	1	2	0	2	1	2	1	1	2	1	2	2	1	1	1	0	1	2	0	0	2	2	2	1	0	1	0	0	2	1
1	1	2	2	0	2	2	1	0	1	0	2	0	1	2	1	2	1	2	2	0	2	0	2	1	2	0	0	1	1	1	1	1	2	2	0	1	0
1	2	2	0	0	2	1	1	0	2	0	2	0	2	2	1	2	2	2	2	0	1	0	0	1	2	0	1	2	1	2	0	1	1	0	0	2	1
2	2	2	2	0	2	1	1	1	1	0	2	0	1	2	0	1	0	2	2	1	1	0	0	2	2	0	0	1	2	1	1	2	1	0	1	2	1
1	0	2	2	0	1	1	1	0	1	0	1	0	2	1	0	1	0	0	2	0	0	0	0	2	2	0	1	1	2	2	0	1	2	0	1	1	1
2	1	2	1	1	1	0	2	0	0	0	1	2	2	1	0	2	0	2	2	0	2	0	0	2	2	0	0	2	2	2	1	0	1	1	0	2	0
2	1	2	0	2	2	2	1	1	1	0	2	0	2	2	0	1	1	1	2	0	0	0	0	1	2	0	0	2	1	2	1	1	2	1	1	2	1
1	1	2	0	2	2	2	1	0	2	0	1	0	2	1	1	2	0	1	2	0	1	0	0	1	2	0	1	2	2	1	2	1	1	0	1	2	1
1	1	1	2	0	2	2	0	0	1	0	0	0	2	2	0	0	0	2	2	0	2	0	0	2	2	0	0	2	1	0	1	0	1	1	0	0	2
2	1	2	1	0	2	1	2	0	0	1	2	1	2	2	0	2	0	2	2	0	0	0	0	2	2	0	0	2	1	2	2	1	1	0	1	2	2
2	1	2	2	1	2	1	1	0	1	0	2	0	1	2	1	2	1	2	2	2	0	0	0	2	2	1	2	2	1	2	0	0	0	0	0	2	1
1	1	1	0	0	2	2	2	1	1	0	1	1	2	1	1	1	1	1	2	0	1	0	0	1	2	0	0	2	1	2	0	1	0	0	1	2	1
2	2	2	1	0	2	1	0	1	1	0	1	0	2	2	0	0	2	2	1	1	0	0	1	0	2	0	0	2	0	2	1	1	1	0	0	2	2
1	2	1	2	0	1	2	1	0	1	0	2	0	2	2	0	1	1	2	1	1	0	0	0	1	2	1	1	2	2	2	1	0	2	0	0	1	0
2	1	1	2	1	2	2	0	1	2	0	2	1	2	2	1	2	0	1	1	1	2	0	0	1	2	0	2	2	2	1	0	2	1	1	0	1	0
1	2	2	0	2	2	1	1	1	2	0	2	1	2	2	0	2	0	2	2	0	2	0	0	2	1	0	0	2	2	2	1	0	1	0	1	2	1
1	2	2	2	0	2	2	1	1	1	0	1	2	2	2	1	2	2	1	1	0	0	0	2	2	2	0	0	1	2	2	1	1	0	0	1	2	0
1	1	2	1	1	2	2	1	1	1	1	2	0	2	2	1	1	0	1	2	0	0	0	0	2	2	0	0	2	2	1	2	2	2	0	0	2	2
2	2	2	0	0	0	2	1	0	1	0	2	0	1	1	0	2	0	2	2	0	1	0	0	0	2	0	0	2	1	2	1	0	1	0	0	1	2
1	1	2	2	1	2	1	2	1	2	0	2	0	2	2	0	1	0	2	1	2	2	0	0	1	2	0	0	2	1	2	1	1	1	0	0	2	1
1	1	2	1	1	1	2	1	0	1	0	2	0	2	1	0	2	1	2	2	0	2	0	0	0	1	0	0	2	2	1	1	2	1	1	1	2	1
1	2	2	0	2	1	2	1	0	1	1	1	0	2	2	0	2	0	1	2	0	1	0	0	2	1	0	0	2	2	1	0	1	0	1	0	1	0
0	1	2	2	0	2	1	0	0	1	2	2	0	2	1	0	2	1	2	2	0	2	0	1	2	2	1	0	2	1	2	2	2	2	0	0	2	0
1	2	2	0	1	1	1	0	2	2	0	2	1	2	2	1	2	0	2	2	0	1	0	0	1	2	1	0	2	2	1	2	1	0	0	1	2	1
2	2	1	1	1	1	2	1	0	0	0	2	1	2	2	1	2	0	1	2	1	0	0	0	2	2	0	2	2	2	2	2	0	1	0	1	2	0
1	1	2	2	0	0	1	1	0	2	0	2	0	2	0	0	1	1	2	2	0	2	0	0	1	2	0	0	2	2	1	0	1	1	0	1	2	1
1	1	1	1	1	0	1	1	0	2	1	2	1	2	1	0	2	0	1	1	1	2	1	0	1	1	0	0	2	2	1	1	1	0	0	1	2	1
1	2	2	1	1	2	1	2	1	1	0	2	2	1	1	1	1	1	2	2	1	0	0	0	2	2	0	2	2	1	2	1	1	0	1	0	2	2
1	2	1	1	0	2	1	1	0	2	2	2	0	2	2	2	2	1	2	2	0	1	0	0	0	2	1	1	2	2	2	1	2	1	0	0	2	0
2	2	2	1	0	2	1	1	0	0	0	2	2	2	1	0	2	0	1	1	1	0	0	0	1	2	0	1	2	1	2	1	1	1	0	0	2	2
2	0	2	0	1	1	1	0	0	2	0	2	1	2	1	2	2	0	1	2	0	0	0	0	2	1	0	1	2	2	1	2	2	1	0	0	1	2
1	2	1	0	0	1	0	1	0	2	0	2	0	1	0	0	1	1	1	2	1	0	0	0	1	1	0	0	1	2	2	1	1	0	0	0	2	2
2	2	2	1	1	0	2	0	0	1	0	2	0	2	2	0	2	0	2	2	0	0	0	0	1	2	0	0	1	1	2	2	0	0	2	0	0	1
2	1	2	0	1	1	2	1	0	1	0	2	1	2	2	0	1	0	2	2	1	1	0	0	2	1	0	1	2	2	1	1	1	2	0	1	2	0
2	0	1	1	0	1	2	1	1	1	1	2	1	2	2	0	2	0	1	2	1	1	0	0	1	2	0	0	2	2	0	0	1	0	0	0	2	1
2	0	1	1	0	1	2	1	1	1	0	2	1	2	2	1	2	0	2	2	1	1	0	0	2	2	0	0	2	1	2	1	1	1	0	1	1	1
2	1	1	1	1	2	2	0	1	1	0	2	0	2	2	0	1	1	1	2	1	0	0	0	1	2	0	2	2	1	2	1	2	1	2	1	2	0
2	1	2	1	0	2	0	1	0	2	0	2	0	2	1	0	2	0	0	2	0	2	0	0	2	1	1	0	2	2	1	1	2	0	2	1	2	0
2	0	2	1	0	1	2	1	0	2	0	2	1	2	2	0	1	0	1	2	1	1	0	0	2	1	0	0	2	2	2	2	0	2	0	0	2	1
2	0	2	0	2	2	1	1	0	1	0	2	0	2	1	0	2	0	1	2	0	2	0	0	1	2	0	1	2	2	1	2	1	1	0	1	2	1
2	1	1	1	1	2	2	1	0	2	0	2	1	2	1	1	2	0	2	2	0	2	0	0	2	2	0	0	2	2	2	1	2	2	0	0	2	1
2	0	2	0	1	1	1	1	0	2	0	2	0	1	2	0	1	0	2	2	0	1	0	0	1	1	0	2	2	2	1	1	1	2	0	0	2	2
0	0	2	1	0	2	2	0	0	1	0	2	0	2	1	1	2	0	2	2	0	1	0	0	1	2	1	1	2	1	1	1	0	0	0	0	2	1
1	1	2	2	1	2	1	1	1	2	0	2	0	2	1	0	2	2	2	2	1	1	0	2	0	1	0	0	1	0	2	0	2	1	1	1	2	0
1	0	2	1	1	2	2	0	0	2	0	2	1	2	2	2	2	1	0	2	0	2	0	1	1	1	0	2	2	1	2	1	2	1	0	0	2	1
2	1	0	2	2	0	2	0	1	1	0	2	0	2	1	1	1	0	2	1	1	0	0	0	1	2	0	0	2	1	1	1	1	2	2	0	1	1
0	1	2	1	0	1	2	0	0	1	0	2	1	2	2	0	1	0	1	2	2	0	0	0	2	1	0	0	1	1	2	1	1	2	0	0	1	0
2	1	1	1	1	1	2	2	2	1	0	2	1	2	2	1	2	0	2	2	1	1	0	0	2	2	0	0	2	2	2	0	1	2	1	0	2	0
2	0	2	2	1	2	2	0	0	2	0	0	0	2	1	0	1	0	1	1	2	1	0	0	2	1	0	0	2	2	2	0	0	1	1	0	1	2
1	2	2	0	1	2	2	2	0	2	0	2	0	2	1	1	2	1	2	1	2	1	0	0	1	1	0	2	1	2	2	0	1	2	0	0	2	1
1	1	2	1	0	2	2	2	0	1	0	2	1	1	2	1	1	0	2	2	1	2	0	0	1	2	1	0	0	1	2	1	1	2	1	0	2	0
2	1	2	1	1	2	1	2	1	1	1	2	0	2	2	0	2	0	1	2	0	1	0	0	1	2	0	0	2	2	2	1	0	0	0	1	2	1
1	1	1	2	0	1	1	1	1	1	0	2	0	2	1	1	2	0	2	2	0	1	0	0	1	2	0	0	2	2	1	1	0	1	0	0	2	0
2	0	2	0	1	1	2	2	0	1	0	2	2	2	1	2	1	0	1	2	0	1	0	0	2	2	0	0	2	2	2	1	2	1	0	1	1	2
1	1	2	2	1	2	2	2	0	2	0	1	1	1	2	1	1	0	1	2	1	0	0	0	0	2	0	0	2	1	2	1	2	1	0	0	2	0
1	1	1	1	0	1	2	2	0	1	0	1	1	2	2	1	1	0	1	2	0	1	0	0	0	2	0	0	2	2	2	0	1	1	0	0	2	1
2	1	1	0	1	1	1	1	0	0	0	1	1	1	2	1	2	0	1	2	0	0	0	0	1	2	0	1	1	1	2	0	1	0	0	0	2	1
1	0	2	2	0	2	2	0	0	2	0	1	1	2	2	1	2	1	1	2	0	2	0	0	2	2	0	0	2	1	2	1	2	0	0	1	2	1
2	1	2	1	0	2	2	1	0	2	0	1	0	2	1	1	2	1	1	2	0	1	0	0	0	2	0	1	2	2	2	1	2	2	0	0	2	2
2	1	2	2	0	2	2	1	0	2	2	2	0	2	2	2	2	2	1	2	1	2	0	0	2	1	0	0	1	1	2	2	2	1	0	0	2	1
1	1	1	1	1	2	2	1	0	2	0	1	1	2	1	1	1	1	0	2	0	1	2	0	1	2	0	0	2	2	2	1	2	1	0	1	2	1
2	0	1	1	1	1	2	1	0	1	0	2	0	2	2	1	1	1	1	2	0	0	0	0	2	2	0	0	2	2	2	1	1	1	0	0	2	0
1	1	2	1	0	2	1	0	0	2	0	2	0	2	2	0	2	2	2	2	0	0	0	0	0	2	0	0	2	2	2	2	1	1	0	0	2	1
2	1	2	2	0	1	2	0	0	2	0	2	1	2	2	2	1	0	2	1	1	0	0	0	0	2	0	0	1	1	2	1	0	2	1	0	2	2
1	1	2	1	1	0	2	1	0	1	0	2	1	1	2	1	2	1	1	2	0	0	1	0	2	0	0	0	2	2	2	0	1	0	0	0	1	0
2	1	1	1	0	2	2	1	1	1	0	2	0	2	2	1	1	0	1	2	1	1	0	0	1	2	0	0	2	1	2	2	1	1	1	0	1	0
2	2	2	0	0	0	2	1	0	0	0	2	0	1	1	0	2	0	2	2	0	0	0	0	1	2	0	0	1	1	2	1	1	0	1	0	2	0
2	1	2	1	2	1	1	1	1	2	0	2	1	2	2	1	2	1	2	2	1	2	0	0	2	2	0	0	2	2	2	1	0	0	0	0	1	0
1	2	1	1	0	2	1	0	0	2	0	1	0	2	1	1	1	0	1	2	1	1	0	0	2	0	0	0	1	2	2	1	1	0	1	0	2	0
0	2	2	1	1	0	1	2	0	1	0	2	0	2	2	0	2	2	2	0	1	0	0	0	2	1	0	0	0	2	2	0	1	1	0	0	2	1
1	2	1	0	1	2	1	0	1	2	0	2	0	2	2	1	1	0	1	2	1	2	0	0	1	1	0	0	1	2	2	1	1	1	0	1	2	1
1	2	1	1	0	2	2	0	0	2	0	2	1	2	2	1	2	0	2	2	0	2	0	0	1	1	0	0	2	0	2	0	1	0	0	0	2	0
1	0	0	1	0	1	1	0	0	2	0	1	2	2	1	0	2	0	1	2	1	1	0	0	2	1	0	0	2	1	2	0	1	1	1	0	2	0
1	2	2	1	1	2	2	1	0	1	0	2	1	2	2	0	1	0	2	2	1	2	0	0	1	2	1	0	2	1	2	0	1	1	0	0	2	1
1	2	2	0	2	1	1	0	1	1	0	2	1	2	2	1	1	1	2	1	1	1	0	0	1	0	0	0	2	2	2	1	2	1	0	1	0	0
1	1	1	1	2	1	1	1	1	2	0	2	0	2	1	1	2	2	1	2	1	0	0	0	1	2	0	0	2	1	2	1	1	2	2	0	2	1
1	0	2	1	0	2	2	1	0	1	2	2	2	1	2	2	1	0	1	2	0	1	0	0	2	2	0	0	2	2	2	0	2	1	0	1	2	1
2	2	1	0	1	2	1	0	1	2	0	2	0	2	2	1	1	1	2	2	0	2	0	0	0	1	1	0	1	2	2	1	2	2	0	1	2	1
2	0	2	0	1	1	2	2	0	2	0	2	0	2	0	1	1	2	1	2	2	1	0	1	1	2	0	1	2	1	1	0	2	1	1	0	1	0
1	1	1	0	0	2	2	1	0	2	0	2	1	2	2	0	2	1	2	2	1	2	0	0	1	2	0	0	1	1	2	2	1	0	2	0	2	1
2	1	2	0	0	1	2	2	1	1	0	0	0	2	2	1	2	0	2	2	1	0	0	0	2	2	1	0	2	0	2	1	0	0	1	0	2	1
1	1	2	1	0	1	2	2	1	2	0	2	1	2	2	1	1	0	2	2	1	1	0	0	2	2	0	2	2	1	2	0	1	0	1	0	2	1
1	2	1	1	1	1	1	1	1	2	0	2	0	1	1	0	2	1	1	2	0	1	0	1	1	2	0	0	2	1	2	1	1	1	1	0	2	1
0	1	2	1	1	1	2	0	0	2	2	2	0	2	1	0	2	1	1	2	1	1	0	2	1	2	0	0	2	2	2	1	1	1	2	0	2	1
1	1	2	1	1	1	2	1	1	1	0	1	1	2	2	1	1	1	2	1	0	2	0	0	2	2	2	0	2	2	2	2	1	1	0	0	2	2
2	0	2	1	0	2	0	1	0	2	0	1	0	2	1	0	2	0	1	2	0	1	0	0	2	1	0	0	2	1	1	0	2	1	1	0	2	0
1	1	2	0	2	2	2	2	1	1	0	2	1	1	1	1	0	0	2	2	1	0	0	0	2	1	0	2	2	0	2	1	1	1	1	0	2	2
0	1	1	0	1	1	1	1	0	2	0	2	0	2	1	0	2	0	2	2	0	1	0	0	2	1	0	0	2	2	1	0	1	0	1	2	2	0
2	1	2	2	1	2	2	2	1	1	2	2	0	0	2	1	2	0	1	2	1	2	0	0	2	2	0	0	2	2	1	1	1	1	0	1	2	1
1	1	1	1	0	1	2	1	0	0	0	2	0	2	2	1	1	0	2	2	0	0	0	0	1	2	0	0	2	1	2	0	2	1	0	0	2	1
1	0	1	0	0	2	2	1	1	2	0	1	1	2	2	0	2	1	1	2	2	2	0	0	1	2	0	0	2	2	2	1	2	2	0	0	2	1
1	1	1	0	1	1	1	2	0	2	0	2	0	2	2	1	1	1	1	2	0	2	0	0	0	2	0	0	2	2	1	1	1	1	0	0	2	1
2	1	2	0	1	2	0	1	2	2	0	2	1	2	1	1	2	1	2	2	0	1	0	0	1	2	0	0	2	2	2	2	2	2	0	0	2	1
2	1	1	0	1	2	2	1	0	0	1	0	0	1	1	0	1	0	2	2	0	1	2	0	2	2	1	0	2	1	2	1	0	0	1	0	2	1
2	1	1	2	2	1	2	1	0	1	0	2	1	2	1	2	2	1	1	2	0	0	0	0	2	1	0	0	2	2	2	1	1	1	2	0	2	0
2	1	1	2	1	2	0	0	0	2	0	1	0	2	1	0	2	0	1	2	0	2	0	0	2	2	1	0	2	0	1	1	2	1	2	1	2	0
2	1	2	1	1	2	1	0	0	1	0	2	0	1	2	0	2	0	2	2	1	0	0	0	2	2	0	1	2	2	2	0	2	0	1	0	2	2
2	2	2	2	0	2	1	0	0	2	0	2	1	1	2	1	2	1	2	2	0	2	0	0	2	2	0	0	2	0	2	1	0	1	0	0	2	1
1	1	2	1	0	2	1	2	0	1	1	0	0	2	2	2	1	0	0	2	0	2	0	0	2	2	1	1	2	2	2	0	2	1	0	0	2	2
1	2	1	1	1	2	2	1	1	2	0	2	0	2	2	1	2	0	2	2	1	1	0	0	1	2	1	0	2	1	2	1	1	1	0	0	2	0
2	2	2	2	0	1	2	2	1	2	0	2	0	2	1	0	2	2	1	2	0	1	0	0	2	1	1	0	2	1	2	1	2	2	0	1	1	1
2	1	2	0	0	1	1	2	2	2	0	1	0	2	2	2	2	1	1	1	0	0	0	0	1	2	0	1	1	1	1	1	1	2	0	0	1	2
1	1	1	2	1	2	2	0	1	0	0	2	1	2	2	2	2	0	2	2	2	0	0	0	2	2	0	0	2	1	2	0	1	1	0	0	1	0
1	2	1	1	0	2	2	1	0	1	0	1	0	2	2	1	2	0	2	2	1	2	0	0	1	2	0	0	2	1	2	2	1	1	0	0	2	1
2	2	1	1	2	2	1	2	1	1	0	2	0	2	1	0	2	2	1	2	0	2	0	0	2	2	0	0	2	1	2	1	2	2	0	1	2	2
0	1	2	1	0	2	2	1	1	1	0	2	1	2	1	1	1	1	1	2	0	1	0	1	2	1	0	0	2	2	1	1	1	0	0	0	2	0
2	0	2	1	1	1	0	0	0	2	0	2	0	1	0	1	2	2	1	2	1	1	0	1	1	2	1	1	2	2	2	2	2	1	1	0	2	0
2	0	2	1	0	1	2	1	0	1	0	2	0	2	2	0	2	1	1	2	1	0	0	2	1	2	0	0	2	2	2	0	1	0	1	1	2	2
1	1	2	1	1	2	2	1	0	1	0	2	0	1	2	2	2	1	2	2	1	1	0	0	1	2	0	0	2	2	2	1	1	1	1	1	2	0
1	1	1	0	0	2	1	2	0	1	0	2	1	2	2	2	2	1	1	1	0	1	0	1	1	1	0	0	2	1	1	1	1	1	0	0	2	1
2	0	2	2	0	2	1	1	1	0	0	2	1	2	1	0	2	2	1	2	0	0	0	0	1	2	0	0	2	2	2	1	0	1	1	0	2	1
1	1	1	1	0	0	2	2	0	2	0	2	0	1	2	2	1	1	2	1	1	2	0	0	2	1	0	0	2	1	1	2	1	1	0	0	2	0
0	2	2	1	0	2	2	1	0	1	0	2	0	2	2	1	1	1	2	1	1	2	0	0	1	1	1	0	2	2	2	1	2	2	0	0	2	1
2	0	1	1	2	1	2	1	0	1	0	1	1	2	1	0	2	0	1	2	1	1	0	2	1	2	0	0	2	1	2	0	1	1	0	0	2	2
1	0	1	1	2	2	1	1	0	2	0	1	1	1	2	2	1	2	1	2	1	1	0	1	2	1	1	1	2	1	2	0	1	0	0	1	2	1
2	1	2	2	2	1	2	1	0	1	0	2	0	1	2	1	2	0	1	2	0	0	0	0	1	2	1	0	2	1	2	1	2	1	0	1	2	1
1	1	1	1	1	2	1	1	0	2	1	2	1	2	2	1	1	0	1	2	0	2	0	0	2	1	1	0	2	2	2	1	1	0	0	0	2	0
2	1	2	2	0	2	1	0	0	2	0	2	1	2	2	1	2	1	1	2	0	1	0	0	2	2	0	0	2	1	1	1	1	1	1	0	2	1
1	1	2	0	0	2	1	2	1	1	0	2	1	2	2	0	1	0	2	2	1	0	0	1	2	1	0	0	2	0	2	0	0	2	0	0	2	0
1	2	2	0	0	2	1	1	0	2	2	1	0	2	2	0	2	1	2	1	1	0	0	0	0	2	0	0	2	1	2	0	1	0	0	1	1	1
2	1	2	0	1	2	2	2	0	1	0	2	1	1	2	1	2	2	2	2	1	0	0	0	1	2	0	1	2	1	1	1	0	0	0	0	2	0
2	0	0	0	1	1	2	0	0	1	0	2	0	2	1	1	2	2	0	2	0	1	0	0	0	2	0	0	2	1	2	0	0	1	1	0	1	0
2	2	2	0	2	2	2	0	0	2	0	1	1	2	2	1	2	0	2	2	1	1	0	0	1	2	1	0	2	2	1	1	2	0	0	1	2	1
2	1	1	1	0	1	2	1	0	2	0	1	1	2	2	1	2	0	2	2	2	1	0	0	2	2	0	0	2	2	2	0	0	1	1	0	2	1
2	1	2	1	1	1	2	1	0	1	0	2	1	1	2	0	1	0	1	1	1	2	1	0	1	1	0	0	2	2	1	1	0	1	1	0	2	2
2	1	2	1	0	1	1	0	0	1	0	2	0	0	2	0	2	0	1	2	0	0	0	0	2	2	2	2	2	0	2	0	1	0	0	0	2	2
1	0	2	1	2	2	0	0	1	1	0	2	1	2	1	1	1	0	2	2	0	2	0	0	1	2	0	0	2	2	1	2	1	2	2	0	2	1
1	2	1	2	0	2	1	1	0	1	0	2	0	2	2	2	2	0	2	2	0	1	0	0	2	2	0	2	2	1	2	1	2	1	0	0	2	1
1	2	0	0	1	2	2	1	0	2	0	1	0	2	1	1	0	1	2	2	0	2	2	0	2	1	1	0	2	1	2	0	0	0	0	0	2	1
2	1	1	1	2	2	1	0	0	1	1	2	2	1	2	2	0	0	2	2	1	1	0	0	1	1	1	0	1	2	2	2	1	0	1	0	2	0
1	2	2	0	1	2	2	0	1	1	0	2	0	2	2	1	2	0	2	2	1	1	0	2	2	1	0	2	2	2	2	1	1	2	1	0	2	2
2	0	1	2	0	2	1	1	0	2	0	2	0	2	1	1	1	0	1	1	2	1	0	0	2	0	0	0	2	2	2	1	2	2	0	0	1	2
2	2	1	0	0	2	2	0	0	2	0	2	1	2	1	0	2	0	1	2	2	2	0	0	1	2	0	0	1	2	1	2	0	1	0	0	2	1
2	2	2	0	1	2	2	1	1	2	0	2	0	1	2	0	1	0	2	2	0	0	0	0	2	1	0	0	2	1	2	1	2	1	0	0	1	2
1	1	2	1	1	2	1	2	0	1	1	2	1	2	1	1	2	0	2	2	0	2	0	0	2	2	1	1	2	2	2	2	1	1	0	0	2	0
1	2	1	1	1	2	2	0	1	2	0	1	0	2	1	2	2	0	0	2	1	0	2	0	1	2	1	0	2	1	2	0	0	1	1	0	2	2
1	1	2	0	0	2	2	0	0	1	0	2	1	1	2	1	2	0	2	2	1	1	0	0	2	2	0	0	2	2	1	1	0	1	0	0	2	0
2	1	2	1	1	2	1	2	0	2	0	2	0	2	2	1	1	0	1	2	0	1	0	0	2	2	0	1	1	1	2	0	1	1	1	1	2	1
2	1	2	0	2	1	2	1	0	1	0	2	1	2	1	0	1	1	2	2	0	1	0	0	2	2	0	0	2	2	2	1	1	1	1	0	2	1
2	2	2	2	0	2	1	0	1	2	0	1	0	2	0	0	2	2	1	2	0	0	0	0	1	2	0	0	2	2	2	1	2	1	0	0	2	0
1	2	1	0	2	2	2	0	0	1	0	1	1	2	2	1	2	0	2	2	1	2	0	0	2	2	1	0	2	2	1	2	0	0	0	0	2	0
2	1	2	0	2	1	2	2	0	1	0	2	0	2	2	1	2	1	1	2	1	2	0	0	2	2	1	0	2	2	2	0	1	1	0	0	2	2
1	2	2	1	1	2	1	1	0	1	1	2	0	1	2	1	2	0	1	2	0	2	0	2	2	2	0	0	2	2	2	1	1	0	2	1	2	0
2	1	2	1	1	1	1	1	0	1	0	2	0	0	2	1	2	2	0	2	0	0	0	0	2	2	1	2	2	2	2	1	1	1	0	0	2	0
0	1	1	1	1	1	2	1	1	1	0	2	1	2	2	0	2	2	2	2	2	1	0	0	1	2	1	0	2	1	2	0	2	1	1	1	2	1
1	1	2	0	1	2	2	1	0	1	0	1	2	2	1	0	2	1	2	2	0	2	0	0	1	0	0	0	2	2	2	0	1	2	1	0	2	1
2	1	2	2	0	2	0	0	1	0	0	2	1	2	2	0	2	1	1	2	1	0	0	0	1	2	0	0	1	1	2	0	1	1	0	0	2	2
1	2	1	1	1	2	2	0	0	0	0	1	0	2	2	0	2	0	2	2	0	2	0	0	1	2	0	0	1	2	2	2	1	0	0	0	2	1
1	1	2	1	0	2	2	0	0	2	0	1	0	2	1	0	2	1	1	2	2	1	0	0	2	2	0	1	2	2	2	2	0	1	0	0	2	2
1	2	2	1	1	2	1	1	0	2	2	1	0	0	1	1	2	1	0	2	1	1	0	0	2	2	1	0	1	0	2	1	1	0	1	0	1	2
1	2	2	0	2	1	2	0	0	1	0	1	0	1	1	1	2	0	1	2	1	1	0	0	1	1	0	0	2	2	1	1	2	0	0	0	1	1
1	0	1	1	1	2	2	2	0	2	0	1	1	2	2	2	1	1	1	2	0	0	0	0	2	1	1	0	1	2	2	1	1	0	2	1	2	2
1	0	2	1	1	1	2	2	0	1	0	1	2	1	2	2	1	0	2	2	0	1	0	0	2	2	1	2	2	2	2	2	0	1	0	0	2	2
1	1	1	2	1	1	1	1	1	1	0	2	0	2	1	1	1	0	1	2	1	1	0	0	1	2	0	1	2	2	2	0	0	0	0	0	1	1
1	1	2	0	1	2	1	0	0	2	0	2	1	2	2	2	1	0	1	1	1	2	0	0	1	1	0	1	1	2	1	2	1	2	1	1	2	1
1	1	2	1	2	1	1	1	0	2	0	2	0	2	2	2	1	1	1	2	1	1	0	1	2	2	1	1	2	0	2	1	0	1	0	0	2	1
0	2	1	2	2	1	2	1	0	2	0	2	0	1	2	0	2	1	2	2	0	1	0	0	2	2	0	0	2	1	2	0	0	2	2	0	2	1
2	1	1	0	1	2	2	1	0	2	2	1	0	1	2	1	1	1	2	2	1	0	0	0	2	2	0	0	2	2	2	0	1	1	0	0	2	1
2	1	2	1	1	2	1	1	0	2	0	2	0	0	2	0	2	0	0	2	0	1	0	0	2	2	2	1	2	2	2	0	1	1	0	0	2	2
2	1	1	2	1	2	2	0	1	2	0	2	1	2	2	2	2	0	0	2	2	0	0	0	2	2	0	0	1	2	2	2	1	0	0	0	2	0
2	2	2	1	1	1	1	1	0	2	0	2	0	0	2	0	2	0	2	2	0	1	0	0	2	2	0	2	2	2	2	1	1	0	0	0	2	1
2	1	1	2	0	2	1	0	1	1	0	2	0	2	2	1	2	1	1	2	0	2	0	0	2	2	1	0	1	1	1	1	1	1	1	0	2	1
1	1	2	0	0	1	2	0	0	2	0	1	0	2	2	0	2	1	1	2	0	1	0	0	1	1	0	1	2	1	2	0	2	1	0	0	2	0
2	1	2	2	1	2	1	0	0	1	0	1	1	1	2	1	1	1	2	2	2	1	0	0	2	1	1	0	2	1	2	1	1	1	0	1	2	1
2	0	2	2	0	2	2	2	2	1	0	2	2	2	2	2	1	2	2	2	1	2	0	0	2	2	0	2	2	1	2	1	0	1	1	0	1	1
1	1	1	2	0	2	2	0	0	1	0	2	1	1	1	2	0	0	2	2	2	0	0	0	1	2	1	0	2	2	2	0	2	1	0	1	2	1
2	1	1	1	2	1	2	2	0	2	0	2	0	2	2	1	2	1	2	2	0	0	0	0	1	1	0	0	2	0	2	2	2	2	0	1	2	1
2	2	2	0	2	1	2	0	0	2	0	2	0	1	2	2	0	0	2	2	1	1	0	0	1	2	0	0	2	1	2	0	1	2	1	0	0	1
1	2	2	1	0	1	2	2	0	2	0	2	0	2	2	0	2	0	2	2	0	2	0	0	2	2	0	0	2	2	2	0	1	1	0	0	1	0
2	0	2	2	1	1	1	2	0	2	0	2	0	1	2	0	1	0	1	2	1	1	0	0	2	1	0	0	2	2	1	1	1	2	0	0	2	1
2	0	2	1	1	2	1	1	1	2	0	2	0	2	1	1	2	2	2	2	2	1	0	0	1	2	0	0	2	2	2	1	2	1	0	0	1	2
1	2	2	2	1	2	2	1	1	1	2	2	0	2	1	1	1	0	1	0	1	1	1	0	0	0	0	0	2	2	1	1	1	1	1	0	2	2
1	1	0	1	1	2	2	2	0	2	0	2	1	2	2	1	1	1	1	1	0	0	0	0	1	2	0	0	2	0	2	2	1	2	0	0	2	1
1	2	2	1	1	2	1	0	0	2	0	2	0	2	2	0	2	2	2	2	1	2	0	0	2	0	0	0	2	2	1	2	1	1	2	0	2	2
1	1	2	1	1	1	2	1	0	2	0	2	0	2	2	0	1	1	2	2	1	2	0	0	1	2	1	0	1	1	2	1	1	1	2	1	2	0
1	0	2	1	2	2	1	1	1	2	1	2	1	2	2	1	2	2	1	2	1	1	0	0	1	1	0	0	2	2	1	1	2	0	2	0	1	1
2	0	2	1	0	2	1	1	1	1	0	2	0	2	2	1	2	1	2	2	1	0	0	0	2	2	0	1	2	2	1	0	2	2	0	1	2	1
2	2	2	1	0	1	2	0	0	2	0	2	1	2	2	1	0	1	2	2	0	2	0	0	1	1	0	0	1	2	1	1	2	2	0	0	2	0
2	1	2	2	1	1	2	2	0	2	0	2	0	0	2	0	2	1	1	2	0	1	0	0	2	2	1	0	2	1	1	0	0	2	0	0	2	1
0	1	2	2	1	1	2	0	0	2	0	2	1	2	2	0	1	2	1	2	2	1	0	0	0	2	1	1	2	2	2	0	1	1	1	1	2	1
0	1	2	2	1	2	1	0	0	2	0	2	1	1	2	0	0	1	2	2	0	1	0	0	2	1	0	0	2	2	2	1	1	1	0	0	2	0
1	1	2	2	1	2	1	0	1	1	0	2	1	2	1	0	1	1	1	2	1	0	0	0	2	2	0	0	1	1	2	0	1	1	0	0	2	1
1	1	1	1	2	2	2	1	1	1	0	2	1	2	2	1	2	0	1	1	0	0	0	0	1	1	0	0	2	0	2	2	1	1	0	1	1	1
2	1	2	2	1	1	1	2	0	2	0	2	0	2	1	0	2	1	2	2	0	1	0	0	2	2	1	0	2	2	2	1	1	2	1	1	2	0
2	1	2	0	1	2	2	1	0	0	0	2	1	2	2	1	2	0	2	2	0	0	1	0	2	2	0	2	2	2	2	1	2	0	1	1	2	0
1	1	2	1	1	2	2	0	0	2	0	2	0	1	2	0	2	1	2	2	1	1	0	0	1	2	1	0	2	2	1	1	0	1	0	0	2	2
1	2	2	1	0	1	2	1	0	2	0	2	1	2	2	0	1	1	1	2	1	2	0	0	2	1	1	0	2	2	2	1	2	1	0	1	2	1
2	1	2	1	0	1	2	1	0	2	0	2	0	2	1	0	2	1	2	2	0	0	0	0	0	2	0	0	2	2	2	2	1	1	1	0	2	2
2	2	2	0	1	2	1	2	0	2	0	2	0	2	1	2	2	1	1	1	1	2	0	0	1	2	0	0	2	0	2	2	1	0	0	0	2	2
2	0	1	1	0	2	1	1	0	2	0	1	1	2	2	0	1	1	0	2	2	1	0	0	1	0	0	0	2	2	2	0	2	1	0	0	1	1
2	2	2	2	0	2	2	1	0	2	0	2	0	2	1	1	2	2	1	1	1	1	0	0	2	1	0	0	1	2	2	2	1	0	0	1	2	0
2	2	2	2	2	2	2	1	0	2	0	2	1	1	1	0	2	0	2	1	2	2	0	0	2	2	0	0	1	1	2	1	2	1	1	0	2	1
1	1	1	2	2	2	1	2	0	2	0	2	1	1	1	1	2	0	1	1	1	0	1	0	0	0	0	0	1	2	2	1	1	1	1	1	2	1
2	2	1	1	1	2	1	1	0	2	0	1	2	2	1	2	1	0	2	2	0	1	0	0	2	2	0	0	1	1	2	1	1	1	0	0	2	1
1	2	2	0	1	2	2	1	0	0	0	1	0	2	2	1	2	0	2	2	1	1	0	0	1	2	0	0	2	0	2	1	0	0	0	0	2	1
1	2	2	1	0	1	1	1	2	2	0	1	2	1	2	1	0	0	2	2	0	2	2	0	1	2	0	1	2	1	1	0	1	1	0	0	2	1
1	2	2	0	1	1	2	1	0	1	0	2	1	2	1	0	2	0	2	2	1	0	0	0	2	2	0	2	2	2	2	2	1	2	2	1	1	2
1	1	2	1	0	2	1	1	0	1	1	2	1	2	0	1	2	0	2	2	0	2	0	1	2	2	1	1	2	2	2	2	1	0	0	0	2	0
2	0	1	1	1	1	2	0	0	1	0	2	0	2	1	0	2	0	1	2	0	1	0	0	2	1	1	0	2	2	2	0	1	0	0	2	2	0
2	0	2	0	1	2	1	1	0	2	0	1	1	2	2	1	2	1	2	1	0	0	0	0	1	1	0	1	2	2	1	2	0	1	0	0	1	0
2	0	1	1	1	0	1	2	2	2	0	1	0	1	1	1	2	2	1	1	1	1	2	1	2	2	0	0	2	1	2	1	2	2	1	0	1	0
2	1	0	1	1	2	2	2	1	0	2	1	0	2	2	1	2	1	2	2	1	0	0	0	2	2	0	0	2	2	2	1	0	1	2	0	1	2
1	2	1	2	0	2	2	0	0	0	0	2	0	2	2	0	2	1	1	2	1	1	0	0	1	1	0	0	2	1	2	0	1	1	1	0	1	1
1	1	0	1	0	1	1	0	0	2	1	2	0	2	2	0	1	1	1	1	2	0	0	0	2	1	0	1	0	2	2	1	1	1	0	0	2	1
1	2	0	2	2	2	2	2	0	1	0	2	1	2	2	1	1	1	2	2	0	0	0	0	2	2	1	0	2	1	2	1	2	1	0	0	2	1
0	0	1	2	0	2	2	1	0	1	0	1	2	2	2	2	2	1	1	2	0	0	0	0	2	2	0	0	2	2	2	1	2	2	0	0	2	1
2	1	2	1	1	1	2	1	0	2	0	2	0	2	1	0	2	0	2	2	0	2	0	0	1	2	0	0	2	2	1	0	2	2	0	1	2	1
1	0	1	1	2	2	2	0	0	2	0	1	1	2	2	1	2	0	2	2	1	0	0	0	2	2	0	0	2	0	2	2	2	1	1	0	2	2
2	0	2	2	2	2	2	0	0	0	0	2	0	2	2	0	2	0	2	2	1	1	0	0	2	1	1	2	2	1	2	0	0	2	2	0	2	1
2	0	2	1	0	1	1	1	0	1	0	2	1	2	2	1	1	0	2	2	0	1	0	0	1	2	0	0	1	1	1	1	2	1	0	1	1	2
1	0	1	1	0	2	2	1	0	1	0	1	1	2	2	1	1	1	0	2	0	0	0	0	0	2	0	0	2	2	2	0	2	2	0	0	2	1
1	1	2	2	1	0	2	1	0	2	2	2	1	2	0	0	1	0	2	1	2	2	0	0	1	2	0	0	2	2	1	2	1	0	0	1	2	0
1	2	1	1	0	2	2	1	0	1	0	2	0	2	1	1	0	0	1	2	1	1	0	2	0	1	0	0	2	1	1	1	1	1	0	0	2	1
2	1	2	1	1	2	2	0	1	2	0	1	1	2	2	1	2	0	2	2	0	1	0	0	0	1	0	0	2	1	2	0	0	1	1	0	2	2
1	2	1	2	1	1	2	1	0	1	1	2	1	2	2	1	1	1	2	2	1	1	0	0	1	2	1	0	2	1	2	2	2	1	0	1	2	1
2	0	1	2	1	2	2	1	1	1	0	1	0	0	1	1	2	0	1	2	1	0	0	0	1	2	0	0	2	1	2	0	1	0	1	0	2	1
1	2	2	0	0	1	1	1	0	2	0	1	0	2	2	1	2	1	2	2	0	0	0	0	1	2	0	0	2	2	2	0	1	1	1	0	2	2
2	2	2	1	0	2	2	0	1	2	0	2	1	2	2	0	1	0	2	1	1	2	0	0	1	1	0	0	2	2	2	1	2	0	0	0	2	1
1	0	1	0	0	1	1	1	0	1	0	1	1	2	1	2	2	2	2	2	0	2	0	0	0	1	0	0	2	2	1	1	2	1	1	0	2	1
1	2	2	1	2	2	2	2	0	1	0	2	1	2	2	1	2	0	2	2	0	0	0	0	2	2	0	0	2	2	2	0	2	1	0	1	2	1
1	2	0	1	1	1	2	1	0	0	0	2	0	2	2	0	2	1	2	2	1	1	0	0	2	2	1	2	2	1	1	0	2	2	1	0	2	1
1	2	1	1	0	1	2	1	0	2	2	2	0	2	2	0	2	2	1	1	0	1	0	0	1	2	0	0	1	2	0	1	1	0	0	0	2	1
2	0	2	2	1	1	2	1	0	2	0	2	1	2	1	1	2	0	1	1	1	1	0	0	2	2	0	0	2	1	2	0	1	0	1	1	0	1
2	1	0	1	0	2	2	2	1	1	1	0	2	2	2	1	1	0	0	2	1	0	0	0	1	2	0	0	2	1	2	0	2	1	0	0	2	2
0	2	1	0	2	1	0	1	1	2	0	2	1	2	2	0	2	0	0	2	0	2	0	0	1	1	0	0	2	2	1	0	1	2	0	0	2	1
2	1	1	2	2	2	2	2	0	0	0	1	1	2	1	0	2	1	2	2	0	0	0	0	1	2	0	0	2	2	2	2	0	1	1	1	1	1
2	0	1	1	1	2	2	2	1	0	0	2	1	2	2	2	2	0	2	2	0	0	0	0	2	1	0	0	1	2	2	1	1	1	0	0	2	1
1	1	2	0	1	2	2	1	1	1	0	2	0	1	1	2	2	0	1	2	0	1	0	0	2	2	0	0	2	2	1	0	0	2	1	1	2	1
2	0	2	1	0	2	2	2	0	1	0	2	0	2	1	2	1	1	2	1	1	0	0	0	1	2	0	0	1	0	2	0	0	2	0	1	2	1
1	2	2	1	0	1	1	1	1	2	0	2	1	2	2	0	2	0	2	1	1	0	0	0	2	2	0	0	2	2	2	1	1	2	1	0	2	2
2	1	2	1	1	1	2	1	0	1	0	2	1	2	1	0	2	2	0	2	0	1	0	0	2	2	0	0	2	2	1	1	1	1	1	0	2	1
2	1	2	0	1	2	1	0	0	1	2	2	0	2	2	1	2	1	1	2	1	1	0	0	1	0	0	0	2	1	2	1	2	1	0	0	2	1
2	1	2	1	2	2	2	2	0	1	0	2	0	2	2	2	2	1	1	2	1	2	0	0	2	2	0	0	2	2	2	0	0	1	0	0	2	1
2	1	2	2	0	2	1	0	1	2	0	2	1	2	2	2	1	0	1	2	0	0	0	0	2	2	0	0	2	2	2	1	1	2	1	0	2	0
1	1	2	1	0	2	1	1	0	2	0	1	2	2	2	2	1	0	1	2	0	0	0	0	2	2	0	0	2	2	2	2	2	1	0	1	2	0
2	1	2	1	0	1	2	1	0	1	0	1	0	2	1	1	2	1	2	2	0	1	0	0	2	2	0	0	1	2	1	1	1	1	0	0	2	1
1	2	2	2	2	1	2	1	0	1	1	2	0	1	1	0	2	0	2	2	1	0	0	0	1	1	0	0	2	2	1	0	2	1	2	0	1	1
1	1	1	0	0	2	2	1	1	2	0	2	0	1	1	1	2	0	1	1	0	1	0	0	2	1	0	1	2	2	1	1	1	1	0	0	2	2
2	1	2	1	0	1	1	1	0	1	2	2	0	2	2	1	2	0	1	2	1	1	0	0	1	2	0	1	1	2	2	1	0	2	0	1	2	1
1	2	2	0	1	2	2	1	0	2	0	2	0	2	1	1	2	0	0	2	2	1	0	0	2	2	1	0	1	0	2	0	1	1	0	0	2	2
1	2	1	1	0	1	1	2	0	2	0	2	0	2	0	0	1	1	1	2	0	0	0	0	0	2	0	1	2	2	2	1	1	0	0	0	2	1
1	1	2	2	0	1	1	1	0	1	0	2	0	2	2	1	2	0	0	2	0	1	0	0	2	2	0	0	2	2	2	1	2	2	0	0	2	2
2	2	1	1	0	2	1	2	0	2	0	1	0	2	2	1	1	0	1	2	1	1	0	0	1	2	0	0	2	2	1	1	0	0	0	0	2	2
2	1	1	1	1	2	2	2	2	1	0	1	1	2	1	2	2	1	1	2	0	0	0	0	1	2	1	0	2	2	2	0	0	1	1	0	2	1
1	2	1	1	0	2	2	1	0	2	0	2	1	1	2	1	2	2	1	2	1	1	2	0	1	2	0	0	2	2	1	1	1	0	1	0	2	1
2	1	1	0	1	2	1	1	2	2	0	2	0	2	2	2	2	1	1	2	0	1	0	0	1	2	0	0	2	2	2	2	1	0	1	0	1	1
1	2	2	1	1	2	1	2	0	1	1	2	0	2	2	0	2	0	1	1	1	1	0	0	1	2	0	0	1	2	2	1	1	2	1	0	1	1
1	2	2	2	1	1	2	0	0	1	0	2	0	2	2	1	1	2	1	2	0	1	0	0	1	2	0	0	1	1	1	1	2	1	0	0	2	1
2	0	1	1	2	1	2	0	0	1	2	2	1	2	2	0	2	1	2	1	1	0	0	0	1	1	0	0	2	2	2	2	1	0	0	0	2	2
1	1	1	0	0	1	2	1	2	1	0	2	0	2	1	2	1	1	1	2	2	2	0	0	1	1	1	0	2	2	2	0	0	2	2	1	1	1
2	0	1	1	1	2	2	0	0	1	0	2	0	2	2	1	2	0	1	2	1	1	0	0	1	2	1	1	2	1	2	0	2	1	2	1	2	2
2	1	2	0	1	1	2	1	1	2	0	2	1	1	1	0	1	0	2	2	0	0	0	0	2	2	0	0	2	1	1	1	0	1	1	0	2	1
1	0	2	0	0	2	2	0	0	2	0	1	0	2	2	1	1	1	2	2	0	2	0	0	2	0	1	0	2	1	2	1	2	1	0	0	2	0
0	0	1	1	0	1	2	0	0	1	0	1	0	2	2	2	2	0	0	2	0	1	0	0	1	1	0	1	2	1	2	1	2	1	2	0	2	1
2	1	1	1	0	1	2	2	0	1	0	0	0	2	2	1	2	1	1	2	1	0	0	0	1	2	0	1	2	2	2	0	1	0	0	0	2	2
1	0	2	1	1	2	1	2	0	1	0	2	0	2	2	1	1	1	2	2	0	0	0	0	2	1	0	1	2	1	2	0	1	2	0	1	2	2
1	1	1	1	2	2	2	1	0	0	0	2	1	1	0	0	2	1	1	1	1	1	0	0	2	0	2	0	2	1	2	0	0	0	0	0	2	2
1	2	2	1	1	2	2	0	1	1	2	2	0	2	1	1	2	1	1	2	1	1	0	0	2	2	0	0	2	2	1	0	1	0	0	0	1	1
1	0	2	1	0	2	1	1	0	2	0	1	0	2	2	2	1	1	1	1	0	0	0	0	1	2	1	0	2	1	2	0	1	1	0	1	1	0
1	0	2	2	0	2	1	1	0	1	0	1	1	2	2	1	2	0	2	2	0	1	0	0	1	2	1	1	0	2	2	0	0	1	0	0	2	1
2	1	1	2	2	2	2	2	0	1	0	1	0	1	2	1	2	1	1	2	2	1	0	0	0	2	1	0	2	2	2	0	2	2	0	1	2	1
1	1	2	0	0	1	1	2	0	2	0	2	1	2	1	1	2	0	2	2	2	1	0	0	1	1	0	0	2	2	1	0	2	1	0	0	2	0
0	0	2	2	0	1	2	1	0	1	0	2	0	1	1	0	0	1	1	1	0	2	0	0	0	2	0	0	2	1	2	2	1	1	0	1	2	0
2	1	2	0	1	1	2	2	2	2	0	2	0	2	2	0	2	1	0	2	0	1	0	0	2	2	0	1	2	1	2	0	1	1	0	0	2	1
1	1	1	1	2	2	2	2	0	1	0	2	0	2	2	0	1	2	1	1	0	2	0	0	2	2	0	0	2	1	2	1	2	1	0	0	2	1
2	1	2	2	1	2	2	1	0	1	2	2	1	1	1	2	0	0	2	2	1	1	0	0	1	1	0	1	2	1	2	1	0	1	1	1	2	1
1	1	2	0	0	2	1	2	1	1	0	1	0	2	2	1	2	1	1	2	0	1	0	1	2	1	0	0	2	1	1	1	2	2	0	0	2	0
2	0	2	1	2	2	1	2	0	1	0	2	1	2	1	0	2	0	2	2	2	1	0	0	1	2	0	0	1	2	2	0	0	0	1	0	1	2
2	2	1	1	1	2	2	1	0	2	0	2	0	2	2	2	2	1	1	1	0	1	0	0	1	0	0	0	2	2	2	0	0	2	0	0	2	1
2	1	2	0	1	0	1	1	0	0	1	1	0	1	2	1	2	0	1	1	0	2	0	0	1	2	0	0	2	2	1	2	0	1	1	0	2	0
2	2	2	1	0	2	2	0	1	0	0	2	0	2	1	0	1	0	1	2	1	1	0	0	0	2	0	1	2	2	2	0	1	1	0	0	2	2
2	1	1	1	0	1	1	1	0	0	0	2	1	2	1	0	2	1	1	2	1	1	0	0	2	2	0	0	2	1	2	0	0	1	1	0	1	2
2	0	2	1	1	0	1	1	1	2	0	1	0	2	2	1	2	0	2	2	0	0	0	0	2	2	0	0	1	1	2	1	0	0	0	0	1	2
2	2	2	1	0	2	2	0	0	1	0	2	0	2	1	1	2	1	0	2	1	1	0	0	2	1	0	2	2	2	2	1	1	0	0	0	1	0
2	2	2	2	0	2	2	0	0	2	0	2	0	1	2	1	1	0	2	2	1	0	0	0	2	2	0	1	1	1	1	1	1	0	0	0	1	1
1	1	1	1	0	1	1	1	1	2	1	2	1	2	2	0	2	0	2	2	1	1	0	0	2	2	1	0	2	2	2	0	0	1	0	0	2	1
1	2	1	1	2	2	1	2	0	1	0	2	0	2	2	1	2	0	2	1	0	0	0	0	2	2	0	0	2	1	2	0	1	0	1	1	2	1
0	0	1	0	0	1	1	0	0	1	0	1	0	2	2	1	2	0	1	2	0	1	0	0	1	0	0	0	2	2	2	2	2	1	0	0	2	1
2	0	1	1	1	1	1	2	0	2	0	2	0	1	2	0	2	1	2	2	0	2	1	0	2	2	0	1	2	2	2	1	1	1	1	0	2	1
2	2	1	1	1	1	1	1	0	1	0	2	0	2	1	0	1	0	2	2	0	1	0	2	0	2	0	0	1	2	2	1	0	0	0	1	2	1
2	1	2	1	1	1	0	2	0	0	0	1	0	1	2	0	2	1	1	2	0	0	0	0	2	1	0	1	0	1	2	2	0	0	0	0	2	2
2	1	1	2	0	2	1	1	1	1	0	2	1	2	1	1	2	0	1	2	1	0	0	0	2	2	0	0	2	2	2	0	0	1	0	0	2	2
2	1	2	1	0	2	2	1	2	2	0	2	1	2	1	1	2	2	1	2	0	0	0	0	1	1	0	0	2	2	1	2	2	1	1	0	2	1
2	0	1	1	1	1	2	1	0	1	0	2	0	2	2	1	2	0	2	2	0	0	0	0	1	2	0	0	2	1	2	1	1	1	0	0	2	1
1	0	2	1	1	2	2	2	1	0	0	1	1	2	1	0	2	0	2	2	1	2	0	0	2	2	0	0	2	1	1	1	0	2	0	2	2	1
1	2	2	2	1	2	2	1	0	1	0	2	0	1	2	2	2	0	2	2	1	1	0	0	1	2	0	0	2	0	2	1	1	2	1	0	2	1
1	1	2	1	0	2	1	0	0	1	0	2	0	2	2	1	1	1	1	2	0	1	0	0	1	2	1	0	1	2	1	1	2	2	0	0	2	1
2	2	2	1	0	2	1	1	0	1	0	2	1	2	2	0	2	0	2	1	1	0	0	0	2	2	0	0	2	2	2	1	1	2	1	1	2	2
1	2	1	1	1	2	1	1	0	2	0	2	0	2	2	1	1	0	1	2	0	0	0	0	1	1	0	1	2	1	2	0	2	1	0	0	1	2
2	1	1	1	1	1	2	2	0	1	0	2	0	2	1	1	1	0	2	2	2	1	0	0	2	2	0	0	1	1	2	2	2	1	0	0	2	1
2	1	2	1	0	2	2	2	1	2	1	2	1	1	2	1	2	0	1	2	1	2	0	0	2	2	1	0	1	1	1	1	2	2	0	1	1	2
2	1	2	1	0	0	2	1	0	1	1	1	0	2	2	2	2	0	0	2	0	1	0	0	1	1	0	0	2	1	2	2	0	0	0	0	2	0
2	1	2	2	0	1	2	1	0	2	1	2	1	2	1	1	2	2	2	2	1	0	0	0	2	2	0	0	2	0	2	2	2	1	0	0	2	0
1	2	0	2	1	1	2	1	0	1	0	1	2	0	2	2	1	1	2	1	1	1	0	0	2	2	0	0	2	2	2	1	1	0	1	1	2	0
2	1	0	1	1	2	1	0	0	2	0	2	0	2	2	1	1	0	1	2	1	0	0	0	2	2	0	0	2	2	2	1	1	1	0	0	2	1
1	2	2	1	1	1	2	0	0	2	0	2	0	2	2	1	2	0	2	2	0	0	0	0	1	1	0	0	2	2	1	1	1	0	0	0	1	0
2	1	2	2	1	2	0	1	0	1	0	2	0	2	2	1	2	0	2	1	0	1	0	0	0	2	0	0	2	2	1	0	1	1	1	1	2	1
2	1	2	1	0	1	2	1	0	2	0	2	0	2	2	1	2	0	2	2	1	0	0	0	2	1	1	0	2	2	2	1	2	0	1	0	2	1
2	0	1	0	1	1	2	1	0	1	0	2	1	2	2	0	2	0	1	2	1	1	0	0	2	2	1	0	2	2	2	0	1	1	0	0	2	1
2	1	0	1	1	2	2	2	0	0	0	1	0	2	1	0	0	1	2	2	0	2	0	0	2	1	1	0	2	1	2	1	0	0	1	0	2	1
1	1	2	0	1	2	1	1	0	1	0	2	0	2	2	0	2	0	1	2	1	1	0	0	2	1	1	2	1	2	2	2	2	0	2	2	2	1
0	0	2	1	1	1	1	0	0	2	0	0	0	2	2	1	2	0	2	2	0	1	0	0	2	2	0	0	2	2	1	1	2	2	0	1	2	2
2	2	2	2	0	2	2	1	1	1	0	2	1	2	2	0	1	1	1	2	1	0	0	0	2	2	0	0	2	2	1	2	1	1	2	1	2	0
2	1	1	0	0	2	1	2	1	1	0	2	0	2	2	1	2	2	2	2	0	1	0	1	1	1	0	0	2	0	1	1	2	1	1	0	2	0
0	0	1	1	1	1	2	0	0	0	0	2	1	2	1	1	2	1	1	2	0	1	0	0	0	2	0	0	2	2	2	1	1	2	2	1	1	0
1	1	0	2	0	2	2	2	0	1	0	1	0	1	2	2	2	0	1	2	0	1	0	0	1	2	0	0	2	2	2	0	2	1	0	0	2	2
2	0	2	0	2	1	1	0	0	2	0	2	0	2	2	1	2	1	2	2	0	1	0	0	1	1	1	1	2	2	2	0	0	1	0	1	2	1
1	0	2	0	0	2	2	2	0	1	0	2	1	2	2	0	2	0	2	2	1	1	0	0	2	1	0	0	2	1	2	0	2	1	0	0	2	0
2	1	2	1	0	2	1	2	1	1	0	2	2	1	2	1	1	1	2	2	1	0	0	0	2	2	0	0	2	2	2	0	0	1	1	1	2	1
1	1	2	1	1	2	1	0	0	0	2	2	0	2	2	2	2	1	1	2	2	2	2	0	1	1	0	2	2	0	2	2	1	1	0	0	2	1
2	1	1	1	1	2	1	0	0	1	0	1	2	1	2	1	1	0	0	2	0	1	0	0	2	2	0	2	2	0	1	0	2	0	1	1	2	1
2	1	1	1	0	2	2	0	0	1	0	2	1	1	2	1	1	0	2	2	0	0	0	0	2	2	0	0	2	2	1	0	2	0	0	0	2	1
2	0	1	1	1	1	2	1	0	1	0	2	0	2	2	0	2	0	1	2	1	1	0	0	2	1	1	0	2	2	2	0	2	1	0	1	2	1
2	2	1	0	0	1	2	1	1	1	0	2	1	2	2	2	1	0	2	1	0	0	0	0	1	1	0	1	2	1	2	0	2	2	0	1	2	2
1	1	2	2	0	2	0	2	1	2	0	2	1	2	1	1	2	0	1	2	0	0	0	0	2	2	0	0	2	2	1	1	1	2	0	0	2	0
2	1	2	1	1	2	1	1	0	1	0	2	0	1	2	0	2	0	1	2	1	1	0	0	2	2	0	0	2	2	1	2	2	0	1	1	2	2
2	1	1	1	1	2	2	2	0	2	0	2	1	2	2	1	2	0	2	2	2	2	0	0	2	2	1	0	2	1	2	1	1	0	0	0	2	0
1	1	2	1	0	2	1	1	0	1	0	2	0	2	1	1	2	1	2	2	0	1	0	0	2	1	0	0	1	0	2	2	1	2	0	2	2	1
2	1	2	1	1	1	1	1	0	1	0	2	1	1	2	0	2	1	2	2	0	1	0	0	2	0	0	0	1	2	1	2	1	1	0	0	2	1
1	1	0	0	0	1	1	0	0	1	0	2	0	2	0	0	1	1	2	2	0	1	0	0	1	1	1	0	2	2	1	1	1	1	0	0	2	1
2	0	2	2	0	2	2	1	0	0	0	1	1	2	2	0	2	1	2	2	0	2	0	0	1	1	0	0	2	1	2	1	2	1	0	1	2	1
1	1	2	0	0	2	2	0	0	2	0	1	1	2	1	1	2	0	0	2	0	1	0	0	1	1	1	1	2	2	2	1	2	1	0	0	2	0
2	0	2	1	0	1	2	1	0	2	0	2	0	2	2	1	2	0	1	2	0	1	0	0	2	2	1	0	2	2	2	1	2	1	1	0	2	0
2	1	1	0	1	1	1	0	0	0	0	2	0	2	2	1	1	1	1	2	1	2	0	0	2	2	1	2	2	2	2	1	1	2	1	2	2	1
2	1	1	1	1	2	2	1	0	1	0	2	0	2	2	0	1	0	2	2	1	1	0	0	2	1	0	1	2	2	2	1	1	0	1	1	2	2
2	1	1	2	1	2	1	0	0	1	0	1	0	2	2	1	2	1	1	2	0	2	0	0	2	1	0	2	2	1	2	1	1	0	1	0	2	2
1	1	1	1	1	2	2	1	0	1	1	2	0	1	2	1	1	1	1	2	0	0	0	0	2	2	0	0	2	1	2	1	2	1	0	1	2	0
2	1	2	2	0	2	1	2	0	2	0	2	0	2	2	0	2	0	2	2	1	2	0	0	2	2	0	2	2	1	2	1	1	1	0	0	2	1
2	0	1	2	1	2	2	1	1	2	0	2	0	2	1	2	2	0	2	2	2	1	2	0	2	1	0	0	2	2	1	0	1	1	0	1	2	1
1	2	2	1	0	2	1	0	0	2	1	1	0	2	0	1	2	1	1	2	1	0	0	0	1	1	0	1	2	1	2	2	1	1	0	0	1	1
2	0	1	1	1	2	2	0	0	1	0	2	0	2	2	0	2	0	2	2	0	1	0	0	2	0	0	0	2	2	1	1	1	0	0	0	2	1
1	2	2	1	0	1	2	2	1	1	0	1	2	2	1	0	1	0	1	2	1	0	0	0	2	1	0	0	2	2	1	2	0	0	1	0	2	1
2	0	2	2	1	2	2	0	0	1	0	2	1	2	2	0	1	0	2	1	0	1	0	0	1	1	0	0	2	1	2	1	2	0	0	1	2	1
2	1	2	0	0	2	2	0	1	1	0	1	0	1	1	2	1	0	0	1	1	0	2	0	2	2	0	1	2	1	1	0	1	1	1	0	2	2
2	1	1	1	0	2	1	2	0	1	0	2	1	2	2	0	2	2	1	2	2	0	0	0	2	1	0	0	2	1	1	2	0	1	0	0	1	1
2	2	2	1	0	1	2	1	1	2	0	2	1	2	2	1	2	0	1	2	1	0	0	0	2	1	1	0	1	2	1	2	1	2	0	0	1	0
1	2	1	2	0	2	1	2	1	2	0	2	1	2	1	1	2	0	2	2	0	2	2	0	2	2	0	0	2	1	1	0	2	1	2	1	2	0
1	2	2	2	2	1	2	1	0	1	0	2	1	0	1	1	2	0	1	0	0	1	0	0	0	0	0	0	1	2	1	1	1	1	1	1	2	1
1	0	1	1	0	2	2	1	0	2	1	2	0	2	1	0	1	0	0	2	1	1	0	0	1	0	0	0	2	2	2	1	1	1	0	0	1	2
1	1	1	2	2	2	2	2	1	1	1	1	1	1	1	2	1	0	2	1	0	1	0	0	0	0	0	0	2	2	2	2	2	2	2	0	2	2
1	1	2	1	2	2	2	2	0	2	2	2	0	1	1	0	1	0	2	1	1	1	0	0	2	2	0	0	2	2	2	1	2	0	0	0	2	1
2	0	0	0	1	2	2	2	0	1	0	2	0	2	2	2	2	2	1	2	2	0	0	0	1	2	0	1	2	1	2	2	1	1	0	0	2	0
1	2	2	1	1	2	1	0	1	2	0	2	1	2	2	1	1	0	2	1	0	1	0	0	1	0	0	0	2	2	2	1	2	1	0	1	1	0
2	2	0	2	1	1	2	1	1	1	2	2	1	1	1	0	2	0	0	2	1	2	0	0	2	2	0	1	2	2	1	1	2	0	0	1	2	0
2	2	1	0	1	2	2	2	1	2	0	2	1	2	2	1	2	1	2	2	0	1	0	0	1	2	0	0	2	1	2	1	0	0	1	1	2	1
1	1	2	2	0	1	1	1	0	2	0	1	0	2	2	1	2	0	0	2	0	1	0	0	2	1	0	2	2	1	2	2	2	0	2	0	2	1
2	2	1	2	2	1	2	1	0	0	0	1	1	1	2	1	2	1	1	2	0	0	0	0	1	2	0	0	2	2	2	0	1	2	0	0	2	1
2	1	1	0	0	1	2	1	2	1	0	2	0	2	2	0	2	1	1	2	0	1	0	0	1	2	0	0	2	2	1	1	1	1	1	1	2	0
1	0	1	1	1	2	2	1	0	1	0	2	0	2	2	0	2	0	1	2	1	1	0	0	1	2	0	0	2	2	2	1	2	1	0	0	1	2
1	2	1	1	2	1	1	1	1	2	0	2	1	2	2	2	2	2	1	2	1	1	0	0	2	1	0	0	2	2	1	1	2	1	0	0	2	1
2	0	1	2	1	1	2	2	0	2	0	2	0	2	2	1	0	1	1	2	0	2	0	0	2	2	0	2	2	2	2	0	2	1	0	0	2	2
1	2	2	1	1	1	1	1	2	2	0	2	0	2	1	1	1	1	2	2	0	0	0	0	2	2	0	0	2	2	1	1	2	2	0	0	2	1
1	0	1	2	0	1	2	1	0	1	0	1	0	2	0	0	1	0	2	1	0	1	0	0	1	1	0	0	2	1	2	1	1	0	0	0	2	1
2	1	2	1	0	1	0	1	2	1	0	2	0	2	1	0	2	0	2	2	1	1	0	0	1	2	0	0	2	1	1	0	0	0	1	1	2	1
1	1	1	2	2	1	2	2	0	1	1	2	1	2	2	1	1	1	2	2	1	1	0	0	1	2	1	0	2	1	2	1	2	1	0	0	2	0
2	1	2	2	0	2	0	1	0	2	0	2	0	2	2	2	2	0	2	2	1	2	0	0	2	2	0	0	2	2	2	1	0	1	0	0	1	2
1	2	2	2	1	2	2	0	0	2	2	1	1	1	2	1	2	1	1	2	0	1	0	2	1	2	0	0	2	1	2	2	2	0	0	0	2	0
2	2	1	2	1	2	2	0	0	2	2	2	2	2	2	0	2	0	2	1	0	0	0	0	2	2	0	0	2	1	1	0	2	0	0	0	2	1
1	2	1	1	0	2	2	1	0	1	0	2	0	1	2	0	2	0	1	2	0	0	0	0	1	2	0	1	2	0	1	0	0	1	1	0	2	2
1	1	2	0	1	2	2	0	0	1	0	2	1	1	2	1	2	0	2	1	0	0	0	0	2	2	0	0	2	2	1	0	2	0	1	0	2	2
2	1	1	1	1	2	1	2	0	1	0	2	0	2	1	1	2	2	2	1	1	1	0	0	2	2	0	0	2	1	2	1	2	2	0	1	2	2
1	1	1	1	0	2	2	2	0	1	0	1	2	2	2	1	1	0	1	1	0	1	0	0	1	1	0	0	2	2	2	1	1	2	0	1	1	2
2	1	1	1	0	2	2	1	1	2	0	2	0	2	2	0	1	0	1	2	0	1	0	0	1	0	0	0	2	1	2	2	2	0	0	0	2	1
1	2	1	2	0	2	1	0	1	1	0	2	1	2	1	1	1	0	1	2	1	1	0	0	1	2	0	1	2	1	2	1	0	1	2	0	2	1
1	1	2	2	1	2	0	2	0	2	2	2	1	1	2	2	2	2	1	2	1	2	0	0	2	1	1	0	2	2	2	2	1	1	0	0	2	1
1	2	2	1	0	1	0	1	0	1	0	2	0	2	2	1	1	1	2	2	1	2	0	0	1	2	0	0	1	2	1	1	1	2	2	0	2	1
2	1	1	2	0	2	2	1	0	2	0	2	0	2	2	1	2	2	1	1	1	2	0	0	1	1	0	0	2	2	2	1	2	1	0	1	2	1
1	2	2	2	1	2	1	2	0	2	0	2	1	1	1	0	1	0	2	0	0	2	1	0	0	0	0	1	1	2	2	1	1	1	1	1	2	1
2	2	2	1	2	1	2	0	0	1	0	2	2	1	2	2	2	0	1	2	1	1	0	0	1	2	1	0	1	2	2	0	2	0	0	0	2	0
2	2	2	0	1	1	1	1	0	0	0	1	0	1	1	1	2	1	1	2	0	0	0	0	1	2	0	0	1	2	2	1	2	0	0	0	2	0
1	2	2	1	0	2	2	2	0	0	0	1	0	2	2	1	1	0	2	1	2	1	0	0	1	2	0	1	2	1	2	1	2	0	0	0	2	2
2	1	2	2	0	1	2	1	0	0	0	2	1	2	2	1	0	1	2	2	0	0	0	0	2	0	0	0	1	2	1	1	1	2	0	0	2	1
1	1	2	1	2	1	2	1	0	2	0	1	1	2	2	0	2	0	2	2	0	1	0	0	1	2	0	0	2	2	2	2	2	2	1	0	2	0
1	1	2	2	0	1	2	2	0	2	0	2	0	2	1	1	2	1	1	2	1	1	0	0	0	1	1	0	2	2	2	1	2	1	0	0	2	1
1	1	1	1	0	1	2	0	0	1	0	2	0	2	1	0	2	1	1	2	1	1	0	0	1	2	1	0	2	2	2	0	0	2	1	2	2	2
1	2	2	1	1	2	1	0	0	1	0	2	1	1	2	0	2	1	1	2	2	2	0	0	1	2	1	2	2	2	1	1	0	0	2	1	2	1
2	2	2	0	0	1	1	2	1	1	0	2	1	2	2	1	2	1	2	1	1	0	0	0	0	1	0	0	2	2	2	2	1	0	0	0	2	1
2	2	2	1	1	2	1	0	0	2	0	2	0	2	2	0	2	0	0	2	0	1	0	0	2	2	0	0	2	2	2	1	2	2	0	0	2	2
2	1	2	0	1	1	1	2	1	2	0	2	0	2	1	0	2	1	1	2	1	1	0	2	1	2	0	1	2	1	2	1	2	1	0	1	2	1
2	0	2	0	2	2	1	1	1	0	0	2	0	2	1	2	2	0	2	2	2	1	0	0	1	2	0	0	2	2	2	0	0	1	1	0	1	2
1	1	2	0	1	2	1	1	0	1	0	2	0	2	2	0	1	0	2	2	0	0	0	0	2	2	0	2	2	2	2	0	2	0	0	0	2	1
2	0	2	2	1	1	1	2	0	2	0	2	1	0	2	1	2	0	1	1	1	1	0	0	0	2	1	0	2	1	2	1	1	0	0	0	2	0
2	1	2	0	1	2	2	1	1	0	0	1	0	1	2	0	2	0	2	2	0	2	0	0	2	2	0	0	2	2	1	0	1	0	1	0	2	1
1	2	1	1	1	2	1	1	0	2	0	2	2	2	2	2	1	2	2	2	1	2	0	0	2	2	1	2	2	1	2	0	0	1	0	0	2	0
1	2	1	0	1	1	1	2	0	2	0	2	0	2	0	0	1	1	2	2	1	0	0	0	1	1	0	0	2	2	2	1	1	1	1	0	2	2
1	2	2	0	0	2	2	0	0	2	2	1	0	2	1	1	2	0	1	2	0	1	2	0	1	2	0	0	2	2	2	0	2	1	0	0	2	0
1	1	2	2	1	1	2	1	0	1	0	2	0	2	2	0	2	1	1	2	1	0	0	2	1	2	0	1	1	1	2	1	1	1	0	0	2	0
1	1	1	2	0	1	2	2	0	0	0	1	0	2	2	0	2	1	1	2	0	1	0	0	2	2	0	0	2	2	2	1	1	1	0	1	2	1
2	1	2	1	0	2	2	2	0	1	0	2	1	1	2	0	2	1	2	2	1	2	0	0	2	2	1	0	0	0	2	1	1	1	0	0	2	0
1	2	1	1	1	2	2	2	0	2	0	1	0	2	2	1	2	0	2	2	1	2	0	0	2	2	0	0	2	0	2	1	1	1	0	0	2	1
1	1	2	1	0	1	2	0	2	1	2	2	0	2	1	1	2	0	2	2	0	2	0	0	2	2	0	0	1	2	2	2	1	1	0	0	2	1
2	1	2	1	1	1	2	2	0	2	0	1	0	2	1	2	2	0	1	2	1	0	0	0	2	2	1	0	2	2	2	0	1	2	0	1	2	1
1	1	1	1	2	1	2	0	0	2	0	2	1	2	2	1	2	0	1	2	1	0	0	0	2	1	0	0	2	2	2	2	2	1	1	0	2	0
1	1	2	1	1	1	2	1	0	2	0	1	0	2	1	0	2	2	2	2	0	1	0	0	1	2	0	2	2	2	2	2	1	1	0	0	2	1
2	1	2	0	1	1	1	0	0	1	0	2	0	2	2	1	2	0	1	2	1	2	0	0	2	2	0	0	1	2	2	1	1	2	0	0	2	0
2	0	2	1	0	2	1	1	0	1	0	2	0	2	2	1	2	0	2	2	0	1	0	0	2	0	0	0	1	1	2	2	2	2	0	0	2	1
1	2	1	0	0	1	0	2	0	1	0	1	0	2	2	1	1	2	0	2	0	1	0	0	2	1	0	1	2	2	2	0	1	1	0	0	2	1
2	1	2	2	1	2	2	2	0	1	0	2	1	2	2	0	2	0	1	1	1	1	0	0	2	2	0	0	2	2	2	1	2	2	0	0	2	2
2	1	1	0	1	2	2	1	1	1	0	2	0	2	2	2	2	1	2	2	0	0	0	0	1	2	0	0	2	1	2	2	1	1	0	0	2	0
2	2	1	1	1	1	2	2	0	0	0	2	1	1	1	1	1	0	0	1	1	2	1	0	1	1	0	1	2	2	0	1	1	1	1	1	2	1
2	1	2	1	1	0	2	1	0	2	0	2	2	2	2	0	1	0	2	1	0	1	0	0	0	1	0	0	2	2	1	1	2	0	0	1	2	0
0	1	0	0	0	1	2	1	0	2	0	1	0	2	2	0	1	1	1	1	0	0	0	0	1	2	0	0	2	2	1	0	0	0	0	0	2	0
2	1	2	1	1	1	1	0	1	2	0	2	0	2	2	1	2	0	2	2	1	1	0	0	0	2	0	1	2	1	2	1	0	0	0	0	2	1
2	1	2	1	1	1	2	1	1	2	0	1	2	2	2	0	2	0	2	1	0	1	1	0	1	2	0	1	2	2	2	1	0	0	1	0	2	1
0	1	1	1	1	1	1	2	2	2	0	2	0	2	2	0	2	0	1	2	0	0	0	1	2	1	0	0	2	1	2	1	1	1	1	0	2	0
1	1	2	1	1	2	1	0	0	2	0	2	0	2	2	0	2	1	1	2	1	1	0	0	2	2	0	0	2	1	2	1	1	2	0	0	2	2
1	1	2	1	0	2	1	1	0	1	0	2	0	2	2	0	2	0	1	2	0	0	0	0	2	2	1	0	2	1	2	1	2	0	1	0	2	2
2	0	1	1	0	2	1	0	0	2	0	2	0	2	2	2	2	1	1	2	0	1	2	1	1	2	1	1	2	2	2	2	1	2	0	0	1	2
0	1	1	1	0	2	1	1	0	2	1	1	0	2	1	1	2	1	1	2	1	1	0	2	2	2	0	1	2	1	1	2	1	1	0	0	2	1
0	1	2	0	1	2	2	1	0	2	0	2	1	1	2	2	2	1	2	1	1	2	0	0	1	2	1	0	2	1	2	2	2	1	0	0	2	1
1	0	2	0	1	2	1	2	0	2	0	2	0	1	2	0	1	0	1	2	0	1	0	0	2	2	0	2	2	1	2	0	1	1	0	1	2	1
2	1	2	0	1	2	2	2	1	0	0	2	0	2	2	2	2	1	2	2	0	0	0	0	2	1	1	0	1	2	2	1	0	2	1	0	2	0
2	2	2	0	2	2	2	1	1	1	0	1	0	1	1	1	1	0	2	2	0	1	0	0	2	2	0	1	2	2	2	0	1	1	1	1	2	1
2	2	1	2	0	1	2	0	1	1	1	1	1	2	0	0	2	1	0	2	1	1	0	0	2	2	0	1	2	1	2	1	0	1	0	0	2	1
2	2	2	0	1	1	2	1	0	1	0	2	1	0	2	0	0	0	2	2	0	1	0	0	2	2	0	0	1	2	2	0	1	2	0	0	2	2
2	2	1	1	0	1	2	1	0	2	0	1	1	2	2	1	2	0	0	2	0	1	0	0	2	2	0	0	1	2	1	1	1	2	1	0	2	2
2	0	1	1	0	2	1	2	0	2	0	1	0	2	1	0	1	0	1	1	1	1	0	0	1	0	1	0	2	2	2	1	2	2	0	0	1	2
1	1	1	1	1	2	0	0	0	2	0	2	1	1	2	1	0	1	2	2	0	1	0	0	1	1	0	0	2	2	2	1	1	0	0	1	2	0
2	1	2	1	0	1	1	2	1	1	0	2	2	2	0	2	1	1	1	2	0	1	0	0	2	2	0	0	2	2	1	1	1	1	1	0	2	1
2	1	2	2	1	2	1	0	0	0	0	2	0	2	2	1	2	0	1	2	1	1	0	0	0	2	0	1	2	1	2	0	1	0	2	0	2	1
2	1	1	2	0	1	2	2	0	1	0	2	1	2	2	1	1	0	2	1	2	2	0	0	1	2	0	0	2	1	2	0	2	0	1	1	1	0
2	0	2	1	1	2	2	0	2	1	0	2	2	2	2	1	2	0	2	2	1	1	0	0	1	2	0	0	2	1	2	1	1	2	0	0	2	0
1	1	1	2	1	1	1	0	1	1	0	2	0	2	0	1	2	0	1	2	1	1	0	0	1	2	0	1	2	0	2	1	1	1	0	0	2	1
2	0	1	1	1	2	2	0	0	1	1	2	0	2	2	1	2	2	2	1	1	2	0	0	1	2	0	0	2	2	2	2	2	0	0	0	2	1
2	2	2	2	0	1	2	1	0	1	0	2	0	2	2	0	1	1	2	1	1	2	0	0	1	2	0	0	1	2	2	2	1	1	0	1	2	0
2	1	2	2	1	1	2	1	0	2	0	2	1	2	1	0	2	2	2	2	1	1	0	2	0	1	0	0	2	2	1	1	2	2	0	1	2	1
2	2	1	0	1	1	2	1	0	1	1	2	0	2	1	0	0	1	2	2	0	2	0	0	2	2	1	1	2	1	2	0	0	0	1	0	2	2
2	0	1	1	1	0	2	0	2	2	0	1	0	1	2	1	2	2	1	2	1	1	0	1	2	2	1	1	2	1	2	1	2	2	1	0	1	0
1	0	2	2	0	2	2	1	0	1	0	2	0	2	2	1	1	1	2	2	1	0	0	0	2	1	0	0	0	1	2	1	1	1	0	0	2	2
0	1	1	1	0	2	2	0	0	2	0	2	0	1	2	1	2	1	2	2	0	1	0	0	2	2	1	0	2	2	1	1	2	1	2	0	1	1
1	1	1	2	1	2	2	1	1	2	0	2	0	1	2	1	2	0	0	2	2	1	0	0	0	2	0	0	2	2	2	1	1	1	0	1	2	0
0	2	1	0	0	1	2	2	0	2	0	1	1	2	1	0	2	0	1	1	0	1	0	0	1	2	0	0	1	2	2	1	2	1	0	0	2	1
2	0	1	0	0	1	2	1	0	2	0	1	0	1	1	2	2	1	1	2	1	1	0	0	1	2	0	1	2	1	2	1	1	1	1	0	1	2
2	0	2	0	1	2	2	2	2	0	0	1	0	1	1	2	2	0	2	1	0	0	0	0	0	2	0	0	2	1	2	0	1	1	1	1	2	0
2	1	2	2	0	2	2	0	1	0	0	2	2	2	1	1	2	1	1	2	1	0	0	0	1	1	0	0	2	2	2	1	0	1	0	0	2	1
1	1	1	1	1	1	1	1	1	2	0	1	0	1	2	1	2	2	1	0	0	1	0	0	2	2	0	0	2	1	2	1	1	1	0	1	2	1
2	1	2	1	1	1	1	0	0	2	0	0	0	2	2	1	1	1	1	2	0	1	0	1	1	1	0	2	2	1	2	1	2	1	0	1	2	1
1	1	2	1	1	1	2	0	0	1	0	2	1	2	2	1	2	0	2	2	0	2	0	0	0	2	0	2	2	2	2	0	1	2	0	0	1	1
2	2	1	1	1	2	2	2	0	1	0	1	0	2	2	1	2	0	2	2	2	1	0	0	2	2	0	0	2	2	2	2	0	1	0	0	2	1
0	1	2	2	1	1	2	0	0	0	0	1	0	1	2	1	2	0	1	2	0	0	0	0	2	2	0	0	2	1	2	1	1	2	0	0	2	1
2	2	2	1	0	2	2	1	1	1	0	2	1	2	2	1	2	1	2	2	0	1	0	0	1	2	0	1	2	1	2	0	2	0	0	0	2	1
2	1	2	2	2	2	2	1	0	2	1	2	0	2	2	1	2	1	2	2	1	1	0	0	1	2	0	0	2	2	2	1	2	0	0	1	2	0
1	0	1	1	0	1	1	0	0	2	0	2	1	2	1	1	2	0	1	2	2	2	0	0	2	1	0	0	2	2	2	0	0	1	1	0	1	0
2	1	1	0	0	2	0	1	0	2	0	2	0	2	2	0	1	1	1	2	1	1	0	0	0	2	0	1	2	2	1	1	0	0	0	0	2	1
2	1	2	2	1	2	2	0	0	2	0	2	0	2	2	1	2	2	1	2	1	2	0	2	2	2	0	0	1	1	2	1	2	1	0	0	2	1
2	2	1	2	0	2	2	1	0	1	0	2	0	2	0	0	2	2	1	2	0	2	0	0	2	2	0	0	2	2	1	1	1	0	1	1	2	1
2	1	2	2	0	0	1	2	0	1	0	2	0	2	1	1	1	0	1	2	0	0	0	0	2	2	0	0	0	2	2	0	1	1	0	0	1	2
2	0	1	1	1	1	1	2	0	2	0	2	0	2	2	1	2	1	2	2	0	1	0	1	2	2	0	0	2	2	1	1	2	2	2	0	2	1
1	1	2	2	1	0	2	1	0	2	0	2	1	2	2	1	2	1	2	2	0	1	0	0	2	2	0	0	2	2	2	2	1	1	0	1	1	0
2	0	1	2	1	1	2	2	0	2	1	2	1	2	2	2	2	0	2	2	1	1	0	0	2	1	0	0	2	2	2	1	2	1	1	0	1	0
1	1	2	1	0	1	0	1	1	1	0	1	0	2	2	1	2	1	2	2	0	1	0	1	0	1	0	0	2	1	1	0	1	0	0	1	2	1
2	1	1	0	0	2	1	2	1	0	0	2	0	2	2	2	2	1	1	2	2	0	0	1	2	1	0	0	2	1	1	0	1	2	1	1	2	0
2	1	2	1	1	1	2	1	0	1	0	2	0	1	2	1	1	0	2	1	2	2	1	0	1	1	0	1	2	2	2	2	2	0	1	0	2	1
2	1	1	0	2	1	2	0	0	2	0	1	0	2	2	1	2	0	1	2	0	0	0	0	1	1	0	0	2	0	2	2	2	0	1	0	2	2
1	0	2	1	1	1	1	0	0	2	0	1	0	2	0	0	2	0	1	2	0	0	0	2	1	2	0	0	2	1	2	0	2	1	2	0	2	1
2	0	2	1	2	2	2	0	0	2	0	2	0	2	2	0	1	2	2	2	1	0	0	0	1	1	0	0	2	1	2	1	2	2	1	1	2	0
1	2	2	0	0	1	1	0	0	1	0	2	1	2	2	0	2	0	1	2	1	1	0	0	2	1	0	2	2	2	2	1	1	1	0	0	2	2
2	0	1	1	0	1	2	2	0	1	0	2	1	2	1	0	2	2	1	2	2	0	0	1	2	2	0	0	2	2	2	2	2	2	0	1	2	1
2	1	1	1	1	0	2	1	1	1	0	1	0	2	2	1	2	0	1	2	0	0	0	0	2	1	0	0	2	1	2	0	0	2	0	0	2	2
1	2	2	1	0	1	2	2	1	2	0	2	0	1	2	1	2	0	1	2	0	2	0	0	2	2	0	1	2	2	2	1	1	2	0	0	2	1
2	0	1	1	1	1	1	1	1	1	0	1	0	2	2	1	2	1	1	2	0	2	0	0	2	2	0	0	1	2	2	1	1	1	0	0	2	1
1	1	1	1	1	1	2	0	1	0	0	2	0	2	1	0	1	1	2	2	0	1	0	0	1	0	0	0	2	2	2	1	1	2	1	0	2	1
2	1	1	2	0	1	1	1	1	2	0	2	0	2	2	1	2	0	2	1	2	0	0	0	2	1	0	1	2	1	1	0	1	1	1	1	1	0
1	1	2	1	0	2	2	0	1	1	0	2	0	2	2	1	2	1	1	2	0	0	2	0	1	2	1	0	2	0	2	1	1	0	1	0	2	1
2	1	2	0	1	1	1	1	1	2	0	2	0	1	1	0	1	1	0	2	1	1	0	0	1	1	0	0	2	2	1	2	1	1	2	0	2	1
2	0	2	1	2	1	1	1	0	2	2	2	0	2	2	0	1	2	1	2	1	1	0	0	2	1	0	0	2	1	2	1	2	2	1	0	2	2
1	1	0	1	1	1	2	1	0	1	1	2	1	1	2	1	1	1	2	2	1	1	0	0	2	2	1	0	2	2	2	1	2	1	0	1	2	1
2	1	1	1	1	2	2	2	0	1	0	2	0	2	2	0	2	1	1	2	0	1	0	0	2	2	0	0	2	0	2	1	0	1	0	1	2	2
2	2	2	1	1	1	2	1	2	0	0	2	0	2	2	1	2	1	1	2	2	0	0	0	1	2	0	2	2	2	2	1	0	1	0	0	2	1
1	2	2	1	2	2	2	0	0	2	2	0	1	2	2	1	2	1	1	2	1	1	0	0	1	2	1	0	1	2	2	2	0	0	0	1	2	0
1	2	2	1	0	2	0	1	0	0	0	2	1	2	1	2	2	1	1	2	0	1	0	0	1	2	0	0	2	2	1	1	1	2	0	0	2	2
1	1	2	1	0	2	1	1	0	1	0	2	1	2	1	1	2	1	2	2	2	0	0	0	1	2	1	0	2	0	2	0	1	2	0	0	2	0
2	0	2	0	1	2	1	2	0	2	0	1	1	2	1	2	2	0	1	1	0	0	0	0	2	1	0	1	2	1	2	2	1	2	0	0	2	1
1	1	2	2	2	1	2	0	0	1	2	1	0	2	2	1	0	0	1	2	0	2	0	0	2	1	0	0	2	1	2	1	0	1	1	0	1	2
1	2	2	2	0	2	1	1	0	0	0	2	0	2	1	2	2	1	1	2	0	0	0	0	1	2	0	0	2	2	1	1	1	2	0	0	2	1
1	1	2	2	0	2	2	1	0	1	0	1	1	1	0	1	2	0	1	2	1	1	0	1	2	2	1	0	2	2	2	0	2	2	1	0	1	1
0	2	1	2	0	2	1	1	0	2	2	2	0	2	2	1	2	1	2	2	0	2	0	0	2	2	1	0	2	1	2	0	2	1	0	0	2	0
2	1	1	1	0	1	1	1	0	2	0	2	0	2	1	0	1	1	2	2	1	1	0	0	0	1	0	0	1	1	2	0	1	1	0	2	2	0
2	0	1	1	1	2	2	2	0	2	0	1	0	2	1	1	1	0	1	1	0	2	0	0	2	0	0	0	2	2	2	0	2	1	1	1	1	2
2	2	2	1	1	1	2	2	1	1	0	2	1	2	1	0	1	1	2	2	1	0	0	2	1	1	0	0	2	2	1	0	1	1	0	0	2	1
0	1	1	1	0	1	2	1	0	1	1	2	1	1	2	1	2	0	2	2	1	0	0	0	2	2	0	0	2	2	2	0	2	1	0	1	2	1
1	1	1	1	1	2	1	0	0	2	0	2	0	2	2	2	2	1	2	2	0	0	0	0	2	1	0	2	2	2	2	0	1	2	0	0	2	1
0	1	2	1	2	2	2	2	0	1	0	2	1	1	1	0	2	0	2	2	1	2	0	0	1	2	1	0	2	1	2	0	0	0	0	0	2	1
1	1	2	0	0	2	2	0	2	2	0	1	0	2	2	0	1	1	2	2	0	2	0	0	2	1	1	1	2	2	2	0	2	1	0	0	2	0
2	2	2	1	0	0	2	2	0	2	0	2	0	1	2	0	2	0	1	1	0	1	0	0	2	2	0	2	2	2	2	0	1	1	0	0	2	0
2	0	2	2	0	1	2	2	0	1	0	2	0	2	2	0	2	0	2	1	0	2	0	0	2	1	0	0	1	2	2	0	1	2	0	0	2	1
2	2	2	2	0	1	2	0	0	2	0	2	1	1	2	1	2	0	1	2	0	1	0	0	2	2	1	0	2	1	1	1	1	0	1	0	2	1
2	2	1	0	0	2	1	2	0	1	0	2	1	2	2	0	2	0	2	2	0	0	0	0	2	2	0	1	2	2	2	0	2	0	0	0	2	2
1	1	2	0	2	1	2	1	0	2	0	2	1	2	2	0	2	0	2	1	1	0	0	0	1	2	0	1	2	1	2	1	2	1	1	0	2	2
2	1	1	1	2	0	1	2	0	1	0	2	1	2	2	0	1	1	2	2	0	1	0	0	2	2	2	0	2	2	2	1	0	1	1	1	2	0
2	0	1	2	2	1	2	1	0	2	0	2	0	2	1	1	0	1	1	2	1	1	0	0	1	2	0	0	2	2	2	2	2	1	0	0	2	1
1	2	1	2	1	1	2	1	0	1	0	1	0	2	2	2	2	1	1	2	1	1	0	0	2	2	1	0	2	1	2	0	1	1	0	0	2	1
1	1	2	1	1	2	1	1	0	1	0	2	0	2	2	0	2	0	2	2	0	1	0	0	1	1	0	0	2	2	1	1	2	1	1	0	2	1
2	0	2	0	2	2	2	1	0	0	0	1	0	2	2	0	0	0	1	2	1	1	0	0	2	2	0	0	2	2	2	0	2	1	1	0	2	1
2	2	2	1	2	2	1	1	0	1	1	1	1	2	1	0	1	1	1	2	2	1	0	0	1	2	0	0	2	2	1	1	0	1	0	0	2	1
2	2	2	1	2	1	2	0	0	1	0	2	0	1	2	0	1	0	2	2	0	2	0	0	2	2	0	2	2	2	2	1	0	1	0	0	2	2
1	1	2	0	0	1	2	1	0	2	0	1	1	2	1	0	2	1	2	1	1	0	0	0	1	0	0	0	2	1	2	2	1	2	0	1	2	0
1	2	1	0	2	2	2	1	0	1	0	2	0	2	2	1	2	0	1	2	1	2	0	0	1	2	0	0	2	1	2	0	2	1	0	0	1	1
0	1	1	1	0	2	1	1	0	2	0	1	0	2	1	0	2	1	1	2	1	0	0	0	0	1	0	1	2	2	2	2	2	1	0	0	1	2
2	1	1	1	1	1	2	2	0	1	0	2	0	2	2	0	1	1	2	1	0	1	0	0	2	2	2	0	2	2	2	1	0	1	1	1	2	1
2	1	1	0	2	1	2	1	0	2	0	2	1	2	0	0	2	1	2	2	0	2	0	0	0	2	0	2	2	2	2	2	2	2	0	0	2	0
2	0	1	1	2	2	2	1	0	1	0	2	0	2	2	0	2	1	0	2	0	2	0	0	1	2	0	2	2	2	2	0	2	1	1	1	2	2
2	0	1	1	1	2	2	0	0	2	2	1	1	2	2	1	2	1	0	2	0	0	0	0	2	1	0	0	2	2	1	2	2	1	1	0	2	1
2	0	2	1	1	2	1	1	0	2	0	2	1	1	2	2	1	0	2	2	1	1	0	0	1	2	0	0	2	1	1	1	1	1	1	0	2	1
2	0	2	1	2	2	2	0	0	2	0	1	0	2	2	1	2	2	2	2	1	1	0	0	1	1	0	0	2	1	1	1	2	1	0	1	2	2
0	1	2	1	0	2	1	2	0	2	0	2	1	2	1	2	1	0	1	2	0	0	0	0	1	2	0	0	1	1	2	0	1	1	0	1	2	0
1	2	2	0	1	0	2	1	0	1	0	1	1	2	2	2	1	0	2	1	1	2	0	0	2	2	0	0	2	2	1	2	0	1	1	0	1	0
2	2	2	0	0	1	1	0	0	1	0	2	0	2	2	0	2	0	1	2	1	0	0	0	1	2	0	0	2	2	2	1	0	2	2	1	1	1
1	2	2	0	0	1	2	0	0	1	0	2	1	1	2	0	2	0	1	2	0	1	0	2	1	2	0	0	2	2	2	1	0	1	2	1	2	2
1	1	2	0	0	2	2	0	0	2	1	2	0	2	2	1	2	1	2	1	1	1	0	0	2	0	0	0	2	2	2	1	2	1	1	1	2	2
1	0	1	1	0	2	2	2	0	1	0	1	1	2	2	1	1	0	2	1	0	2	0	0	2	2	0	1	2	1	2	0	1	2	1	1	1	1
2	2	1	0	2	2	1	2	1	1	0	2	1	2	1	0	2	1	1	2	1	2	0	0	2	2	0	0	2	1	2	1	1	2	0	0	2	2
2	1	2	0	1	2	2	1	0	1	0	2	1	2	2	1	2	0	2	1	2	1	0	2	1	1	0	1	2	1	2	0	1	1	0	0	2	1
2	1	2	2	0	2	2	1	2	2	0	2	1	2	2	1	2	2	2	2	0	2	0	0	2	0	1	0	2	1	2	0	2	0	0	1	2	1
2	1	1	2	0	1	2	0	0	0	0	2	1	2	2	1	2	1	1	2	1	2	0	0	1	1	0	0	2	1	1	0	1	1	0	0	2	0
1	0	2	0	1	0	2	1	0	2	0	2	1	2	1	0	2	0	2	1	0	0	0	0	2	1	0	1	2	1	2	1	2	1	1	0	2	2
2	1	2	1	0	1	1	1	2	2	0	2	1	2	1	1	2	1	0	2	0	0	0	0	1	1	0	0	2	1	2	0	1	0	0	0	1	1
2	1	2	2	1	2	2	1	0	2	2	2	0	0	2	1	1	0	1	2	1	2	0	0	1	1	0	0	2	2	1	2	0	1	0	1	2	1
1	1	2	2	0	1	2	0	1	2	1	1	0	2	1	0	2	0	2	2	0	1	0	0	1	1	0	1	2	1	2	0	0	1	0	0	1	1
2	1	1	2	1	2	2	0	0	1	2	1	1	2	2	0	1	0	0	2	1	1	0	0	2	2	0	0	2	1	1	0	2	1	1	0	2	1
2	1	2	1	0	1	1	1	0	1	0	2	0	2	2	1	0	1	2	2	0	1	0	0	1	1	0	0	0	1	1	1	1	2	0	0	2	1
2	0	2	0	0	2	1	1	0	2	0	1	1	2	2	1	1	1	2	2	1	2	0	1	2	0	0	2	2	2	2	0	0	1	0	1	2	1
2	0	1	1	1	2	2	1	0	0	0	2	1	2	1	1	1	0	1	1	1	1	0	0	2	0	0	0	2	2	2	0	2	0	1	1	2	1
1	1	2	0	0	2	2	0	0	1	0	1	1	2	1	0	1	0	2	2	0	2	2	0	2	1	0	1	2	2	2	1	0	2	0	1	2	0
2	1	1	0	1	2	0	1	1	2	1	2	1	2	2	1	1	1	1	2	1	1	0	0	1	2	0	1	2	1	1	2	2	2	1	0	1	1
2	1	1	1	0	2	0	0	0	2	0	2	1	1	1	1	2	2	2	2	0	1	0	0	2	1	0	0	2	1	1	0	1	2	0	0	2	0
2	2	2	1	0	2	2	2	0	0	2	2	0	1	2	2	2	0	1	2	0	1	0	0	2	2	0	0	2	2	2	0	0	2	1	0	2	1
2	1	2	1	1	1	2	2	0	2	0	2	0	2	2	0	2	0	2	2	1	2	0	0	2	2	0	0	2	1	2	1	1	1	0	0	2	1
2	2	1	0	0	1	2	0	0	1	0	2	0	2	2	1	0	0	2	2	1	1	0	0	1	2	0	1	1	0	2	1	1	1	0	0	2	0
2	2	2	1	0	2	2	1	1	2	0	1	1	2	2	2	1	0	2	2	2	2	0	0	0	2	0	0	2	1	2	1	0	2	0	0	2	2
2	1	2	1	0	2	2	1	0	1	0	2	0	2	2	0	2	0	2	2	0	2	0	0	1	1	0	0	2	1	2	0	1	0	0	0	2	0
1	2	2	0	1	1	1	1	0	1	0	2	1	2	1	0	2	0	0	2	1	1	0	0	2	1	0	0	2	1	2	1	0	0	1	0	2	2
2	1	1	1	1	2	1	1	0	2	0	1	0	0	1	1	2	1	1	2	1	1	0	0	2	2	0	0	1	1	1	1	2	0	0	0	2	2
2	2	2	2	1	1	1	1	0	2	0	2	2	2	2	1	1	2	2	2	0	2	0	0	1	2	1	0	1	1	1	1	2	2	0	0	2	0
1	0	2	1	2	0	2	0	0	2	0	2	0	2	2	2	2	0	0	2	0	0	0	0	2	0	0	0	2	1	2	2	2	0	2	0	2	2
2	0	2	0	2	2	1	2	0	1	0	2	0	2	1	1	1	0	2	2	1	1	0	0	2	2	0	0	2	2	2	0	2	2	0	1	2	1
1	1	2	2	1	2	1	2	0	1	1	1	2	1	2	0	1	0	2	2	0	2	0	0	2	2	1	0	2	2	2	1	1	1	0	0	2	2
1	1	2	2	1	1	2	1	1	2	0	2	0	2	2	0	1	1	2	2	0	1	0	0	1	2	1	0	2	2	2	1	2	1	2	1	2	0
1	2	2	1	1	2	0	0	0	1	0	1	2	2	2	1	1	0	2	2	1	1	0	0	1	2	0	0	1	1	2	1	1	2	1	0	2	0
2	0	2	2	1	2	2	1	0	2	0	2	0	2	1	1	2	2	2	1	0	1	0	0	2	2	1	0	2	2	2	0	1	0	1	0	2	1
2	2	1	2	0	2	2	2	0	2	0	1	0	2	1	1	1	0	1	1	0	1	0	0	0	1	0	0	1	2	2	1	1	2	0	0	1	1
1	2	1	1	0	2	1	1	0	2	0	2	0	2	1	1	2	2	2	1	1	1	0	0	2	1	0	0	2	2	2	0	1	2	0	0	2	1
1	2	2	2	1	1	1	1	0	1	0	2	0	2	2	0	2	2	2	1	1	2	0	0	2	0	0	0	1	2	2	1	1	1	0	0	2	2
2	1	2	0	1	2	2	1	1	0	0	2	2	2	1	0	2	1	2	1	1	1	0	0	1	2	0	1	2	1	1	0	1	2	0	0	2	1
2	0	2	1	0	2	2	0	0	2	0	2	1	2	2	1	2	0	1	2	0	0	0	0	1	1	1	0	2	2	2	1	2	0	0	0	2	2
1	1	0	0	1	1	2	0	1	1	1	2	2	2	2	1	1	1	1	1	1	1	0	0	2	1	0	0	2	2	2	1	1	1	1	0	2	1
2	1	2	1	1	2	2	1	0	1	0	1	0	2	1	1	1	0	1	1	1	0	0	0	1	2	1	0	2	0	2	0	0	2	2	1	1	0
2	2	2	1	2	1	2	0	1	1	0	2	1	1	1	0	1	1	2	2	2	0	0	0	1	2	0	2	2	1	2	1	1	1	2	0	2	2
0	1	2	0	1	1	2	1	0	1	0	1	2	2	1	0	2	1	2	2	0	1	0	0	2	0	0	1	2	1	2	1	1	2	0	0	2	1
2	2	2	1	1	2	2	1	1	0	0	2	1	2	2	1	2	1	2	1	2	1	0	0	1	1	0	1	2	1	2	0	1	1	0	0	2	2
2	0	1	2	1	2	2	0	0	1	0	2	0	2	2	1	2	0	2	2	2	0	0	0	1	2	0	0	2	1	2	1	1	2	1	0	1	0
2	2	1	0	1	1	2	1	0	2	0	2	0	2	0	1	2	1	2	2	0	1	0	1	1	2	0	0	2	2	1	1	1	1	1	0	2	0
2	0	2	1	1	2	2	0	0	2	0	2	1	2	1	1	1	0	0	2	1	1	0	0	2	1	0	0	2	1	2	0	2	0	1	1	1	1
0	2	2	1	2	2	2	1	0	1	2	0	2	2	2	1	1	1	1	2	0	2	0	0	2	2	0	0	2	1	2	2	2	1	0	1	2	0
2	1	2	1	1	2	2	2	0	1	2	1	0	2	1	1	2	0	1	2	1	0	0	0	2	2	0	0	2	2	2	0	1	2	0	0	2	2
0	1	0	1	2	2	2	1	0	0	0	2	0	2	2	1	1	1	2	2	1	2	0	0	1	2	0	0	2	1	2	1	2	1	1	0	2	1
1	1	2	0	1	2	1	1	0	0	0	1	0	2	2	1	2	0	1	2	0	1	0	0	2	1	0	2	2	1	2	0	0	2	0	1	2	2
2	0	2	1	2	2	0	1	0	2	0	2	2	2	2	0	2	1	2	1	1	0	0	0	2	1	0	0	2	2	1	0	1	1	2	0	2	1
2	2	2	1	1	2	0	1	0	2	0	2	1	2	2	2	1	2	1	2	2	1	0	0	2	1	0	1	2	1	2	1	1	0	0	0	2	0
2	1	1	2	1	2	2	0	1	1	0	2	1	1	2	1	2	0	1	2	0	0	0	0	2	2	0	1	2	2	1	0	2	2	0	0	2	0
2	0	2	1	0	2	2	1	0	1	0	2	1	1	2	1	2	1	2	2	1	2	0	0	2	0	0	0	2	1	2	0	2	1	1	0	2	0
2	0	2	1	0	2	2	0	0	1	0	2	1	2	2	0	2	1	2	2	1	0	0	0	1	1	0	0	2	1	2	0	1	1	1	0	2	0
1	1	1	0	1	1	1	1	0	1	0	2	0	1	2	0	2	0	2	2	1	0	0	2	1	2	0	2	2	2	2	1	1	1	1	0	2	1
2	1	1	1	0	1	2	2	1	1	0	1	2	2	2	2	2	0	2	2	1	1	0	0	1	2	0	0	2	2	1	1	1	1	0	1	1	0
0	1	1	1	0	1	2	1	0	2	0	2	0	2	1	0	2	2	2	2	1	2	0	0	0	2	1	0	2	0	2	1	2	1	2	2	2	0
1	1	1	0	0	2	2	1	1	1	0	2	0	2	2	1	1	1	1	2	1	0	0	0	2	2	0	1	2	2	2	0	0	2	0	1	2	1
2	2	2	2	0	2	2	2	0	1	0	2	0	1	2	1	1	1	1	2	0	0	0	0	1	2	0	2	1	2	2	0	1	1	1	0	2	1
1	0	2	1	1	1	2	1	0	1	0	1	0	2	2	0	2	1	1	1	0	2	2	0	2	1	0	0	2	1	2	1	0	1	0	0	2	1
2	0	2	0	1	1	1	2	1	0	1	1	2	1	2	2	1	1	2	1	0	2	0	0	2	1	1	0	2	2	2	2	1	1	0	0	2	2
2	2	2	0	1	1	2	1	0	1	0	2	0	1	2	0	2	0	2	2	2	0	0	0	1	2	0	2	2	2	2	1	0	1	1	0	1	1
1	2	1	2	0	1	2	1	1	0	0	2	0	1	2	2	2	1	1	1	0	1	0	0	0	1	0	1	2	2	1	1	1	2	1	0	2	1
2	1	1	1	1	2	1	1	1	1	0	1	0	1	0	1	2	0	1	2	0	1	0	0	2	2	0	0	2	2	1	1	0	0	1	0	2	0
2	1	2	1	0	2	1	2	1	0	0	2	0	2	1	2	2	1	2	1	1	1	0	0	1	1	0	1	2	2	2	0	1	1	0	0	2	1
2	2	2	1	1	2	2	1	0	1	0	2	0	2	2	1	0	0	1	2	1	1	0	0	2	2	0	2	2	2	1	2	0	0	1	1	2	1
2	1	2	1	0	1	2	1	0	1	0	2	0	2	2	2	0	1	2	2	1	2	0	2	0	1	0	0	2	1	2	1	1	1	0	0	2	1
1	1	2	2	0	1	2	1	0	1	0	2	0	2	1	1	1	0	2	2	1	1	0	0	0	1	0	0	2	2	2	2	2	1	0	0	2	2
1	1	1	0	1	2	1	1	0	2	0	2	0	1	2	2	1	1	1	2	1	2	0	0	1	2	0	0	1	1	2	0	1	1	1	0	2	2
2	1	2	0	2	1	2	1	0	2	0	1	0	2	1	0	2	0	2	2	1	2	0	0	2	2	1	0	2	2	2	0	0	2	0	1	2	1
1	0	1	1	1	2	2	0	0	0	0	2	1	2	2	0	1	1	2	2	0	1	0	0	1	2	0	0	2	1	2	0	2	1	0	2	2	0
1	1	2	0	0	2	2	1	0	1	0	2	0	1	2	1	2	1	0	2	1	2	0	0	1	0	0	1	1	2	2	0	1	0	1	0	2	0
1	1	2	1	0	1	1	1	2	1	2	1	1	1	2	1	2	1	1	2	1	1	0	0	1	2	0	1	2	2	2	0	1	2	1	0	2	0
2	0	0	2	1	1	2	1	0	0	0	2	1	2	2	0	1	0	2	1	0	2	0	0	2	1	0	0	2	2	1	0	1	2	0	2	2	0
1	2	2	2	1	2	2	2	0	1	0	2	2	2	2	2	1	0	2	2	1	1	0	0	0	1	0	0	2	1	2	0	0	2	1	0	1	0
1	0	1	1	1	2	1	0	0	1	0	2	0	2	1	1	2	0	2	2	1	2	0	0	2	2	0	2	2	1	2	1	1	0	2	1	2	0
2	0	2	2	1	1	2	1	0	1	0	2	0	2	1	1	1	0	1	1	0	1	0	0	2	1	0	0	2	2	2	0	1	0	1	1	2	1
0	1	2	2	0	2	1	0	0	2	0	2	0	2	1	0	2	1	1	2	1	0	0	0	0	2	0	1	1	2	2	1	1	2	0	0	2	1
1	1	2	2	0	1	2	2	0	2	1	1	0	2	1	2	1	1	1	2	0	0	0	0	2	2	0	0	2	2	2	1	2	1	0	0	1	1
0	2	0	2	0	2	2	2	1	1	0	2	0	2	2	1	2	1	2	2	1	1	0	2	2	2	1	0	2	1	2	0	1	1	1	0	1	0
1	1	1	1	1	2	2	2	0	0	1	2	0	2	2	0	2	1	1	2	0	1	0	2	2	2	1	0	2	1	2	1	2	1	0	0	2	1
2	2	1	0	1	1	1	0	0	0	0	1	1	1	1	0	2	1	1	1	0	0	0	0	1	2	0	1	1	2	2	1	2	0	0	0	2	1
1	2	0	2	0	2	2	2	1	1	0	2	0	1	2	1	2	1	1	1	0	1	0	0	2	0	0	1	2	2	2	0	1	2	1	0	2	1
2	1	2	1	0	1	2	1	0	2	0	2	1	2	2	0	2	1	2	2	1	2	0	0	1	1	0	0	2	2	2	1	1	1	0	1	2	0
1	1	1	1	0	1	1	1	0	2	0	2	1	2	2	1	2	1	2	2	1	1	0	0	2	2	0	0	2	1	1	1	1	1	0	1	2	0
1	0	2	1	1	1	0	1	2	1	0	2	2	2	1	1	2	0	2	2	1	1	0	0	2	2	1	0	2	2	2	1	0	0	0	1	2	0
2	2	2	0	1	1	1	1	0	1	0	2	1	0	2	1	2	0	2	2	0	2	0	0	2	2	0	0	1	2	2	1	0	1	1	0	2	2
2	1	2	1	2	2	2	1	0	1	0	1	1	2	1	1	2	1	1	2	0	0	0	0	2	1	0	0	2	2	2	1	1	2	1	0	2	0
2	1	1	2	1	2	1	0	0	2	0	2	1	1	2	1	1	0	0	2	0	1	0	0	2	2	0	2	2	1	2	0	2	0	1	0	2	2
1	1	1	0	0	1	2	2	1	1	0	1	1	2	2	1	1	0	1	2	0	2	0	0	2	2	0	1	2	2	2	1	1	1	0	1	2	0
1	2	1	1	1	2	0	2	0	2	0	2	0	2	1	2	1	1	2	1	0	0	0	0	0	1	0	0	1	2	2	1	1	0	1	0	2	2
1	0	1	1	1	2	2	1	0	1	0	1	1	1	1	2	1	0	2	2	0	1	0	0	2	2	1	2	2	2	2	2	1	1	1	0	2	2
2	1	2	1	2	2	2	1	0	1	0	2	1	2	2	1	1	0	1	2	2	2	0	2	2	2	0	1	2	2	1	0	0	0	1	1	2	0
2	1	2	2	0	1	1	2	1	2	0	2	0	2	2	0	1	0	1	1	1	1	0	0	1	1	0	2	2	1	2	1	2	1	0	0	2	0
1	0	2	1	1	1	1	1	1	1	0	1	1	2	2	1	1	1	2	1	0	1	0	0	2	1	1	0	2	2	2	1	0	1	0	0	2	2
2	1	2	1	0	2	1	0	0	1	0	2	0	2	2	1	1	0	2	2	1	1	0	0	2	1	0	0	0	2	1	0	1	1	0	0	2	0
1	2	1	1	0	1	1	1	0	1	0	2	1	2	2	2	2	0	0	2	0	0	0	0	2	1	0	0	2	2	2	1	2	2	0	0	2	0
2	2	1	1	0	2	1	1	0	1	0	1	0	2	1	0	1	0	1	1	0	1	0	0	1	2	0	0	2	1	2	0	2	0	2	0	2	2
2	1	1	1	1	2	2	1	1	0	0	2	0	2	2	2	1	0	2	2	1	0	0	0	2	2	0	0	2	2	2	0	2	1	0	0	2	2
1	1	2	1	1	1	2	0	0	1	0	2	2	1	2	1	2	0	2	2	1	0	0	0	2	2	0	0	2	2	2	1	1	2	0	0	2	0
2	2	2	1	0	1	2	1	0	0	0	2	0	2	2	1	0	1	1	2	0	0	0	0	0	2	0	0	0	1	1	1	2	2	0	0	2	1
2	2	0	1	1	2	1	1	0	1	0	2	0	2	2	0	1	0	1	2	0	1	0	0	2	1	0	1	2	2	1	2	1	1	0	0	2	2
2	1	2	2	2	2	1	1	0	2	0	2	0	1	2	2	2	1	1	2	0	1	0	0	2	2	0	0	2	0	2	0	1	2	1	0	2	1
2	0	1	1	2	2	1	1	0	1	0	1	1	2	0	0	2	1	2	2	0	1	0	0	2	2	0	2	2	2	1	2	1	2	0	0	2	1
2	1	2	2	1	1	1	1	0	2	0	2	0	2	2	1	2	0	0	2	0	1	0	0	2	0	0	2	2	1	2	2	2	1	2	0	2	1
2	0	2	1	1	2	2	2	0	1	2	2	1	1	2	0	1	0	2	1	0	2	0	0	1	1	0	0	1	1	2	0	1	0	0	0	2	1
1	2	1	1	0	1	2	2	0	1	2	2	0	2	2	2	1	0	2	2	0	1	0	0	2	2	0	0	2	1	2	0	2	1	0	0	2	0
2	1	1	1	0	2	1	1	1	2	1	2	0	2	2	2	2	1	0	2	0	0	0	0	1	1	0	1	2	2	2	0	2	0	0	0	1	2
2	2	2	1	0	2	1	1	0	1	0	2	0	2	2	0	0	0	1	2	1	1	0	0	2	2	0	1	2	2	2	2	1	1	0	0	2	1
1	2	1	1	0	2	0	0	1	1	0	2	1	1	2	0	2	2	1	2	1	1	0	0	2	2	0	0	2	2	2	2	1	1	1	0	2	1
2	0	2	1	0	2	2	1	0	1	0	2	0	2	1	1	1	1	2	1	0	0	0	0	2	2	1	0	1	2	2	2	1	0	1	0	2	1
2	0	2	2	1	1	2	1	0	2	0	2	0	2	1	1	2	1	2	2	1	0	0	0	2	1	0	0	1	2	2	1	1	0	1	1	2	1
1	1	2	2	1	1	1	1	0	2	2	2	0	2	2	1	2	2	2	2	1	1	0	0	1	2	0	0	2	2	0	1	1	0	1	0	1	1
2	0	2	2	0	1	2	0	0	1	0	2	2	2	2	1	1	1	2	2	1	2	0	0	1	2	0	0	2	1	2	2	1	1	1	0	1	0
2	2	2	1	0	2	2	2	2	0	2	2	0	2	2	1	1	1	1	2	1	1	0	0	0	2	0	2	2	2	2	0	2	1	0	0	2	2
2	2	1	0	1	2	2	0	0	1	0	1	1	2	1	1	2	0	1	2	1	2	0	0	2	1	0	0	2	2	2	2	0	1	1	1	2	0
2	2	1	1	1	2	2	1	0	1	0	2	1	2	2	1	1	1	2	2	1	1	0	0	1	2	0	0	2	1	2	1	1	0	0	0	1	0
1	2	1	2	0	2	2	1	1	2	1	2	1	2	1	1	2	2	0	2	0	0	0	0	1	2	0	0	2	2	1	2	2	2	1	0	2	0
2	2	2	0	1	1	2	0	0	2	0	2	0	2	2	0	2	0	2	2	0	1	0	0	0	2	0	1	1	1	2	1	0	1	0	0	1	0
2	1	2	0	2	2	1	2	0	2	0	2	0	2	0	1	2	0	0	2	1	1	0	0	1	2	0	0	2	2	1	1	0	2	0	1	2	1
2	2	2	1	1	2	2	1	0	0	0	2	0	1	1	1	2	0	2	2	0	0	0	0	1	1	0	0	1	2	2	0	1	1	2	1	2	2
2	1	2	2	2	1	2	0	1	2	0	1	0	1	2	0	2	1	2	2	2	1	0	1	2	2	0	0	2	0	2	1	1	1	1	0	2	1
2	2	0	1	0	1	2	1	0	1	0	2	1	2	1	1	1	0	2	2	1	2	0	0	1	2	1	0	2	2	2	0	0	2	0	1	2	1
2	0	1	0	1	2	2	1	0	0	0	1	1	2	2	1	1	1	2	1	0	1	0	0	2	2	1	2	2	2	2	1	0	2	1	0	2	2
0	2	2	2	1	2	2	1	0	0	0	1	0	2	1	1	1	1	2	1	0	1	0	0	1	2	0	1	2	2	2	1	0	0	0	0	2	0
2	0	2	1	1	0	1	2	0	2	0	2	0	2	2	1	2	2	1	1	0	0	0	0	2	2	0	0	2	2	2	1	2	1	0	0	2	1
2	1	2	2	0	1	2	2	0	2	0	2	1	2	2	2	2	0	2	2	0	1	0	0	1	2	0	0	2	1	2	1	1	1	0	1	2	1
2	2	2	2	0	2	1	1	0	1	2	1	0	2	1	0	2	0	1	2	0	2	0	2	2	2	0	0	2	2	2	2	1	0	0	0	2	1
2	1	2	2	1	2	2	1	0	1	0	2	0	2	2	1	2	2	1	2	2	1	0	0	2	2	1	0	1	2	2	1	1	0	1	0	2	1
2	2	2	2	1	2	1	1	0	1	0	1	0	1	2	1	2	1	0	2	0	1	0	0	2	2	1	2	2	1	2	1	0	0	0	0	2	1
1	1	2	1	1	2	0	1	0	2	0	2	1	2	2	0	2	0	2	2	0	0	0	0	1	2	1	0	2	1	2	1	2	0	1	0	2	1
1	0	2	1	1	2	1	1	0	1	0	1	1	2	2	1	2	1	2	1	1	0	2	0	0	2	0	0	2	1	2	0	1	1	0	1	2	0
1	2	1	1	1	2	2	1	1	2	0	2	2	2	1	1	0	0	2	2	1	1	0	2	2	2	0	2	2	0	1	2	1	1	1	0	2	2
1	0	2	2	0	1	1	1	0	1	0	1	0	2	1	0	1	1	2	2	0	0	0	0	1	2	0	0	0	2	2	0	1	2	0	0	1	1
2	0	2	1	1	1	1	2	2	2	0	2	0	1	0	1	1	1	1	1	0	1	2	1	1	2	1	1	2	1	2	0	2	2	1	0	2	0
2	1	2	1	0	2	1	1	0	1	2	1	0	2	2	1	2	0	1	2	0	2	0	0	2	2	0	0	2	2	2	1	1	0	0	0	2	1
2	0	1	2	0	1	2	1	2	1	0	1	1	1	0	1	2	0	2	2	0	2	0	0	2	2	0	2	2	2	2	1	1	1	1	0	2	2
2	1	1	2	1	1	2	2	0	2	0	2	0	2	1	1	0	0	1	2	1	1	0	0	2	1	0	0	2	2	2	1	2	1	0	0	2	1
2	2	0	1	0	1	0	2	0	2	0	2	1	1	0	2	2	2	1	2	1	1	0	0	2	2	0	0	2	2	1	1	1	1	0	0	2	1
2	2	1	1	0	2	1	1	1	2	0	2	2	1	2	1	1	0	2	2	1	0	0	0	2	2	0	1	2	2	2	0	0	2	1	1	2	2
1	2	2	1	0	2	2	0	1	2	0	1	0	2	2	1	2	1	1	2	0	0	0	0	1	2	1	1	2	1	2	0	1	0	1	0	1	1
2	1	2	1	1	1	2	1	0	2	0	2	0	2	2	1	1	2	1	1	2	2	0	0	2	2	0	0	1	2	2	1	1	1	0	1	2	0
1	0	1	1	0	2	2	1	0	1	1	2	0	2	2	1	2	1	2	2	0	2	0	0	2	1	0	0	2	2	1	1	1	1	0	1	2	1
2	1	2	1	2	1	2	2	0	2	0	1	0	2	1	1	2	1	2	2	1	0	0	2	2	2	1	0	2	2	2	0	0	2	0	0	2	2
1	1	1	2	2	0	2	1	0	2	0	2	1	2	2	0	2	2	2	2	1	1	0	0	2	2	1	0	2	2	2	0	1	2	1	2	2	2
1	2	2	1	1	1	2	1	1	0	2	2	1	2	1	1	1	1	1	2	1	0	0	0	2	2	0	0	2	2	2	1	1	0	0	0	2	1
1	1	2	2	1	1	1	2	0	1	0	1	0	2	2	1	2	1	2	2	2	1	0	0	2	2	0	1	0	2	2	1	1	1	0	0	2	0
1	0	1	0	1	2	2	0	0	0	2	2	0	2	2	1	2	0	1	2	0	1	0	0	2	1	0	0	2	2	1	2	2	0	0	0	2	0
1	2	2	1	1	1	0	1	0	2	0	2	1	2	2	1	1	1	1	2	1	0	0	0	1	2	1	0	1	1	2	1	1	2	0	0	2	0
2	1	1	0	1	2	2	1	1	1	0	2	0	2	2	0	2	1	2	2	1	0	0	0	1	2	0	2	1	1	2	1	2	2	1	1	2	0
2	1	2	1	1	2	1	2	1	1	0	2	1	1	2	2	1	0	2	1	0	1	0	0	1	1	0	0	2	2	2	0	0	0	1	1	2	2
2	1	0	1	1	1	2	1	0	1	0	2	1	1	1	0	2	0	2	1	0	1	0	0	2	0	0	0	2	2	2	1	0	1	0	1	2	0
2	1	2	2	0	1	0	1	0	2	0	2	1	2	2	1	2	1	0	2	2	1	0	0	0	2	0	0	2	2	1	1	0	0	0	0	2	0
2	1	2	2	0	1	2	1	0	0	0	1	2	2	2	2	2	0	2	2	0	1	0	0	1	2	0	0	2	2	1	0	1	1	1	1	1	0
2	2	1	1	0	1	2	1	1	1	0	2	0	2	0	1	2	2	0	2	0	1	0	0	2	2	0	0	1	2	2	1	2	1	0	1	2	1
1	1	1	2	1	2	2	1	0	2	0	2	0	1	2	2	1	0	1	2	0	0	0	0	1	2	0	0	1	2	2	1	1	2	0	0	2	0
2	1	2	2	2	2	2	1	1	2	0	2	1	2	2	0	1	1	2	2	1	2	0	0	2	2	0	0	2	1	2	0	2	0	0	0	2	1
1	2	2	0	2	1	2	0	0	1	1	2	0	1	1	0	2	0	2	2	1	0	0	0	2	1	0	0	1	2	1	1	1	1	1	0	1	1
2	1	2	0	1	1	1	2	0	2	0	1	0	2	2	1	2	1	1	0	0	1	0	0	1	1	0	1	1	2	1	2	0	2	0	0	2	1
2	1	2	1	0	1	1	1	0	1	0	2	1	2	2	1	2	1	1	2	0	1	0	0	2	1	0	0	2	1	2	1	2	2	0	0	2	2
2	1	2	1	0	2	0	2	1	2	0	2	1	2	1	0	2	1	2	1	0	1	0	0	2	1	0	0	1	1	2	2	1	1	0	0	2	0
1	0	2	1	1	2	2	0	0	1	0	2	1	2	2	0	2	1	0	2	0	1	0	0	2	2	0	2	2	2	2	1	2	2	0	0	2	1
1	0	2	1	0	1	2	0	0	0	0	2	0	2	0	0	2	1	2	1	0	1	0	0	1	2	0	0	2	1	2	1	2	1	0	2	2	0
2	2	2	0	1	2	0	1	1	2	1	2	1	2	2	1	1	1	2	2	1	1	0	0	0	2	0	1	2	1	2	2	2	1	0	0	1	1
1	1	1	2	1	1	2	0	1	1	0	2	0	2	2	1	2	1	2	2	2	1	0	0	2	1	0	1	2	2	1	0	1	1	1	0	1	0
1	1	2	1	0	1	1	1	0	1	1	2	0	2	2	1	1	0	2	2	0	2	0	0	2	1	1	0	2	2	2	1	1	0	0	0	2	0
2	2	1	1	1	1	1	2	1	1	0	2	1	2	2	1	2	2	0	2	1	1	0	0	1	2	0	0	2	2	1	2	1	1	0	0	2	1
1	0	2	1	0	1	0	2	0	2	1	2	0	2	1	0	2	0	2	2	0	1	0	0	1	2	0	0	2	2	2	1	2	0	0	0	2	2
2	1	2	0	1	2	2	1	0	1	0	2	0	1	2	1	2	0	2	1	0	0	0	0	2	2	0	0	2	2	1	0	2	0	0	0	2	1
1	2	1	0	1	0	2	0	0	1	0	1	0	1	1	0	2	0	1	2	1	1	0	0	2	1	0	0	1	2	1	1	1	1	0	0	1	0
2	2	2	1	1	1	2	2	0	1	0	2	1	2	2	0	2	1	1	1	1	2	0	0	2	2	0	0	2	1	2	2	1	1	0	1	2	2
2	2	2	0	1	2	2	1	0	2	0	2	0	1	2	0	2	0	2	2	1	1	0	0	1	2	0	0	2	1	2	1	1	1	1	0	1	1
1	2	2	0	1	2	2	1	0	0	0	1	0	2	2	1	2	0	2	2	1	1	0	0	1	2	0	0	1	1	2	1	1	1	0	0	2	1
2	2	2	1	2	2	2	0	0	1	0	0	1	2	1	1	2	0	2	2	1	1	0	0	1	2	0	0	1	2	1	1	1	0	1	1	2	1
1	2	2	0	1	2	1	1	0	1	0	2	1	2	1	0	2	0	2	2	0	2	0	0	2	1	0	2	2	2	2	0	1	0	1	1	2	0
1	1	1	2	0	2	1	1	0	2	0	1	1	2	1	1	2	0	2	2	0	0	2	0	1	2	0	0	2	1	2	0	1	1	0	0	1	1
2	1	1	1	1	1	2	1	1	2	0	2	0	2	2	0	2	0	2	2	1	0	0	2	1	2	0	0	2	2	2	1	1	1	1	1	2	0
2	2	2	1	2	1	2	1	0	1	1	2	1	2	2	1	1	1	2	2	1	1	0	0	2	2	1	0	2	2	2	1	2	1	0	0	2	1
1	0	1	1	2	2	2	0	0	0	0	2	0	2	1	0	2	0	2	2	0	2	0	0	1	1	0	0	2	1	2	1	1	1	0	1	2	0
1	2	1	0	0	2	2	0	0	2	0	2	0	2	2	1	2	0	2	2	0	1	0	0	1	2	0	0	2	1	2	0	2	0	0	0	2	1
1	2	1	2	2	1	2	2	0	2	0	2	1	0	2	1	2	0	1	0	2	0	0	0	1	0	0	0	1	2	2	1	0	1	1	1	2	2
1	2	2	1	0	1	2	1	1	2	0	2	0	1	1	1	2	1	1	2	0	0	0	0	2	2	0	0	2	1	2	0	0	2	0	0	2	1
1	1	1	1	0	2	2	2	1	1	0	2	0	1	1	2	2	1	1	1	2	0	0	0	2	2	0	0	2	1	1	2	2	1	0	0	2	1
2	0	1	1	1	1	1	1	0	1	0	1	1	2	1	1	2	0	1	2	1	2	0	0	1	2	0	0	2	1	2	0	0	1	2	0	1	0
1	2	2	1	0	2	1	1	1	1	0	2	0	0	2	0	2	0	1	2	1	1	0	0	2	2	0	0	1	1	1	1	1	0	1	1	2	2
2	0	1	2	1	2	2	1	0	2	0	2	0	2	2	2	2	1	2	2	0	0	0	0	1	2	0	2	2	2	2	1	1	0	0	0	1	1
0	1	2	0	1	1	1	0	0	1	0	1	2	2	1	0	2	1	2	2	0	1	0	0	1	2	0	0	2	1	2	1	1	2	0	0	2	1
1	1	2	2	1	2	2	2	0	2	0	2	0	2	0	1	2	1	1	2	2	2	0	0	1	2	0	0	2	1	2	0	2	1	0	0	1	1
2	2	2	2	1	1	2	2	0	2	0	2	0	2	2	2	2	1	2	2	0	1	0	0	2	2	0	0	2	2	2	2	0	0	1	0	2	1
2	1	1	1	2	2	0	2	2	1	0	2	0	1	1	2	1	1	2	2	0	2	0	0	1	2	0	0	2	2	2	2	2	1	1	0	2	2
2	2	2	0	1	1	1	1	0	1	2	2	1	1	2	1	0	0	2	2	2	2	0	0	1	2	0	0	1	2	2	1	0	2	0	0	2	2
2	1	2	1	0	1	2	1	1	1	1	1	2	2	2	2	2	0	2	2	0	1	0	0	0	2	0	0	2	1	2	0	1	1	0	1	1	1
2	0	1	0	1	1	1	0	0	2	0	1	0	2	1	2	2	0	2	1	2	0	0	0	2	1	0	0	2	2	0	2	1	1	0	1	1	2
2	2	1	1	0	1	2	1	0	2	0	2	1	2	1	1	0	0	2	1	1	1	0	0	2	2	0	1	2	2	2	0	1	1	0	0	2	1
2	2	2	0	1	2	2	0	2	1	0	1	1	1	1	1	2	0	2	1	0	1	0	0	2	2	0	0	2	2	1	1	0	1	1	1	2	1
2	1	2	0	0	2	2	1	0	1	0	2	1	2	2	0	2	1	2	1	1	1	0	0	1	2	0	1	2	1	1	1	1	1	2	0	2	2
2	0	1	2	1	2	2	2	1	2	0	2	0	2	1	2	2	0	2	2	0	1	0	0	2	2	0	0	2	1	1	2	2	1	0	1	2	1
1	2	2	0	1	2	2	0	1	1	0	2	1	2	1	1	2	0	2	2	0	2	0	0	2	1	0	0	1	1	1	1	1	2	0	2	2	1
1	0	1	2	0	2	2	1	0	1	0	1	0	2	2	1	2	1	0	2	0	2	0	0	2	1	0	0	2	2	2	1	1	1	0	0	2	2
2	1	2	0	1	0	1	1	0	1	0	2	1	2	1	0	2	0	1	2	2	1	0	0	1	1	0	1	2	1	1	2	0	0	2	0	2	1
1	0	2	2	0	2	2	1	0	2	0	2	0	2	2	1	2	1	1	2	1	0	0	0	1	1	0	0	1	1	1	1	1	1	0	0	2	1
2	1	2	2	0	2	2	2	0	1	0	2	0	1	2	1	2	0	2	2	0	0	0	0	2	2	0	2	2	2	2	0	0	1	0	0	2	0
2	0	1	1	1	1	1	2	0	2	0	2	1	2	1	0	2	1	2	1	0	0	0	1	2	2	2	0	2	2	2	1	1	2	1	1	2	1
1	1	0	2	0	2	1	2	1	0	0	2	1	2	2	1	2	1	1	2	0	0	0	0	2	2	0	1	2	2	2	0	1	2	1	0	2	1
2	0	2	0	1	1	2	1	1	1	0	2	0	2	2	1	1	0	2	2	1	1	0	0	1	2	0	0	2	2	1	1	0	1	1	0	1	1
1	1	2	1	0	2	1	1	0	1	0	1	0	1	2	1	1	0	2	2	0	2	0	0	1	2	1	1	2	2	2	1	1	0	0	0	1	2
2	1	2	1	0	2	2	1	0	2	0	1	0	2	2	1	2	0	1	2	1	1	0	0	1	2	0	0	2	2	2	1	1	1	0	0	2	0
1	2	1	2	1	2	2	1	0	2	1	1	1	2	2	1	2	2	1	1	0	2	0	0	2	1	0	0	1	1	2	2	1	1	2	1	2	1
1	0	2	1	0	2	2	1	0	1	0	1	0	2	1	0	2	1	2	1	0	2	0	0	1	2	0	0	2	1	2	1	2	0	1	1	2	0
1	1	1	1	0	2	1	0	1	2	0	2	0	2	1	0	1	0	2	2	1	1	0	2	1	2	1	0	1	2	2	1	1	1	0	2	2	0
2	1	1	0	1	2	1	1	0	2	0	2	0	2	1	1	2	1	1	0	0	2	0	0	1	2	0	1	2	1	1	1	1	2	0	1	2	2
1	1	2	1	1	2	1	1	0	1	0	2	1	1	2	2	2	1	1	2	1	1	0	0	1	2	1	1	2	1	2	0	2	1	0	0	2	2
2	1	2	2	1	2	2	1	0	2	0	2	0	2	2	1	2	2	1	2	1	2	0	2	1	1	0	0	2	1	2	2	2	1	0	1	2	1
2	0	2	1	1	2	1	2	0	1	0	2	1	2	2	2	2	1	2	2	1	1	0	0	2	2	1	0	2	2	2	1	0	2	1	1	2	1
2	2	2	1	1	2	2	2	0	1	0	2	1	2	1	1	1	1	2	2	0	1	0	0	2	2	0	0	2	2	1	1	1	1	1	0	2	2
2	1	0	1	1	2	2	1	1	2	0	1	1	2	2	1	2	1	1	2	0	0	0	0	2	2	1	0	2	2	2	0	1	2	2	0	2	0
2	2	2	1	0	1	2	0	0	1	0	2	2	1	2	0	1	2	2	2	1	1	0	2	2	1	0	0	2	2	1	1	1	2	0	0	2	1
2	0	1	0	0	2	1	2	0	2	2	2	0	1	1	1	2	1	0	2	1	1	0	0	2	1	0	0	2	2	2	2	1	1	0	0	2	2
2	2	1	2	1	2	2	0	2	0	0	2	1	2	2	1	2	0	1	1	0	2	0	0	1	1	1	0	1	2	1	0	1	1	1	0	1	0
0	2	2	2	1	2	2	2	0	1	0	2	1	2	2	0	1	0	2	0	0	0	0	0	1	2	0	0	2	1	1	2	1	1	0	0	1	2
2	2	2	0	0	2	2	0	0	2	0	1	1	2	2	1	2	1	1	2	0	2	0	0	1	1	1	2	2	1	2	0	2	1	0	0	2	0
2	0	2	1	0	1	2	1	0	1	2	1	1	2	2	1	1	0	1	2	0	0	0	0	1	2	1	0	1	1	1	1	2	1	1	1	2	2
0	2	1	0	1	1	1	1	1	2	0	2	1	1	2	0	2	0	0	1	1	2	0	0	0	1	0	0	2	1	1	0	0	1	0	0	2	2
1	1	2	1	0	2	1	0	1	1	0	2	1	2	2	1	1	0	1	2	1	1	0	0	0	2	0	0	2	1	2	1	0	0	0	0	1	1
2	1	1	2	1	2	1	1	0	1	0	2	0	2	1	1	2	0	0	2	1	1	0	0	0	2	0	0	2	2	2	1	0	1	1	0	2	1
1	1	2	1	0	2	2	2	0	1	1	2	2	1	1	1	2	0	1	2	0	0	0	1	2	2	0	0	2	2	2	1	1	1	1	0	2	1
1	1	1	1	1	2	2	2	0	1	0	2	1	2	1	1	1	2	2	2	1	0	0	0	2	1	0	0	1	2	2	1	1	1	0	0	1	0
2	1	2	2	1	2	2	2	0	1	0	2	1	1	1	0	2	0	2	2	0	0	0	0	1	2	0	0	2	1	2	0	0	1	0	0	2	1
2	2	1	0	1	2	1	1	0	1	0	1	1	2	2	0	2	0	1	2	1	0	0	1	1	2	0	1	2	1	2	0	0	0	0	0	2	2
2	1	1	2	1	1	2	0	0	2	0	2	0	2	2	1	1	0	2	2	1	1	0	0	1	2	0	0	2	1	2	0	0	0	0	1	2	1
2	2	1	1	1	2	2	1	0	1	0	2	0	2	2	1	2	0	1	1	0	1	0	0	1	1	0	0	2	1	2	0	1	2	1	1	2	1
2	0	2	2	1	2	2	2	0	1	0	1	0	2	1	1	2	0	1	2	0	0	0	1	2	1	0	0	2	2	2	0	0	2	1	0	2	1
2	0	1	1	1	2	2	2	0	1	0	1	0	2	2	1	2	0	2	2	0	2	0	0	2	2	0	0	1	1	2	1	0	2	0	0	2	1
1	0	2	0	0	1	1	0	1	1	0	2	0	2	2	0	2	0	2	2	1	1	0	0	1	2	0	1	2	1	2	1	0	0	1	0	2	0
2	1	2	1	1	1	2	1	0	1	0	2	2	2	1	1	2	1	2	2	1	2	0	0	2	2	0	2	2	0	2	1	2	0	1	1	2	1
2	2	2	1	0	1	2	1	0	1	1	2	0	2	2	0	1	0	1	2	0	2	0	0	2	1	1	0	1	1	2	0	2	0	0	0	2	1
2	0	2	1	0	1	1	2	1	2	0	2	0	2	2	1	1	2	0	2	0	1	0	0	2	2	0	1	2	1	2	1	1	1	0	1	1	1
2	1	1	0	2	2	0	1	0	2	0	2	0	2	2	2	1	1	2	2	0	0	0	1	2	2	0	1	2	2	2	2	2	1	1	1	2	2
2	1	1	2	1	2	2	0	0	1	0	1	1	1	2	2	0	1	2	2	0	1	0	0	1	1	0	0	2	1	2	2	0	0	0	1	2	0
1	1	0	1	0	2	2	2	0	2	0	0	1	2	1	1	2	1	2	2	0	1	0	0	1	1	0	1	2	0	2	1	1	2	1	0	2	2
1	0	2	2	0	2	2	1	0	2	0	1	0	2	2	1	2	0	2	2	0	0	2	0	2	1	0	0	0	2	2	1	1	2	0	0	2	1
2	1	1	1	1	2	2	1	1	1	2	2	0	2	2	1	1	0	2	2	1	2	0	0	1	2	0	0	2	2	2	1	2	1	0	1	2	1
2	1	0	1	1	1	2	1	0	1	1	2	1	2	1	0	2	1	2	2	0	2	0	0	2	2	0	0	2	2	2	1	0	1	0	0	2	0
1	1	2	1	0	2	2	2	0	0	0	2	2	2	2	1	2	2	1	2	1	0	0	0	1	2	0	0	2	2	1	1	2	1	1	0	2	1
1	0	2	0	1	2	1	1	0	2	1	2	0	2	2	1	2	2	0	2	2	0	0	0	2	1	0	0	2	2	2	1	1	1	0	0	2	2
0	0	2	1	0	2	1	0	0	1	0	2	1	2	2	1	1	0	1	2	1	1	0	0	1	1	0	1	2	1	2	2	2	1	0	0	2	0
2	0	2	0	1	2	2	0	0	1	0	1	1	2	2	1	2	1	2	2	1	0	0	2	1	0	0	2	2	1	2	0	1	1	1	0	2	0
2	0	2	1	0	0	2	1	0	2	0	1	1	2	2	2	1	0	1	2	1	0	0	0	1	2	1	0	1	1	2	1	1	0	1	1	1	1
1	2	2	2	0	2	2	0	0	0	0	2	1	2	1	0	1	1	1	2	1	0	0	0	0	2	0	0	2	1	2	0	0	1	0	0	2	2
0	1	1	0	0	0	2	0	2	2	0	2	0	2	2	0	2	1	0	1	1	0	0	0	1	1	0	0	2	1	1	0	1	2	0	0	2	2
1	1	0	1	0	2	2	1	1	1	1	2	0	2	2	0	2	1	1	2	0	1	0	0	1	2	1	0	2	2	1	1	1	2	0	1	2	2
0	1	2	2	1	1	1	1	1	2	0	2	0	2	1	0	2	0	2	2	0	1	1	1	1	1	0	0	2	0	2	1	1	0	0	0	2	1
1	1	1	1	2	1	2	1	1	1	0	2	1	2	2	0	1	0	1	2	1	0	0	0	1	1	0	0	2	0	2	2	1	2	0	2	1	1
2	2	2	1	1	1	2	0	0	1	0	1	0	2	2	1	2	1	1	1	1	1	0	0	1	1	0	0	2	2	2	1	1	1	2	0	2	1
2	1	1	0	1	2	1	0	0	1	0	2	0	2	2	1	2	0	2	2	0	1	0	0	0	2	0	1	2	2	2	0	2	1	1	1	2	1
2	1	1	1	2	2	1	1	0	2	0	1	0	2	2	1	1	0	2	2	2	2	0	0	2	1	0	2	2	2	2	1	1	0	0	0	2	1
2	1	0	1	2	1	2	1	1	2	0	2	1	2	2	1	2	0	2	2	2	0	0	0	2	2	0	0	2	2	2	0	1	2	0	1	1	1
2	0	2	1	0	2	1	2	0	1	2	2	0	2	2	0	2	0	2	2	0	1	0	0	2	2	0	2	1	2	1	2	1	0	0	0	2	2
1	2	2	1	1	2	1	0	0	1	0	2	0	2	2	0	1	1	1	2	0	2	1	0	1	1	0	0	2	2	1	2	2	1	0	0	2	2
2	1	1	1	0	2	1	1	1	1	1	2	2	1	2	1	1	0	1	2	0	1	0	0	1	2	0	0	2	1	2	0	1	1	0	0	2	2
1	0	2	1	0	1	2	2	1	2	0	2	1	1	2	1	1	0	2	2	1	2	0	0	2	2	0	0	2	1	2	1	1	0	0	1	2	1
1	2	2	1	0	2	1	2	0	2	0	2	0	2	2	2	1	0	2	2	1	2	1	0	2	2	0	2	1	2	2	0	1	0	0	0	2	1
1	1	1	2	2	1	2	1	2	2	0	2	0	2	1	0	1	1	1	2	1	2	0	0	0	2	0	2	2	0	2	2	1	1	0	0	1	1
1	0	1	0	0	1	1	1	0	2	1	1	0	2	2	0	2	0	1	2	1	2	0	0	2	2	0	0	2	2	2	0	0	2	0	1	2	0
2	0	1	1	0	0	2	2	0	2	0	2	0	2	1	0	2	2	2	1	1	0	0	0	2	2	0	0	2	2	1	1	1	1	1	1	2	0
2	1	2	0	1	1	2	2	1	1	0	2	0	2	2	1	2	0	2	1	0	1	0	1	2	2	0	0	2	2	2	2	1	0	0	0	2	0
2	2	2	1	0	2	2	1	0	1	0	2	1	1	2	0	2	0	2	1	1	0	0	0	2	2	0	0	2	0	2	1	2	1	0	1	2	2
1	1	1	1	0	2	1	1	0	2	0	1	0	2	1	1	2	1	2	2	0	0	0	0	1	1	0	1	2	1	1	1	0	2	0	0	2	1
1	1	2	1	1	1	2	1	0	1	0	2	0	2	2	1	2	1	1	2	1	1	0	0	2	1	0	0	2	0	2	0	0	1	2	0	2	1
2	1	2	1	1	1	2	2	1	1	0	2	2	2	1	0	2	1	2	2	0	2	0	0	2	2	0	0	2	2	1	1	1	1	0	0	1	0
2	1	2	2	0	1	2	2	1	2	0	2	0	2	2	2	1	0	1	2	1	0	2	0	2	0	0	1	2	0	2	1	1	1	0	0	1	1
1	1	1	1	1	1	2	2	0	1	0	2	2	2	2	1	2	1	2	2	2	1	0	1	1	2	0	0	2	2	2	0	2	1	1	0	2	1
2	1	2	2	0	1	1	2	0	1	0	1	0	2	2	0	2	1	1	2	1	0	0	0	2	2	0	0	0	1	1	2	0	0	0	0	2	1
1	2	2	1	1	1	2	1	2	1	2	2	0	2	1	1	2	1	2	2	0	0	0	0	2	2	0	0	1	0	2	2	2	1	2	1	1	1
2	1	0	1	0	1	2	1	0	1	0	2	0	1	2	1	1	1	2	2	1	0	0	0	1	2	1	0	2	2	2	0	1	1	0	0	2	2
2	2	2	1	1	1	2	1	0	1	0	2	0	1	2	1	1	0	1	2	2	2	0	0	1	2	1	1	2	2	2	0	1	0	0	0	2	1
2	2	2	2	0	2	2	2	1	1	0	2	1	2	1	0	1	1	2	2	1	0	0	0	2	2	0	2	2	1	1	2	1	0	0	0	2	1
2	0	2	1	1	2	0	1	1	2	0	2	0	2	2	1	0	1	2	2	1	0	0	0	2	1	0	0	2	0	2	1	1	1	2	1	2	1
1	0	2	0	0	1	2	2	0	0	0	2	1	1	2	1	2	1	2	2	1	1	0	0	1	1	0	0	2	2	2	1	1	1	0	1	2	1
2	1	1	1	1	1	2	0	0	1	1	2	0	2	2	2	2	1	1	2	1	2	0	0	1	2	1	0	2	2	2	1	2	2	0	0	2	1
1	2	1	0	0	1	2	2	0	0	0	2	2	1	2	2	2	2	2	2	2	0	0	1	1	2	0	0	2	1	1	0	2	1	1	0	2	1
0	1	2	0	1	2	1	1	0	1	0	2	1	2	2	1	1	0	2	2	1	1	0	0	1	2	0	0	2	1	2	0	1	2	1	0	2	1
1	2	1	0	1	1	1	1	1	2	0	2	1	1	2	0	2	0	1	1	1	2	0	0	1	2	0	0	2	1	2	1	0	1	0	0	2	2
1	0	2	0	0	1	1	2	0	0	0	2	1	2	2	2	1	0	1	2	0	2	0	0	2	2	0	0	2	2	2	1	2	2	0	1	2	1
2	2	2	1	2	2	2	1	0	2	0	2	2	1	1	1	1	0	2	2	1	0	0	0	2	2	0	0	2	2	2	1	1	0	0	0	2	0
2	1	1	1	1	1	2	0	0	1	0	1	1	2	2	2	2	1	1	2	1	2	0	0	1	2	0	0	2	0	2	1	1	1	2	1	2	0
1	1	2	1	0	2	1	1	0	1	1	2	0	2	2	2	1	0	1	2	0	1	0	0	2	1	0	0	2	1	2	0	0	1	0	0	2	1
2	0	1	2	0	2	2	1	1	1	0	1	1	2	2	2	2	1	2	2	0	0	1	0	1	2	0	0	2	2	2	0	0	1	1	0	2	1
1	1	2	0	1	1	2	1	1	0	0	2	1	1	2	2	0	0	2	2	1	2	0	0	1	2	0	0	2	0	1	1	1	0	1	0	2	2
1	2	2	0	1	2	0	1	0	2	0	2	0	2	2	2	2	2	2	1	0	2	0	0	2	1	0	0	2	2	1	0	0	1	0	0	2	1
2	2	2	1	1	2	2	1	0	1	0	2	0	2	2	2	2	0	2	2	0	0	0	0	2	2	0	0	2	2	2	0	1	0	1	0	2	2
2	0	1	2	1	2	2	0	0	1	0	2	1	2	1	0	2	1	2	2	2	1	0	0	1	2	0	0	1	2	2	0	1	0	0	0	2	1
2	1	0	1	0	2	2	2	0	2	0	2	1	1	1	1	1	0	1	1	0	0	0	2	2	2	0	0	2	2	2	2	2	0	0	2	2	1
1	0	1	1	2	2	2	0	0	2	0	1	0	2	2	1	2	1	0	2	0	0	0	0	1	1	0	0	2	0	2	2	1	1	1	0	2	1
0	2	1	2	1	2	2	0	0	2	0	1	2	2	2	0	2	0	2	1	1	1	0	0	2	2	0	0	2	1	1	0	1	0	0	0	2	2
1	1	2	1	1	2	0	0	0	1	0	2	1	2	2	1	1	1	1	2	0	2	0	0	1	2	1	0	1	1	2	1	2	1	1	0	2	1
2	1	2	1	2	2	2	2	1	2	0	2	0	0	2	2	1	1	2	2	0	1	0	0	2	2	0	0	2	2	2	1	1	2	1	1	2	0
1	2	2	1	0	2	2	0	0	0	1	2	1	2	2	2	2	0	2	2	0	2	0	0	1	2	0	1	2	1	2	1	0	1	0	0	2	0
2	2	2	1	2	2	0	1	0	2	0	2	1	2	2	2	1	2	1	2	1	2	0	0	1	0	0	1	2	2	2	1	1	1	0	0	2	1
2	0	2	1	2	2	2	0	1	0	0	2	0	2	2	0	2	0	2	2	1	1	2	0	2	1	0	0	2	0	2	0	0	0	0	1	2	1
1	0	2	1	1	1	1	1	0	1	0	2	1	2	0	1	2	1	2	1	2	0	0	0	2	1	1	0	2	0	2	0	0	0	0	1	2	1
2	1	2	0	1	2	1	0	0	2	0	2	0	1	2	1	2	2	1	2	0	1	0	0	2	2	0	1	2	1	2	1	2	1	1	1	2	1
2	1	1	0	0	1	2	1	0	0	1	1	0	2	1	0	2	0	1	2	0	1	0	0	0	1	0	0	2	2	2	1	1	0	0	0	2	1
2	1	2	2	1	2	2	1	0	2	0	2	1	2	2	1	1	1	1	2	1	1	0	0	2	1	0	0	1	1	2	0	1	1	1	0	1	1
0	1	2	0	1	1	2	1	0	2	2	1	0	2	2	1	1	0	2	2	1	1	0	0	1	1	0	0	2	2	2	1	0	1	1	0	2	1
2	1	2	1	1	1	1	1	0	1	0	1	1	2	1	1	2	1	1	2	1	2	1	0	1	2	0	0	2	2	1	1	0	0	0	0	2	2
2	1	1	2	1	1	1	1	0	1	0	2	1	0	2	1	2	0	1	1	1	0	0	0	1	2	1	0	2	2	2	0	1	0	0	1	2	0
2	1	2	2	2	2	2	0	0	1	0	2	1	1	2	0	1	0	1	1	1	1	0	0	2	2	1	0	2	2	2	2	1	0	1	0	2	1
1	1	0	2	0	0	2	1	0	2	0	2	0	2	2	1	2	0	2	1	0	1	0	0	2	2	0	0	1	1	1	1	1	1	0	1	1	1
2	0	1	0	0	2	0	2	0	2	0	2	1	1	2	2	2	0	1	2	0	2	2	0	0	0	0	0	2	2	2	2	1	1	0	0	2	2
2	2	2	2	0	2	1	1	0	1	0	2	0	0	2	1	1	0	0	0	0	2	0	0	1	1	0	1	1	2	1	1	1	1	1	0	2	2
2	2	2	0	0	1	2	1	1	2	0	1	1	1	1	1	2	1	1	2	0	1	0	0	2	0	0	1	2	2	2	1	1	0	0	0	2	2
1	0	2	0	0	1	2	2	0	1	1	2	0	2	2	0	2	0	1	2	0	1	0	0	1	2	0	0	2	2	2	1	1	1	0	0	2	0
2	1	1	2	0	2	2	2	1	0	0	2	1	2	1	1	2	1	2	2	0	1	0	0	2	1	0	0	1	1	2	1	1	1	0	0	2	1
1	2	2	0	1	2	2	1	1	0	2	2	2	2	1	1	2	1	1	1	1	0	0	0	2	2	0	0	1	1	2	2	1	0	0	1	2	1
2	0	0	1	0	1	2	1	1	1	1	2	0	2	0	2	2	0	2	2	0	1	0	0	1	1	0	2	2	2	2	1	2	1	1	0	2	2
1	2	2	0	1	2	1	2	1	1	0	2	0	2	2	2	2	0	2	2	1	0	0	1	2	2	0	0	2	2	2	0	1	2	1	1	1	0
2	1	2	1	0	2	1	1	0	2	0	2	0	2	2	2	1	1	2	2	0	2	0	0	2	2	0	0	2	2	2	1	1	1	0	0	1	2
1	1	2	2	2	1	2	2	0	1	0	2	2	2	0	0	2	0	0	1	1	0	0	0	0	0	0	1	1	2	1	1	0	1	1	0	2	2
1	2	2	0	1	2	1	2	0	1	0	2	1	1	2	1	1	0	2	2	1	2	0	1	1	2	0	0	2	2	2	2	0	1	0	0	2	0
1	2	2	0	0	1	1	0	1	1	0	2	0	1	2	2	1	0	2	2	1	1	0	0	1	1	1	0	2	2	2	1	1	1	0	0	2	0
1	1	1	0	1	0	2	0	0	2	0	2	0	2	2	1	1	1	2	2	0	0	0	0	2	2	0	0	2	2	2	2	2	1	2	1	1	0
2	2	2	0	0	1	2	2	2	1	2	2	0	2	2	1	2	1	1	0	1	0	0	0	0	1	0	2	2	1	2	2	2	2	0	0	2	1
1	0	2	1	1	1	2	0	0	0	0	2	0	2	2	2	2	0	1	2	1	2	0	0	2	1	1	2	2	0	2	0	1	0	1	0	2	1
2	1	1	1	1	2	2	2	0	1	0	2	0	1	2	2	2	0	2	2	0	1	0	0	2	2	1	0	2	2	0	1	2	2	2	0	0	1
1	1	1	1	0	1	1	0	0	1	2	1	1	1	2	2	1	0	2	2	1	1	0	0	2	1	0	0	2	1	2	0	1	1	0	0	2	1
1	2	2	0	1	1	1	0	1	1	0	2	0	2	1	0	2	2	0	1	1	0	0	1	1	1	0	0	2	1	1	1	2	0	0	0	2	1
1	1	1	0	0	2	1	2	1	0	0	2	0	2	2	0	1	0	1	2	1	0	0	0	2	2	0	1	2	1	2	0	1	0	0	1	2	1
2	1	2	2	1	2	2	2	0	1	0	1	0	2	2	0	2	1	2	2	0	1	0	0	1	2	0	0	2	2	1	0	1	0	0	0	2	2
2	0	0	2	0	1	2	1	0	1	0	2	0	2	1	2	2	1	2	2	1	1	0	0	1	2	0	0	2	1	2	0	0	1	1	0	1	0
2	1	2	0	0	2	1	2	0	2	0	2	1	2	2	1	2	1	2	2	0	1	0	0	2	1	0	0	2	0	2	1	1	1	0	0	2	1
1	0	2	2	0	1	1	0	0	2	0	2	1	2	1	1	2	0	1	1	0	2	0	0	1	2	0	0	1	2	1	0	1	0	0	1	2	1
0	1	2	0	2	1	2	1	0	2	2	2	1	2	2	0	0	0	2	0	0	1	0	0	2	2	0	0	2	2	0	1	1	1	1	0	2	0
2	2	1	1	0	2	2	2	0	2	0	2	0	1	2	1	2	2	1	1	1	0	0	2	1	1	0	0	2	2	2	1	0	0	0	0	2	1
0	2	2	1	0	2	2	0	0	2	2	1	0	2	2	1	2	0	2	2	0	0	2	0	0	2	0	0	2	1	2	0	1	1	1	0	2	0
2	1	2	1	1	2	1	1	0	1	0	2	1	2	2	1	2	0	2	1	1	0	0	0	2	2	0	0	2	1	1	1	1	2	0	0	2	1
2	1	2	1	1	2	1	1	0	0	0	1	1	2	1	2	2	1	0	2	0	0	0	0	1	1	0	0	2	2	2	0	1	0	1	0	2	0
1	1	0	1	0	0	2	0	0	2	0	2	1	1	2	1	2	0	1	0	0	2	0	0	1	2	0	0	2	2	2	1	1	0	0	1	2	1
2	1	2	1	0	0	1	1	0	2	0	1	1	1	2	1	2	0	1	2	1	1	0	0	2	2	1	1	2	1	2	1	2	0	1	1	1	2
2	2	2	0	0	2	2	2	0	1	1	2	0	2	1	1	2	1	1	2	1	1	0	0	2	2	0	0	2	1	2	0	1	1	0	0	2	1
2	1	1	2	2	1	1	1	1	1	0	2	1	2	2	1	2	1	1	2	1	1	0	0	2	2	0	0	2	2	1	1	1	2	1	1	2	1
2	1	2	0	1	2	2	1	0	0	0	2	0	2	1	0	2	1	1	2	2	2	0	0	1	2	0	1	2	2	2	2	1	2	2	0	2	1
1	2	2	2	1	2	2	1	0	2	0	2	1	2	2	1	1	2	2	2	0	2	0	0	1	1	0	0	2	0	2	0	1	1	2	0	2	2
2	1	2	0	1	2	1	2	2	2	0	1	0	2	2	1	1	0	1	2	0	0	0	0	2	1	0	1	2	2	2	1	1	2	0	1	1	2
2	1	2	2	0	1	2	1	0	1	1	1	0	2	1	1	1	1	2	2	0	0	0	0	0	1	0	0	2	2	2	0	2	1	0	0	2	1
0	1	0	1	1	1	1	1	2	1	2	2	1	1	2	2	1	1	2	1	1	1	0	0	2	2	0	0	2	2	2	2	1	1	2	1	2	1
2	2	2	0	0	1	1	1	0	1	2	2	0	2	2	1	2	1	2	2	1	1	0	1	2	1	0	2	2	2	2	0	1	1	2	0	2	2
1	0	2	1	0	2	2	2	0	2	0	2	1	1	2	1	2	0	1	2	1	1	0	0	1	1	0	0	2	2	1	2	2	1	0	0	2	2
1	2	2	0	1	2	2	2	0	0	0	1	0	2	2	1	2	0	2	2	0	1	0	0	1	2	0	0	2	0	2	1	0	1	0	0	2	1
1	1	2	1	1	1	2	1	1	2	0	2	1	2	2	1	2	2	1	2	1	0	0	0	2	2	0	1	2	2	1	1	1	1	0	0	2	0
1	1	2	1	0	2	1	0	0	2	0	2	0	2	2	1	2	1	1	2	0	1	0	0	1	2	0	0	2	2	2	2	1	1	0	0	2	0
2	0	1	0	0	1	2	1	2	2	0	2	1	2	2	1	2	1	1	1	0	0	0	0	2	2	0	0	2	2	1	1	2	0	2	1	2	0
2	1	2	2	0	1	2	0	0	0	0	2	1	2	2	1	1	0	1	2	2	1	0	0	1	1	0	0	2	1	1	1	1	0	1	0	2	1
1	2	2	1	0	2	2	2	0	1	1	2	0	2	1	2	2	1	1	2	1	1	0	0	1	1	0	0	2	1	1	1	1	1	0	0	2	2
2	1	2	0	2	2	0	0	1	2	0	2	1	2	1	0	2	1	2	1	1	1	0	0	1	0	0	0	2	1	2	1	2	1	0	1	2	0
1	2	1	1	0	1	1	1	1	1	1	2	0	2	2	1	2	1	1	2	1	2	2	0	2	1	0	0	2	2	2	0	2	1	0	0	1	2
2	0	1	1	2	1	2	0	0	2	0	2	0	2	2	2	2	0	1	2	1	0	0	0	1	2	0	0	2	2	2	1	2	0	0	0	2	1
2	2	1	1	1	1	2	0	1	0	0	2	1	2	2	1	1	0	2	2	0	1	0	1	1	2	0	2	2	1	1	1	1	2	0	0	2	1
1	1	2	0	0	2	1	1	0	2	0	2	0	1	2	0	2	1	1	2	0	1	0	0	2	1	0	0	2	2	2	1	1	1	0	0	2	1
2	1	1	2	0	2	1	2	1	2	0	2	0	2	2	1	2	1	1	1	2	1	0	0	2	2	0	0	2	2	2	1	2	2	0	1	2	2
2	1	2	1	0	1	2	1	0	1	2	2	0	2	1	1	2	1	1	1	1	1	0	1	2	1	1	0	2	2	2	1	1	0	1	0	2	1
2	2	1	0	0	0	1	2	1	2	0	2	0	1	2	1	2	1	2	1	1	0	0	0	0	2	0	0	2	1	2	2	2	1	0	0	2	1
1	2	2	0	2	1	2	2	1	2	2	2	1	1	2	1	0	0	2	2	0	0	0	0	2	2	0	2	2	1	1	1	1	0	1	0	2	2
2	1	1	1	0	2	2	1	0	2	0	2	1	2	2	2	2	1	1	2	1	0	0	0	1	2	0	0	2	2	2	1	0	2	2	1	2	1
2	1	2	1	1	1	2	1	0	2	0	2	0	2	2	0	2	0	1	2	1	1	0	0	2	2	0	0	2	2	2	1	1	2	0	0	1	1
1	2	1	1	0	2	1	0	1	1	0	2	0	2	2	1	0	0	2	2	1	1	0	0	1	2	0	0	1	1	0	1	2	2	0	1	2	1
1	0	1	0	1	0	2	1	0	2	0	2	1	2	1	1	2	1	1	1	2	0	0	0	2	2	0	1	2	2	2	0	1	0	1	0	2	0
2	1	2	1	2	2	1	0	0	2	1	2	1	2	2	0	0	0	1	2	0	2	0	0	0	1	0	0	1	2	1	2	1	1	1	0	2	0
2	0	1	1	1	2	2	2	0	0	0	2	0	1	1	1	2	0	2	2	0	1	0	0	2	2	0	0	1	2	2	1	1	0	0	0	2	2
2	1	2	1	1	1	0	1	1	1	0	2	1	2	2	0	1	0	2	2	2	1	0	0	2	1	0	0	2	2	2	1	1	0	0	1	2	1
[truncated: 3,567 more rows]

## Sheet: LDStats
Cartesian
SNP1 QTL	SNP2 Locus	Closest SNP for SNP2	D'	R	R2
chr1.281788173_G	chr2.54749418	chr2.54731675_G	0.0405725	-0.0213899	0.000457527
chr1.281788173_G	chr4.146824902	chr4.145976674_T	0.0347336	-0.0266978	0.000712771
chr1.281788173_G	chr9.15866960_A	chr9.15866960_A	0.0230177	-0.0191653	0.000367309
chr1.281788173_G	chr11.24877482	chr11.25113688_C	0.0741724	-0.0348668	0.00121569
chr1.281788173_G	chr12.29112588	chr12.29243508_C	0.0796364	-0.0677057	0.00458406
chr1.281788173_G	chr14.15859212	chr14.15374272_G	0.00724746	0.00611076	3.73414e-05
chr1.281788173_G	chr15.62918546	chr15.62879122_C	0.0111217	0.00702264	4.93174e-05
chr1.281788173_G	chr18.83423203	chr18.83423203_G	0.0862312	0.0560883	0.00314589
chr1.281788173_G	chr20.4543810	chr20.4429453_A	0.0490475	-0.0409048	0.0016732
XOR
SNP1 QTL	SNP2 Locus	Closest SNP for SNP2	D'	R	R2
chr1.281788173_G	chr1.175875460	chr1.175893234_A	0.0839106	0.0411597	0.00169412
chr1.281788173_G	chr2.135157605	chr2.135157605_C	0.0832426	-0.0553747	0.00306636
chr1.281788173_G	chr2.259939985	chr2.259939985_T	0.102477	0.0427916	0.00183112
chr1.281788173_G	chr3.57264816	chr3.57159240_A	0.0877658	-0.0290139	0.000841805
chr1.281788173_G	chr3.136492861_G	chr3.136492861_G	0.0692315	-0.0572722	0.0032801
chr1.281788173_G	chr4.22328830	chr4.22331200_C	0.0461691	0.0300523	0.000903143
chr1.281788173_G	chr4.146824902	chr4.145976674_T	0.0347336	-0.0266978	0.000712771
chr1.281788173_G	chr4.163780766	chr4.163389985_A	0.133944	-0.0438478	0.00192263
chr1.281788173_G	chr5.27972338	chr5.27966999_T	0.0938528	0.0492175	0.00242236
chr1.281788173_G	chr5.146773916	chr5.146443985_T	0.0427785	-0.031798	0.00101111
chr1.281788173_G	chr6.97906048	chr6.97905989_A	0.078248	-0.0353681	0.0012509
chr1.281788173_G	chr6.118047947	chr6.118047947_C	0.015377	0.0120181	0.000144436
chr1.281788173_G	chr7.8599340_A	chr7.8599340_A	0.030004	-0.0133404	0.000177967
chr1.281788173_G	chr7.111717206	chr7.111721715_T	0.0357063	-0.0194217	0.000377202
chr1.281788173_G	chr8.81145720	chr8.81188597_G	0.00778186	-0.00234408	5.49472e-06
chr1.281788173_G	chr8.127289977	chr8.127280983_T	0.0430306	-0.0252014	0.000635112
chr1.281788173_G	chr9.115281112	chr9.115067930_G	0.0162667	0.01492	0.000222605
chr1.281788173_G	chr10.23267180_G	chr10.23267180_G	0.0677261	-0.0264351	0.000698813
chr1.281788173_G	chr10.64688790	chr10.64688790_T	0.0200608	0.00451316	2.03686e-05
chr1.281788173_G	chr11.24877482	chr11.25113688_C	0.0741724	-0.0348668	0.00121569
chr1.281788173_G	chr12.22375958	chr12.22375958_G	0.115754	-0.0249505	0.00062253
chr1.281788173_G	chr13.63253828	chr13.63255848_A	0.0345171	0.025609	0.000655819
chr1.281788173_G	chr14.15859212	chr14.15374272_G	0.00724746	0.00611076	3.73414e-05
chr1.281788173_G	chr14.87013393	chr14.87957641_T	0.0186602	-0.00828317	6.86109e-05
chr1.281788173_G	chr15.62918546	chr15.62879122_C	0.0111217	0.00702264	4.93174e-05
chr1.281788173_G	chr15.89594834	chr15.90610562_G	0.119072	-0.0342021	0.00116978
chr1.281788173_G	chr16.23946068	chr16.23946068_T	0.00506157	-0.00195217	3.81097e-06
chr1.281788173_G	chr16.54146824	chr16.56733037_A	0.0339861	-0.00910369	8.28772e-05
chr1.281788173_G	chr17.8354362	chr17.8354362_G	0.0128161	0.0085835	7.36764e-05
chr1.281788173_G	chr18.32316331_A	chr18.32316331_A	0.0368129	-0.0106909	0.000114295
chr1.281788173_G	chr19.24321261_T	chr19.24321261_T	0.00426539	-0.00364729	1.33027e-05
chr1.281788173_G	chr20.4543810	chr20.4429453_A	0.0490475	-0.0409048	0.0016732
chr1.281788173_G	chr20.37135594	chr20.37971353_G	0.109233	0.0484473	0.00234714
	QTL to QTL interaction

## Sheet: Rats-Original GWAS QTL
QTL_name	negLog10P	beta
chr1:281788173_G	21.3452	-0.192835
chr10:84091208_T	11.9073	0.143373
chr7:129118847_C	7.87506	-0.115998
chr5:107167969_G	7.50935	-0.108382
chr19:24321261_T	7.50172	0.110012
chr4:178946041_A	7.44392	0.115604
chr3:136492861_G	6.87118	0.103617
chr7:8599340_A	6.8521	0.140039
chr18:27348077_G	6.82297	-0.114789
chr18:32316331_A	6.7467	-0.169081
chr1:203085725_C	6.74661	-0.10869
chr10:23267180_G	6.64229	-0.150135
chr2:241577141_C	6.27576	-0.112445
chr9:15866960_A	6.11321	-0.0960226
chr9:71715296_A	5.87666	-0.198729
chr6:29889998_C	5.65869	0.0997452
chr8:103608382_G	5.61477	0.102859
chr5:72916242_T	5.25824	-0.0970519

## Sheet: 2-way Cartesian Pairs
adj_pval	pval	ttest	snp1_name	snp2_name	intrachromosomal
0.00488705	9.5e-10	6.12817	chr1.282043175_T	chr1.282025017_A	TRUE
0.0396383	1.3e-06	4.84481	chr1.282043175_T	chr1.281881111_C	TRUE
0.0391269	1.13e-06	4.87285	chr1.282043175_T	chr1.282527574_A	TRUE
0.00488705	9.78e-10	6.1236	chr1.282043175_T	chr1.282044604_T	TRUE
0.0395966	1.26e-06	4.85069	chr1.282043175_T	chr1.281960456_A	TRUE
0.035619	7.04e-07	4.96585	chr1.282043175_T	chr1.282106850_T	TRUE
0.0485749	4.2e-06	-4.606	chr1.282043175_T	chr1.282219210_C	TRUE
0.0461716	3.07e-06	-4.6708	chr1.282043175_T	chr1.282098532_C	TRUE
0.0476171	3.77e-06	-4.62819	chr1.282043175_T	chr1.282067961_C	TRUE
0.0462328	3.14e-06	-4.6661	chr1.282043175_T	chr1.282396447_T	TRUE
0.0472148	3.67e-06	-4.63376	chr1.282043175_T	chr1.281928618_G	TRUE
0.0494414	4.48e-06	4.59222	chr1.282025017_A	chr1.281823764_G	TRUE
0.038784	1.07e-06	4.88319	chr1.282025017_A	chr1.281881111_C	TRUE
0.0334474	5.56e-07	5.01179	chr1.282025017_A	chr1.282527574_A	TRUE
0.00488705	5.33e-10	6.22024	chr1.282025017_A	chr1.282044604_T	TRUE
0.0334474	5.53e-07	5.01269	chr1.282025017_A	chr1.281960456_A	TRUE
0.029207	3.67e-07	5.09126	chr1.282025017_A	chr1.282106850_T	TRUE
0.0498907	4.68e-06	4.58306	chr1.282025017_A	chr1.282736277_C	TRUE
0.0443984	2.48e-06	-4.71509	chr1.282025017_A	chr1.282128705_A	TRUE
0.039493	1.2e-06	-4.86048	chr1.282025017_A	chr1.282219210_C	TRUE
0.0420904	1.76e-06	-4.78408	chr1.282025017_A	chr1.282098532_C	TRUE
0.0378726	9.28e-07	-4.91175	chr1.282025017_A	chr1.282067961_C	TRUE
0.0408165	1.56e-06	-4.80832	chr1.282025017_A	chr1.282396447_T	TRUE
0.0397925	1.34e-06	-4.83831	chr1.282025017_A	chr1.281958447_G	TRUE
0.0391372	1.14e-06	-4.87069	chr1.282025017_A	chr1.281928618_G	TRUE
0.00900587	1.01e-08	5.73797	chr1.281823764_G	chr1.281881111_C	TRUE
0.0431523	2.15e-06	4.74333	chr1.281823764_G	chr1.282527574_A	TRUE
0.0384135	1e-06	4.8969	chr1.281823764_G	chr1.282044604_T	TRUE
0.048508	4.18e-06	4.60671	chr1.281823764_G	chr1.281960456_A	TRUE
0.046177	3.12e-06	4.66783	chr1.281823764_G	chr1.282106850_T	TRUE
0.0365981	8.13e-07	4.93795	chr1.281823764_G	chr1.281925128_T	TRUE
0.0446954	2.56e-06	-4.70779	chr1.281823764_G	chr1.282128705_A	TRUE
0.045847	2.99e-06	-4.6766	chr1.281823764_G	chr1.282219210_C	TRUE
0.0464939	3.24e-06	-4.65963	chr1.281823764_G	chr1.282098532_C	TRUE
0.0396383	1.3e-06	-4.84455	chr1.281823764_G	chr1.282067961_C	TRUE
0.0455318	2.87e-06	-4.68459	chr1.281823764_G	chr1.282396447_T	TRUE
0.0399145	1.41e-06	-4.82881	chr1.281823764_G	chr1.281958447_G	TRUE
0.0385312	1.02e-06	-4.89367	chr1.281823764_G	chr1.281928618_G	TRUE
0.0481272	3.92e-06	4.61999	chr1.281823764_G	chr1.281960059_A	TRUE
0.0486962	4.27e-06	4.60251	chr1.281823764_G	chr16.58325046_G	FALSE
0.0480531	3.89e-06	4.62174	chr1.281823764_G	chr16.58286599_T	FALSE
0.0396383	1.29e-06	4.84631	chr1.281881111_C	chr1.282527574_A	TRUE
0.0358332	7.39e-07	4.95652	chr1.281881111_C	chr1.282044604_T	TRUE
0.0480531	3.88e-06	4.62258	chr1.281881111_C	chr1.281960456_A	TRUE
0.0420425	1.75e-06	4.78509	chr1.281881111_C	chr1.282106850_T	TRUE
0.0400575	1.46e-06	-4.82169	chr1.281881111_C	chr1.282128705_A	TRUE
0.0420079	1.73e-06	-4.78789	chr1.281881111_C	chr1.282219210_C	TRUE
0.0436114	2.28e-06	-4.73205	chr1.281881111_C	chr1.282098532_C	TRUE
0.0384862	1.01e-06	-4.89449	chr1.281881111_C	chr1.282067961_C	TRUE
0.0416711	1.66e-06	-4.79659	chr1.281881111_C	chr1.282396447_T	TRUE
0.0468945	3.41e-06	-4.64937	chr1.281881111_C	chr1.282336425_T	TRUE
0.0401066	1.47e-06	-4.82012	chr1.281881111_C	chr1.281958447_G	TRUE
0.0378726	9.22e-07	-4.91303	chr1.281881111_C	chr1.281928618_G	TRUE
0.0471767	3.62e-06	4.63687	chr1.281881111_C	chr1.281960059_A	TRUE
0.0471501	3.51e-06	4.64332	chr1.281881111_C	chr16.58325046_G	FALSE
0.0467654	3.33e-06	4.65405	chr1.281881111_C	chr16.58286599_T	FALSE
0.0215344	1.13e-07	5.31147	chr1.281372927_C	chr1.281326083_G	TRUE
0.0305204	4.27e-07	5.06268	chr1.281372927_C	chr1.281402451_C	TRUE
0.0277095	3.06e-07	5.12567	chr1.281326083_G	chr1.281402451_C	TRUE
0.0471501	3.52e-06	4.6425	chr1.281326083_G	chr1.281104564_T	TRUE
0.0308664	4.41e-07	5.05645	chr1.281114602_A	chr11.27051078_G	FALSE
0.029207	3.67e-07	5.0916	chr1.281114602_A	chr11.27031874_C	FALSE
0.0495027	4.5e-06	4.59116	chr1.281114602_A	chr11.26996376_A	FALSE
0.0428034	1.98e-06	4.7607	chr1.281114602_A	chr11.25113688_C	FALSE
0.0430688	2.05e-06	4.75373	chr1.281114602_A	chr11.25146230_G	FALSE
0.0481993	3.99e-06	4.61671	chr1.281114602_A	chr11.26263923_A	FALSE
0.0457348	2.92e-06	4.6812	chr1.281114602_A	chr11.26677312_A	FALSE
0.0482964	4.05e-06	4.61333	chr1.281114602_A	chr11.26224783_C	FALSE
0.0480531	3.89e-06	-4.62202	chr1.281489881_C	chr1.282023224_A	TRUE
0.0282926	3.23e-07	5.1158	chr1.281489881_C	chr1.282112734_C	TRUE
0.0450724	2.71e-06	4.69644	chr1.281489881_C	chr1.281474809_G	TRUE
0.0359424	7.47e-07	4.95429	chr1.281489881_C	chr1.281432568_C	TRUE
0.0493787	4.45e-06	4.59356	chr1.281402451_C	chr11.27031874_C	FALSE
0.0397925	1.34e-06	4.83962	chr1.281483834_G	chr1.282112734_C	TRUE
0.0480723	3.9e-06	4.62122	chr1.281483834_G	chr1.281474809_G	TRUE
0.0406756	1.52e-06	4.81328	chr1.281483834_G	chr1.281432568_C	TRUE
0.0436114	2.28e-06	4.73216	chr1.281173647_G	chr11.27051078_G	FALSE
0.0426036	1.89e-06	4.77018	chr1.281173647_G	chr11.27031874_C	FALSE
0.0361771	7.86e-07	4.94434	chr1.281142532_G	chr11.27051078_G	FALSE
0.0351325	6.52e-07	4.98081	chr1.281142532_G	chr11.27031874_C	FALSE
0.0426036	1.89e-06	4.76945	chr1.281142532_G	chr11.25113688_C	FALSE
0.0428034	1.96e-06	4.76245	chr1.281142532_G	chr11.25146230_G	FALSE
0.0493819	4.46e-06	4.59318	chr1.281088049_A	chr11.27031874_C	FALSE
0.045847	2.99e-06	4.67662	chr1.281411657_T	chr1.282112734_C	TRUE
0.0399145	1.44e-06	4.82527	chr1.281411657_T	chr1.281474809_G	TRUE
0.0215344	1.14e-07	5.31027	chr1.281411657_T	chr1.281432568_C	TRUE
0.0471767	3.55e-06	4.64101	chr1.280924333_A	chr1.281474809_G	TRUE
0.0353102	6.66e-07	4.97666	chr1.282011927_A	chr1.282112734_C	TRUE
0.0441647	2.36e-06	4.72449	chr1.282011927_A	chr1.281474809_G	TRUE
0.0345293	6.11e-07	4.99344	chr1.282011927_A	chr1.281432568_C	TRUE
0.0455161	2.84e-06	4.68671	chr1.281213811_T	chr1.282112734_C	TRUE
0.0491889	4.38e-06	4.59706	chr1.281213811_T	chr1.281432568_C	TRUE
0.0467654	3.37e-06	4.6517	chr1.281315656_T	chr1.282112734_C	TRUE
0.0407817	1.54e-06	4.81061	chr1.281315656_T	chr1.281432568_C	TRUE
0.0430919	2.06e-06	4.75233	chr1.281519574_G	chr1.281474809_G	TRUE
0.0282926	3.26e-07	5.11386	chr1.280990149_T	chr1.282112734_C	TRUE
0.0234736	1.86e-07	5.21934	chr1.280990149_T	chr1.281474809_G	TRUE
0.0146603	3.67e-08	5.51402	chr1.280990149_T	chr1.281432568_C	TRUE
0.0153909	4.36e-08	-5.4833	chr1.281490061_C	chr1.282112734_C	TRUE
0.0407817	1.54e-06	-4.81139	chr1.281490061_C	chr1.282011630_A	TRUE
0.0111917	1.9e-08	-5.62886	chr1.281490061_C	chr1.281474809_G	TRUE
0.00588657	1.41e-09	-6.06426	chr1.281490061_C	chr1.281432568_C	TRUE
0.0450106	2.62e-06	-4.70352	chr1.281490061_C	chr1.281961194_A	TRUE
0.0368838	8.33e-07	-4.93302	chr1.281490061_C	chr1.282104740_T	TRUE
0.0310095	4.61e-07	-5.04791	chr1.281490061_C	chr1.282235634_G	TRUE
0.0154524	4.62e-08	-5.47309	chr1.281490061_C	chr1.281494122_T	TRUE
0.0154524	4.77e-08	-5.46738	chr1.281490061_C	chr1.281467940_A	TRUE
0.0471767	3.61e-06	-4.63707	chr1.281490061_C	chr1.279899489_T	TRUE
0.0486243	4.22e-06	-4.60472	chr1.281490061_C	chr11.25146230_G	FALSE
0.0480723	3.9e-06	-4.62126	chr1.281490061_C	chr1.281074099_T	TRUE
0.0231873	1.53e-07	-5.25565	chr1.282527574_A	chr1.282065226_C	TRUE
0.0231873	1.52e-07	-5.2572	chr1.282527574_A	chr1.282080763_T	TRUE
0.0398043	1.36e-06	-4.83619	chr1.282527574_A	chr1.282127663_T	TRUE
0.0484562	4.14e-06	4.60891	chr1.282527574_A	chr1.282112734_C	TRUE
0.0450599	2.68e-06	4.69864	chr1.280982252_G	chr1.280967128_T	TRUE
0.0345976	6.15e-07	4.99239	chr1.281038407_C	chr1.282112734_C	TRUE
0.0275499	3.01e-07	5.12883	chr1.281038407_C	chr1.281474809_G	TRUE
0.0214002	9.97e-08	5.33437	chr1.281038407_C	chr1.281432568_C	TRUE
0.010499	1.68e-08	-5.65019	chr1.281410169_G	chr1.282112734_C	TRUE
0.0428844	2.02e-06	-4.75668	chr1.281410169_G	chr1.281774192_C	TRUE
0.0265402	2.74e-07	-5.147	chr1.281410169_G	chr1.282011630_A	TRUE
0.00488705	8.7e-10	-6.14219	chr1.281410169_G	chr1.281474809_G	TRUE
0.00097259	5.02e-11	-6.58328	chr1.281410169_G	chr1.281432568_C	TRUE
0.0494823	4.49e-06	-4.59167	chr1.281410169_G	chr1.281529167_C	TRUE
0.0428806	2.01e-06	-4.75782	chr1.281410169_G	chr1.281961194_A	TRUE
0.0282926	3.27e-07	-5.11335	chr1.281410169_G	chr1.282104740_T	TRUE
0.0455127	2.83e-06	-4.68776	chr1.281410169_G	chr1.282050736_G	TRUE
0.029023	3.52e-07	-5.09952	chr1.281410169_G	chr1.282235634_G	TRUE
0.0195867	7.73e-08	-5.38064	chr1.281410169_G	chr1.281494122_T	TRUE
0.0185371	6.75e-08	-5.40507	chr1.281410169_G	chr1.281467940_A	TRUE
0.0481993	3.98e-06	-4.61727	chr1.281410169_G	chr12.28785183_A	FALSE
0.0430919	2.05e-06	-4.75301	chr1.281410169_G	chr1.280931791_G	TRUE
0.0421354	1.8e-06	-4.77978	chr1.281410169_G	chr1.280959008_T	TRUE
0.0364795	8.08e-07	-4.93894	chr1.281410169_G	chr1.279899489_T	TRUE
0.0407885	1.56e-06	-4.80886	chr1.281410169_G	chr11.25113688_C	FALSE
0.0393971	1.19e-06	-4.86298	chr1.281410169_G	chr11.25146230_G	FALSE
0.0450599	2.66e-06	-4.70054	chr1.281410169_G	chr11.26368982_C	FALSE
0.0428168	1.99e-06	-4.7592	chr1.281410169_G	chr11.26263923_A	FALSE
0.0450724	2.71e-06	-4.69616	chr1.281410169_G	chr11.26224783_C	FALSE
0.0294909	3.95e-07	-5.07763	chr1.281410169_G	chr1.281074099_T	TRUE
0.0481361	3.94e-06	-4.61941	chr1.281410169_G	chr11.26279633_G	FALSE
0.0486652	4.26e-06	-4.60298	chr1.281410169_G	chr1.280290518_T	TRUE
0.0428034	1.94e-06	-4.7646	chr1.281410169_G	chr1.279961922_C	TRUE
0.0430919	2.12e-06	-4.74664	chr1.282044604_T	chr1.282065226_C	TRUE
0.036209	7.98e-07	-4.94146	chr1.282044604_T	chr1.282080763_T	TRUE
0.02189	1.26e-07	-5.29108	chr1.282044604_T	chr1.282127663_T	TRUE
0.021672	1.21e-07	-5.29895	chr1.282044604_T	chr1.282128705_A	TRUE
0.0196252	8.19e-08	-5.37018	chr1.282044604_T	chr1.282219210_C	TRUE
0.021672	1.15e-07	-5.30792	chr1.282044604_T	chr1.282098532_C	TRUE
0.0214418	1.06e-07	-5.32397	chr1.282044604_T	chr1.282067961_C	TRUE
0.0185371	6.69e-08	-5.40651	chr1.282044604_T	chr1.282396447_T	TRUE
0.0323074	5e-07	-5.03244	chr1.282044604_T	chr1.282336425_T	TRUE
0.0232023	1.76e-07	-5.2297	chr1.282044604_T	chr1.281958447_G	TRUE
0.034922	6.43e-07	-4.98363	chr1.282044604_T	chr1.281928618_G	TRUE
0.0280445	3.14e-07	5.12102	chr1.282044604_T	chr1.281960059_A	TRUE
0.0395288	1.24e-06	-4.85491	chr1.281960456_A	chr1.282065226_C	TRUE
0.0371266	8.66e-07	-4.92536	chr1.281960456_A	chr1.282080763_T	TRUE
0.0222899	1.33e-07	-5.28181	chr1.281960456_A	chr1.282127663_T	TRUE
0.0408165	1.57e-06	4.8073	chr1.280967128_T	chr1.282112734_C	TRUE
0.0344099	6e-07	4.99714	chr1.280967128_T	chr1.281474809_G	TRUE
0.0154524	4.68e-08	5.47047	chr1.280967128_T	chr1.281432568_C	TRUE
0.0446498	2.52e-06	4.71151	chr1.280967128_T	chr1.281407364_C	TRUE
0.0265402	2.77e-07	5.14479	chr1.280967128_T	chr1.280931791_G	TRUE
0.0232023	1.79e-07	5.22643	chr1.280967128_T	chr1.280959008_T	TRUE
0.0410239	1.59e-06	4.80506	chr1.280967128_T	chr1.281104564_T	TRUE
0.0290575	3.56e-07	5.0975	chr1.280967128_T	chr1.281074099_T	TRUE
0.0363042	8.03e-07	-4.94024	chr1.282106850_T	chr1.282065226_C	TRUE
0.0359424	7.48e-07	-4.95418	chr1.282106850_T	chr1.282080763_T	TRUE
0.0214418	1.1e-07	-5.31664	chr1.282106850_T	chr1.282127663_T	TRUE
0.0498907	4.66e-06	4.58387	chr1.282106850_T	chr1.282112734_C	TRUE
0.0470533	3.46e-06	4.64613	chr1.280667223_A	chr1.281432568_C	TRUE
0.0499701	4.78e-06	-4.57873	chr1.280667223_A	chr20.572062_A	FALSE
0.0484052	4.1e-06	-4.61079	chr1.282436276_G	chr1.282065226_C	TRUE
0.0470281	3.45e-06	-4.64661	chr1.282436276_G	chr1.282080763_T	TRUE
0.0345976	6.19e-07	-4.99089	chr1.282436276_G	chr1.282127663_T	TRUE
0.0480016	3.84e-06	-4.62437	chr1.280924773_C	chr1.282023224_A	TRUE
0.0134215	2.93e-08	5.55359	chr1.280924773_C	chr1.282112734_C	TRUE
0.0428806	2.01e-06	4.75794	chr1.280924773_C	chr1.282083090_A	TRUE
0.0355417	6.94e-07	4.96881	chr1.280924773_C	chr1.282011630_A	TRUE
0.00799626	5.16e-09	5.85121	chr1.280924773_C	chr1.281474809_G	TRUE
0.00488705	6.56e-10	6.1872	chr1.280924773_C	chr1.281432568_C	TRUE
0.0388246	1.09e-06	4.87999	chr1.280924773_C	chr1.280931791_G	TRUE
0.0368838	8.37e-07	4.9321	chr1.280924773_C	chr1.281074099_T	TRUE
0.0119319	2.11e-08	-5.61117	chr1.281039287_C	chr1.282112734_C	TRUE
0.00894569	9e-09	-5.75729	chr1.281039287_C	chr1.281432568_C	TRUE
0.0252218	2.48e-07	-5.16564	chr1.281039287_C	chr1.281961194_A	TRUE
0.02189	1.26e-07	-5.29104	chr1.281039287_C	chr1.282104740_T	TRUE
0.0471767	3.6e-06	-4.63798	chr1.281039287_C	chr1.282050736_G	TRUE
0.0184268	6.52e-08	-5.41116	chr1.281039287_C	chr1.282235634_G	TRUE
0.0387298	1.05e-06	-4.88812	chr1.281039287_C	chr1.281494122_T	TRUE
0.0171439	5.66e-08	-5.43673	chr1.281039287_C	chr1.281467940_A	TRUE
0.047882	3.82e-06	-4.62536	chr1.281039287_C	chr11.27031874_C	FALSE
0.0450106	2.64e-06	-4.7022	chr1.281039287_C	chr1.279899489_T	TRUE
0.0359481	7.55e-07	-4.95233	chr1.281925128_T	chr1.282127663_T	TRUE
0.0399145	1.41e-06	-4.82916	chr1.282334089_G	chr1.282080763_T	TRUE
0.0278393	3.08e-07	-5.12445	chr1.282334089_G	chr1.282127663_T	TRUE
0.0486243	4.22e-06	-4.60462	chr1.282132441_G	chr1.282080763_T	TRUE
0.035619	7.07e-07	-4.96521	chr1.282132441_G	chr1.282127663_T	TRUE
0.0252218	2.48e-07	-5.16527	chr1.281049029_T	chr1.282112734_C	TRUE
0.0493819	4.46e-06	-4.5932	chr1.281049029_T	chr1.281774192_C	TRUE
0.030982	4.51e-07	-5.05205	chr1.281049029_T	chr1.282011630_A	TRUE
0.0148481	3.8e-08	-5.50757	chr1.281049029_T	chr1.281474809_G	TRUE
0.0143573	3.43e-08	-5.52572	chr1.281049029_T	chr1.281432568_C	TRUE
0.0481993	4e-06	-4.61621	chr1.281049029_T	chr1.281961194_A	TRUE
0.0436114	2.29e-06	-4.73109	chr1.281049029_T	chr1.282050736_G	TRUE
0.0450106	2.64e-06	-4.70214	chr1.281049029_T	chr1.282235634_G	TRUE
0.0433155	2.2e-06	-4.73937	chr1.281049029_T	chr1.281494122_T	TRUE
0.0239142	2.04e-07	-5.20196	chr1.281049029_T	chr1.281407364_C	TRUE
0.0387401	1.05e-06	-4.88679	chr1.281049029_T	chr1.281467940_A	TRUE
0.0492876	4.43e-06	-4.59467	chr1.281049029_T	chr12.28785183_A	FALSE
0.024878	2.38e-07	-5.17351	chr1.281049029_T	chr1.280931791_G	TRUE
0.0154524	4.82e-08	-5.46533	chr1.281049029_T	chr1.281284292_A	TRUE
0.0398528	1.38e-06	-4.83261	chr1.281049029_T	chr11.27051078_G	FALSE
0.0238979	1.97e-07	-5.20844	chr1.281049029_T	chr1.280959008_T	TRUE
0.0304979	4.25e-07	-5.06357	chr1.281049029_T	chr11.27031874_C	FALSE
0.0431276	2.13e-06	-4.74538	chr1.281049029_T	chr11.26996376_A	FALSE
0.0383344	9.91e-07	-4.89882	chr1.281049029_T	chr11.25113688_C	FALSE
0.0361771	7.81e-07	-4.94565	chr1.281049029_T	chr11.25146230_G	FALSE
0.0361526	7.72e-07	-4.94785	chr1.281049029_T	chr11.26368982_C	FALSE
0.0300916	4.11e-07	-5.06982	chr1.281049029_T	chr11.26263923_A	FALSE
0.0420079	1.73e-06	-4.78768	chr1.281049029_T	chr11.26677312_A	FALSE
0.0327454	5.21e-07	-5.0245	chr1.281049029_T	chr11.26224783_C	FALSE
0.0388154	1.08e-06	-4.88239	chr1.281049029_T	chr11.26316939_T	FALSE
0.0140125	3.17e-08	-5.53967	chr1.281049029_T	chr1.281074099_T	TRUE
0.0378726	9.4e-07	-4.90923	chr1.281049029_T	chr11.26279633_G	FALSE
0.0387401	1.06e-06	-4.88501	chr1.281049029_T	chr11.26312239_G	FALSE
0.0395966	1.27e-06	-4.84943	chr1.281049029_T	chr11.26296801_G	FALSE
0.0228295	1.4e-07	-5.27216	chr1.281381995_A	chr1.282112734_C	TRUE
0.00897592	9.52e-09	-5.74791	chr1.281381995_A	chr1.281432568_C	TRUE
0.0395277	1.23e-06	-4.85564	chr1.281381995_A	chr1.281961194_A	TRUE
0.0285068	3.34e-07	-5.10931	chr1.281381995_A	chr1.282104740_T	TRUE
0.021672	1.22e-07	-5.29666	chr1.281381995_A	chr1.282235634_G	TRUE
0.0322305	4.98e-07	-5.03321	chr1.281381995_A	chr1.281494122_T	TRUE
0.0214418	1.1e-07	-5.31598	chr1.281381995_A	chr1.281467940_A	TRUE
0.0391269	1.14e-06	-4.87114	chr1.281381995_A	chr1.279899489_T	TRUE
0.0214418	1.08e-07	-5.31959	chr1.281466997_C	chr1.282112734_C	TRUE
0.0131714	2.75e-08	-5.56476	chr1.281466997_C	chr1.281432568_C	TRUE
0.0297739	4.04e-07	-5.07325	chr1.281466997_C	chr1.281961194_A	TRUE
0.0265189	2.7e-07	-5.14959	chr1.281466997_C	chr1.282104740_T	TRUE
0.0131714	2.79e-08	-5.56193	chr1.281466997_C	chr1.282235634_G	TRUE
0.0185371	6.61e-08	-5.40892	chr1.281466997_C	chr1.281494122_T	TRUE
0.0115896	2.02e-08	-5.61875	chr1.281466997_C	chr1.281467940_A	TRUE
0.0359424	7.5e-07	-4.95372	chr1.281466997_C	chr1.279899489_T	TRUE
0.0445373	2.5e-06	-4.71269	chr1.281466997_C	chr1.280290518_T	TRUE
0.0464939	3.21e-06	-4.66191	chr1.281466997_C	chr1.279961922_C	TRUE
0.0214418	1.1e-07	-5.3171	chr1.281421168_A	chr1.282112734_C	TRUE
0.00799626	4.01e-09	-5.8933	chr1.281421168_A	chr1.281432568_C	TRUE
0.0357941	7.17e-07	-4.96236	chr1.281421168_A	chr1.281961194_A	TRUE
0.0231873	1.64e-07	-5.24271	chr1.281421168_A	chr1.282104740_T	TRUE
0.0151997	4.19e-08	-5.49033	chr1.281421168_A	chr1.282235634_G	TRUE
0.0291713	3.61e-07	-5.09461	chr1.281421168_A	chr1.281494122_T	TRUE
0.0145988	3.56e-08	-5.5193	chr1.281421168_A	chr1.281467940_A	TRUE
0.0334474	5.54e-07	-5.01264	chr1.281421168_A	chr1.279899489_T	TRUE
0.0471501	3.51e-06	-4.64305	chr1.281421168_A	chr1.280290518_T	TRUE
0.049625	4.54e-06	-4.58971	chr1.281421168_A	chr1.279961922_C	TRUE
0.0154524	4.74e-08	-5.46822	chr1.281097018_C	chr1.282112734_C	TRUE
0.00799626	4.07e-09	-5.89067	chr1.281097018_C	chr1.281432568_C	TRUE
0.0309838	4.52e-07	-5.05168	chr1.281097018_C	chr1.281961194_A	TRUE
0.0204356	8.75e-08	-5.358	chr1.281097018_C	chr1.282104740_T	TRUE
0.010499	1.69e-08	-5.64974	chr1.281097018_C	chr1.282235634_G	TRUE
0.0231873	1.5e-07	-5.25883	chr1.281097018_C	chr1.281494122_T	TRUE
0.0151997	4.2e-08	-5.49008	chr1.281097018_C	chr1.281467940_A	TRUE
0.030982	4.51e-07	-5.05201	chr1.281097018_C	chr1.279899489_T	TRUE
0.0420425	1.75e-06	-4.78504	chr1.281097018_C	chr1.280290518_T	TRUE
0.0426036	1.89e-06	-4.76941	chr1.281097018_C	chr1.279961922_C	TRUE
0.0195867	7.61e-08	-5.38336	chr1.281499469_G	chr1.282112734_C	TRUE
0.0102933	1.38e-08	-5.68488	chr1.281499469_G	chr1.281432568_C	TRUE
0.0397925	1.34e-06	-4.83839	chr1.281499469_G	chr1.281961194_A	TRUE
0.0385651	1.02e-06	-4.89326	chr1.281499469_G	chr1.282104740_T	TRUE
0.0209619	9.22e-08	-5.34848	chr1.281499469_G	chr1.282235634_G	TRUE
0.0120618	2.17e-08	-5.60591	chr1.281499469_G	chr1.281494122_T	TRUE
0.00799626	5.09e-09	-5.85355	chr1.281499469_G	chr1.281467940_A	TRUE
0.0460412	3.04e-06	-4.67307	chr1.281499469_G	chr1.279899489_T	TRUE
0.0150281	4e-08	-5.49864	chr1.281489910_C	chr1.282112734_C	TRUE
0.0470281	3.45e-06	-4.64655	chr1.281489910_C	chr1.281474809_G	TRUE
0.0102933	1.38e-08	-5.68441	chr1.281489910_C	chr1.281432568_C	TRUE
0.0378726	9.29e-07	-4.91167	chr1.281489910_C	chr1.281961194_A	TRUE
0.035619	7.06e-07	-4.96543	chr1.281489910_C	chr1.282104740_T	TRUE
0.0182809	6.33e-08	-5.4167	chr1.281489910_C	chr1.282235634_G	TRUE
0.0125847	2.35e-08	-5.59185	chr1.281489910_C	chr1.281494122_T	TRUE
0.0110896	1.85e-08	-5.634	chr1.281489910_C	chr1.281467940_A	TRUE
0.0477251	3.79e-06	-4.62745	chr1.281489910_C	chr1.279899489_T	TRUE
0.014933	3.94e-08	-5.50111	chr1.281156229_T	chr1.282112734_C	TRUE
0.00799626	5.42e-09	-5.84305	chr1.281156229_T	chr1.281432568_C	TRUE
0.035619	7.07e-07	-4.96523	chr1.281156229_T	chr1.281961194_A	TRUE
0.02189	1.28e-07	-5.28862	chr1.281156229_T	chr1.282104740_T	TRUE
0.0131714	2.77e-08	-5.56335	chr1.281156229_T	chr1.282235634_G	TRUE
0.021672	1.19e-07	-5.30161	chr1.281156229_T	chr1.281494122_T	TRUE
0.0159735	5.02e-08	-5.45827	chr1.281156229_T	chr1.281467940_A	TRUE
0.030104	4.12e-07	-5.06946	chr1.281156229_T	chr1.279899489_T	TRUE
0.0464939	3.22e-06	-4.66106	chr1.281156229_T	chr1.280290518_T	TRUE
0.0471197	3.48e-06	-4.64512	chr1.281156229_T	chr1.279961922_C	TRUE
0.0361526	7.64e-07	-4.95	chr1.282736277_C	chr1.282065226_C	TRUE
0.0378726	9.32e-07	-4.91093	chr1.282736277_C	chr1.282080763_T	TRUE
0.0214418	1.09e-07	-5.31741	chr1.282736277_C	chr1.282127663_T	TRUE
0.0228295	1.41e-07	-5.27032	chr1.281359616_A	chr1.282112734_C	TRUE
0.00948097	1.14e-08	-5.71742	chr1.281359616_A	chr1.281432568_C	TRUE
0.0327868	5.23e-07	-5.02371	chr1.281359616_A	chr1.281961194_A	TRUE
0.0234657	1.84e-07	-5.22144	chr1.281359616_A	chr1.282104740_T	TRUE
0.0199882	8.44e-08	-5.36471	chr1.281359616_A	chr1.282235634_G	TRUE
0.0238979	1.98e-07	-5.20742	chr1.281359616_A	chr1.281494122_T	TRUE
0.021672	1.23e-07	-5.29571	chr1.281359616_A	chr1.281467940_A	TRUE
0.0325089	5.06e-07	-5.0299	chr1.281359616_A	chr1.279899489_T	TRUE
0.0465017	3.25e-06	-4.65885	chr1.281359616_A	chr1.280290518_T	TRUE
0.048508	4.18e-06	-4.6067	chr1.281359616_A	chr1.279961922_C	TRUE
0.0407885	1.56e-06	-4.80894	chr1.281959710_G	chr1.282127663_T	TRUE
0.0498907	4.7e-06	4.58225	chr1.281959710_G	chr1.223600952_C	TRUE
0.0196252	8.02e-08	-5.37397	chr1.280980250_C	chr1.282112734_C	TRUE
0.010499	1.68e-08	-5.65053	chr1.280980250_C	chr1.281432568_C	TRUE
0.0300133	4.09e-07	-5.07088	chr1.280980250_C	chr1.281961194_A	TRUE
0.0214418	1.07e-07	-5.3216	chr1.280980250_C	chr1.282104740_T	TRUE
0.00894569	9e-09	-5.75742	chr1.280980250_C	chr1.282235634_G	TRUE
0.027343	2.96e-07	-5.13237	chr1.280980250_C	chr1.281494122_T	TRUE
0.00987114	1.24e-08	-5.70216	chr1.280980250_C	chr1.281467940_A	TRUE
0.0444797	2.5e-06	-4.71333	chr1.280980250_C	chr11.27031874_C	FALSE
0.0228295	1.42e-07	-5.26993	chr1.280980250_C	chr1.279899489_T	TRUE
0.0322305	4.94e-07	-5.03471	chr1.280980250_C	chr1.280290518_T	TRUE
0.0357941	7.15e-07	-4.96306	chr1.280980250_C	chr1.279961922_C	TRUE
0.0239142	2.07e-07	-5.1995	chr1.280940472_C	chr1.282112734_C	TRUE
0.0485045	4.17e-06	-4.60723	chr1.280940472_C	chr1.281774192_C	TRUE
0.0304979	4.23e-07	-5.0643	chr1.280940472_C	chr1.282011630_A	TRUE
0.00900587	9.82e-09	-5.74248	chr1.280940472_C	chr1.281474809_G	TRUE
0.00894569	7.78e-09	-5.78207	chr1.280940472_C	chr1.281432568_C	TRUE
0.0486243	4.23e-06	-4.60413	chr1.280940472_C	chr1.281529167_C	TRUE
0.0482964	4.05e-06	-4.61337	chr1.280940472_C	chr1.281961194_A	TRUE
0.0467654	3.33e-06	-4.65433	chr1.280940472_C	chr1.282104740_T	TRUE
0.0484052	4.09e-06	-4.6114	chr1.280940472_C	chr1.282050736_G	TRUE
0.0344099	5.99e-07	-4.99731	chr1.280940472_C	chr1.282235634_G	TRUE
0.0274443	3e-07	-5.1299	chr1.280940472_C	chr1.281494122_T	TRUE
0.0239142	2.07e-07	-5.19943	chr1.280940472_C	chr1.281407364_C	TRUE
0.0310677	4.64e-07	-5.04671	chr1.280940472_C	chr1.281467940_A	TRUE
0.0100188	1.28e-08	-5.69692	chr1.280940472_C	chr1.280931791_G	TRUE
0.0214418	1.05e-07	-5.32468	chr1.280940472_C	chr1.281284292_A	TRUE
0.0421037	1.78e-06	-4.78172	chr1.280940472_C	chr11.27051078_G	FALSE
0.0131714	2.73e-08	-5.56597	chr1.280940472_C	chr1.280959008_T	TRUE
0.0334351	5.44e-07	-5.01585	chr1.280940472_C	chr11.27031874_C	FALSE
0.0430919	2.09e-06	-4.74961	chr1.280940472_C	chr1.279899489_T	TRUE
0.0463104	3.17e-06	-4.66435	chr1.280940472_C	chr11.26996376_A	FALSE
0.0367047	8.21e-07	-4.93584	chr1.280940472_C	chr11.25113688_C	FALSE
0.0351325	6.52e-07	-4.98102	chr1.280940472_C	chr11.25146230_G	FALSE
0.0368838	8.37e-07	-4.93217	chr1.280940472_C	chr11.26368982_C	FALSE
0.0304466	4.21e-07	-5.06535	chr1.280940472_C	chr11.26263923_A	FALSE
0.0446547	2.53e-06	-4.71052	chr1.280940472_C	chr11.26677312_A	FALSE
0.0342345	5.86e-07	-5.00156	chr1.280940472_C	chr11.26224783_C	FALSE
0.0394077	1.19e-06	-4.86276	chr1.280940472_C	chr11.26316939_T	FALSE
0.00894569	8.71e-09	-5.76291	chr1.280940472_C	chr1.281074099_T	TRUE
0.0378726	9.48e-07	-4.90774	chr1.280940472_C	chr11.26279633_G	FALSE
0.0393809	1.17e-06	-4.86539	chr1.280940472_C	chr11.26312239_G	FALSE
0.0399145	1.41e-06	-4.82947	chr1.280940472_C	chr11.26296801_G	FALSE
0.0434035	2.22e-06	-4.73709	chr1.280940472_C	chr1.279961922_C	TRUE
0.0181587	6.25e-08	-5.41895	chr1.281272807_T	chr1.282112734_C	TRUE
0.00894569	7.74e-09	-5.78294	chr1.281272807_T	chr1.281432568_C	TRUE
0.038784	1.07e-06	-4.88317	chr1.281272807_T	chr1.281961194_A	TRUE
0.0239142	2.08e-07	-5.19894	chr1.281272807_T	chr1.282104740_T	TRUE
0.0154524	4.55e-08	-5.47559	chr1.281272807_T	chr1.282235634_G	TRUE
0.0282926	3.22e-07	-5.11624	chr1.281272807_T	chr1.281494122_T	TRUE
0.021672	1.2e-07	-5.30027	chr1.281272807_T	chr1.281467940_A	TRUE
0.0361771	7.94e-07	-4.94241	chr1.281272807_T	chr1.279899489_T	TRUE
0.0146635	3.7e-08	-5.51257	chr1.281224216_T	chr1.282112734_C	TRUE
0.00799626	4.6e-09	-5.87035	chr1.281224216_T	chr1.281432568_C	TRUE
0.0331918	5.37e-07	-5.01846	chr1.281224216_T	chr1.281961194_A	TRUE
0.021401	1.01e-07	-5.33233	chr1.281224216_T	chr1.282104740_T	TRUE
0.0127453	2.44e-08	-5.58548	chr1.281224216_T	chr1.282235634_G	TRUE
0.0204356	8.87e-08	-5.3556	chr1.281224216_T	chr1.281494122_T	TRUE
0.0143573	3.45e-08	-5.52492	chr1.281224216_T	chr1.281467940_A	TRUE
0.0308031	4.35e-07	-5.05901	chr1.281224216_T	chr1.279899489_T	TRUE
0.0450599	2.68e-06	-4.69845	chr1.281224216_T	chr1.280290518_T	TRUE
0.0471501	3.49e-06	-4.64415	chr1.281224216_T	chr1.279961922_C	TRUE
0.00799626	4.69e-09	-5.86703	chr1.282023224_A	chr1.282112734_C	TRUE
0.0387154	1.04e-06	-4.88908	chr1.282023224_A	chr1.281774192_C	TRUE
0.0457348	2.93e-06	-4.68075	chr1.282023224_A	chr1.282083090_A	TRUE
0.0195867	7.52e-08	-5.38555	chr1.282023224_A	chr1.282011630_A	TRUE
0.00690595	2e-09	-6.00768	chr1.282023224_A	chr1.281474809_G	TRUE
0.000493162	9.86e-12	-6.82299	chr1.282023224_A	chr1.281432568_C	TRUE
0.0152572	4.27e-08	-5.48685	chr1.282023224_A	chr1.281529167_C	TRUE
0.0397925	1.35e-06	-4.83773	chr1.282023224_A	chr1.281961194_A	TRUE
0.0246362	2.27e-07	-5.18251	chr1.282023224_A	chr1.282104740_T	TRUE
0.0214418	1.08e-07	-5.32043	chr1.282023224_A	chr1.282235634_G	TRUE
0.00799626	3.14e-09	-5.93364	chr1.282023224_A	chr1.281494122_T	TRUE
0.0119319	2.12e-08	-5.60974	chr1.282023224_A	chr1.281467940_A	TRUE
0.010499	1.57e-08	-5.66174	chr1.282023224_A	chr1.279899489_T	TRUE
0.0421037	1.77e-06	-4.78276	chr1.282023224_A	chr1.281074099_T	TRUE
0.0113363	1.95e-08	-5.6246	chr1.282023224_A	chr1.280290518_T	TRUE
0.00894569	9.21e-09	-5.75343	chr1.282023224_A	chr1.279961922_C	TRUE
0.0141727	3.32e-08	-5.53167	chr1.281058810_T	chr1.282112734_C	TRUE
0.0102933	1.35e-08	-5.68851	chr1.281058810_T	chr1.281432568_C	TRUE
0.0288973	3.46e-07	-5.10287	chr1.281058810_T	chr1.281961194_A	TRUE
0.0233959	1.83e-07	-5.22255	chr1.281058810_T	chr1.282104740_T	TRUE
0.0482637	4.03e-06	-4.61467	chr1.281058810_T	chr1.282050736_G	TRUE
0.0214002	1e-07	-5.33347	chr1.281058810_T	chr1.282235634_G	TRUE
0.0378662	9.16e-07	-4.91452	chr1.281058810_T	chr1.281494122_T	TRUE
0.0196252	8.05e-08	-5.37327	chr1.281058810_T	chr1.281467940_A	TRUE
0.0459108	3.01e-06	-4.67476	chr1.281058810_T	chr1.279899489_T	TRUE
0.0498281	4.61e-06	4.58621	chr10.84091208_T	chr13.62045497_G	FALSE
0.0433155	2.18e-06	4.7406	chr10.84091208_T	chr12.29243508_C	FALSE
0.0421037	1.77e-06	4.78326	chr10.84091208_T	chr13.62048310_T	FALSE
0.0230728	1.47e-07	-5.26335	chr1.280947073_T	chr1.282112734_C	TRUE
0.0471767	3.59e-06	-4.63866	chr1.280947073_T	chr1.281474809_G	TRUE
0.0134215	2.95e-08	-5.55212	chr1.280947073_T	chr1.281432568_C	TRUE
0.0346419	6.25e-07	-4.989	chr1.280947073_T	chr1.281961194_A	TRUE
0.0231873	1.69e-07	-5.23734	chr1.280947073_T	chr1.282104740_T	TRUE
0.00894569	8.7e-09	-5.76319	chr1.280947073_T	chr1.282235634_G	TRUE
0.0196252	8.1e-08	-5.37201	chr1.280947073_T	chr1.281494122_T	TRUE
0.00799626	5.27e-09	-5.84771	chr1.280947073_T	chr1.281467940_A	TRUE
0.0461716	3.08e-06	-4.6702	chr1.280947073_T	chr11.27031874_C	FALSE
0.0265402	2.75e-07	-5.14633	chr1.280947073_T	chr1.279899489_T	TRUE
0.0387401	1.06e-06	-4.88542	chr1.280947073_T	chr1.280290518_T	TRUE
0.0391372	1.14e-06	-4.87063	chr1.280947073_T	chr1.279961922_C	TRUE
0.00901973	1.06e-08	-5.72881	chr1.281741360_C	chr1.282112734_C	TRUE
0.00799626	5.35e-09	-5.84504	chr1.281741360_C	chr1.281432568_C	TRUE
0.0148664	3.85e-08	-5.50518	chr1.281741360_C	chr1.281961194_A	TRUE
0.010499	1.68e-08	-5.64992	chr1.281741360_C	chr1.282104740_T	TRUE
0.0395277	1.23e-06	-4.85539	chr1.281741360_C	chr1.282050736_G	TRUE
0.00799626	3.2e-09	-5.93038	chr1.281741360_C	chr1.282235634_G	TRUE
0.0125847	2.37e-08	-5.59093	chr1.281741360_C	chr1.281494122_T	TRUE
0.00836769	6.36e-09	-5.81608	chr1.281741360_C	chr1.281467940_A	TRUE
0.0214002	9.98e-08	-5.33416	chr1.281741360_C	chr1.279899489_T	TRUE
0.0265189	2.7e-07	-5.14981	chr1.281741360_C	chr1.280290518_T	TRUE
0.0265402	2.74e-07	-5.14684	chr1.281741360_C	chr1.279961922_C	TRUE
0.0346419	6.25e-07	-4.98922	chr1.280674039_T	chr1.282112734_C	TRUE
0.0214418	1.03e-07	-5.32895	chr1.280674039_T	chr1.281432568_C	TRUE
0.0489623	4.33e-06	-4.59962	chr1.280674039_T	chr1.282235634_G	TRUE
0.0378726	9.35e-07	-4.91033	chr1.280705182_G	chr1.282112734_C	TRUE
0.021672	1.19e-07	-5.30132	chr1.280705182_G	chr1.281432568_C	TRUE
0.0492876	4.42e-06	-4.59533	chr1.280705182_G	chr1.282235634_G	TRUE
0.0353957	6.85e-07	-4.97122	chr1.280741302_C	chr1.282112734_C	TRUE
0.0215344	1.13e-07	-5.31098	chr1.280741302_C	chr1.281432568_C	TRUE
0.0486243	4.22e-06	-4.60483	chr1.280741302_C	chr1.282235634_G	TRUE
0.0326227	5.15e-07	-5.02639	chr1.280650625_T	chr1.282112734_C	TRUE
0.0196252	8.13e-08	-5.37138	chr1.280650625_T	chr1.281432568_C	TRUE
0.0497965	4.6e-06	-4.58682	chr1.280650625_T	chr1.282104740_T	TRUE
0.047475	3.71e-06	-4.63177	chr1.280650625_T	chr1.282235634_G	TRUE
0.0391269	1.14e-06	-4.87157	chr1.280583271_A	chr1.282112734_C	TRUE
0.0215344	1.12e-07	-5.31366	chr1.280583271_A	chr1.281432568_C	TRUE
0.0476171	3.77e-06	-4.62826	chr1.280583271_A	chr1.281961194_A	TRUE
0.0459108	3.02e-06	-4.67445	chr1.280583271_A	chr1.282104740_T	TRUE
0.0396383	1.28e-06	-4.84787	chr1.280583271_A	chr1.282235634_G	TRUE
0.0450106	2.62e-06	-4.70362	chr1.280561475_G	chr1.282112734_C	TRUE
0.0214179	1.02e-07	-5.33099	chr1.280561475_G	chr1.281432568_C	TRUE
0.0420079	1.71e-06	-4.79017	chr1.280539887_T	chr1.282112734_C	TRUE
0.0185371	6.68e-08	-5.40685	chr1.280539887_T	chr1.281432568_C	TRUE
0.0396383	1.28e-06	-4.84753	chr1.280762460_G	chr1.282112734_C	TRUE
0.02189	1.27e-07	-5.28936	chr1.280762460_G	chr1.281432568_C	TRUE
0.0497965	4.6e-06	-4.58675	chr1.280762460_G	chr1.282235634_G	TRUE
0.0371266	8.68e-07	-4.92497	chr1.280805750_G	chr1.282112734_C	TRUE
0.0214418	1.05e-07	-5.325	chr1.280805750_G	chr1.281432568_C	TRUE
0.0497564	4.58e-06	-4.5878	chr1.280805750_G	chr1.282235634_G	TRUE
0.0351325	6.55e-07	-4.98003	chr1.280629211_C	chr1.282112734_C	TRUE
0.0170079	5.49e-08	-5.44226	chr1.280629211_C	chr1.281432568_C	TRUE
0.0434035	2.22e-06	-4.73722	chr1.280629211_C	chr1.282235634_G	TRUE
0.0498934	4.7e-06	-4.58212	chr1.280629211_C	chr1.281467940_A	TRUE
0.0363042	8.03e-07	-4.94023	chr1.282065226_C	chr1.282112734_C	TRUE
0.0474625	3.7e-06	-4.63204	chr1.282065226_C	chr1.281474809_G	TRUE
0.0407885	1.56e-06	-4.80923	chr1.282065226_C	chr1.281432568_C	TRUE
0.00900587	1e-08	-5.73878	chr1.282065226_C	chr1.281961194_A	TRUE
0.00799626	3.87e-09	-5.89891	chr1.282065226_C	chr1.282104740_T	TRUE
0.0231873	1.66e-07	-5.24065	chr1.282065226_C	chr1.282050736_G	TRUE
0.00799626	4.35e-09	-5.87961	chr1.282065226_C	chr1.282235634_G	TRUE
0.0382216	9.77e-07	-4.90181	chr1.282065226_C	chr1.281494122_T	TRUE
0.0484052	4.08e-06	-4.61176	chr1.282065226_C	chr1.281467940_A	TRUE
0.0141494	3.28e-08	-5.53347	chr1.282023794_C	chr1.282112734_C	TRUE
0.00690595	2.21e-09	-5.99146	chr1.282023794_C	chr1.281432568_C	TRUE
0.0310095	4.57e-07	-5.04971	chr1.282023794_C	chr1.281961194_A	TRUE
0.0291713	3.63e-07	-5.0938	chr1.282023794_C	chr1.282104740_T	TRUE
0.0141494	3.25e-08	-5.535	chr1.282023794_C	chr1.282235634_G	TRUE
0.00799626	4.9e-09	-5.85969	chr1.282023794_C	chr1.281494122_T	TRUE
0.00799626	5.44e-09	-5.84238	chr1.282023794_C	chr1.281467940_A	TRUE
0.00825008	5.88e-09	-5.8293	chr1.282023794_C	chr1.279899489_T	TRUE
0.010499	1.65e-08	-5.6533	chr1.282023794_C	chr1.280290518_T	TRUE
0.010499	1.7e-08	-5.64828	chr1.282023794_C	chr1.279961922_C	TRUE
0.0378726	9.4e-07	-4.90933	chr1.280845017_G	chr1.281432568_C	TRUE
0.0146603	3.63e-08	-5.51575	chr1.281808772_C	chr1.282112734_C	TRUE
0.00894569	8.47e-09	-5.76767	chr1.281808772_C	chr1.281432568_C	TRUE
0.0310095	4.59e-07	-5.04858	chr1.281808772_C	chr1.281961194_A	TRUE
0.0368838	8.38e-07	-4.93183	chr1.281808772_C	chr1.282104740_T	TRUE
0.0265972	2.8e-07	-5.14265	chr1.281808772_C	chr1.282235634_G	TRUE
0.010499	1.67e-08	-5.6517	chr1.281808772_C	chr1.281494122_T	TRUE
0.010499	1.54e-08	-5.6659	chr1.281808772_C	chr1.281467940_A	TRUE
0.0127453	2.45e-08	-5.58503	chr1.281808772_C	chr1.279899489_T	TRUE
0.0175204	5.89e-08	-5.4296	chr1.281808772_C	chr1.280290518_T	TRUE
0.0178147	6.06e-08	-5.42456	chr1.281808772_C	chr1.279961922_C	TRUE
0.0393971	1.19e-06	-4.86295	chr1.282080763_T	chr1.282112734_C	TRUE
0.0434035	2.22e-06	-4.73735	chr1.282080763_T	chr1.281474809_G	TRUE
0.0384862	1.01e-06	-4.89426	chr1.282080763_T	chr1.281432568_C	TRUE
0.00799626	5.01e-09	-5.85622	chr1.282080763_T	chr1.281961194_A	TRUE
0.00690595	2.01e-09	-6.00663	chr1.282080763_T	chr1.282104740_T	TRUE
0.0231873	1.54e-07	-5.25404	chr1.282080763_T	chr1.282050736_G	TRUE
0.00690595	2.15e-09	-5.99619	chr1.282080763_T	chr1.282235634_G	TRUE
0.039527	1.22e-06	-4.85709	chr1.282080763_T	chr1.281494122_T	TRUE
0.00799626	4.49e-09	-5.87443	chr1.282127663_T	chr1.281961194_A	TRUE
0.00488705	7.37e-10	-6.16873	chr1.282127663_T	chr1.282104740_T	TRUE
0.0228687	1.43e-07	-5.26753	chr1.282127663_T	chr1.282050736_G	TRUE
0.00316999	2.54e-10	-6.33644	chr1.282127663_T	chr1.282235634_G	TRUE
0.0388711	1.09e-06	-4.87951	chr1.282127663_T	chr1.281494122_T	TRUE
0.0497965	4.59e-06	-4.5873	chr1.282127663_T	chr1.281467940_A	TRUE
0.0351325	6.53e-07	4.98052	chr10.84367267_G	chr13.62048310_T	FALSE
0.0471501	3.52e-06	4.64253	chr10.84367267_G	chr13.62253383_A	FALSE
0.0345176	6.1e-07	4.99373	chr10.83702513_T	chr12.29243508_C	FALSE
0.0421037	1.78e-06	4.78195	chr10.83702513_T	chr12.29292959_G	FALSE
0.0498951	4.73e-06	4.58088	chr10.84407867_G	chr13.62052434_A	FALSE
0.0455318	2.87e-06	4.68448	chr10.84407867_G	chr13.62045497_G	FALSE
0.0479966	3.84e-06	4.62471	chr10.84407867_G	chr13.62101147_C	FALSE
0.0484562	4.14e-06	4.6089	chr10.84407867_G	chr13.62333085_A	FALSE
0.0353957	6.84e-07	4.97171	chr10.84407867_G	chr13.62048310_T	FALSE
0.0471767	3.61e-06	4.63748	chr10.84407867_G	chr13.62253383_A	FALSE
0.0498281	4.63e-06	4.58546	chr10.84407867_G	chr13.62323934_T	FALSE
0.0447637	2.58e-06	-4.70644	chr10.83587272_G	chr12.28818113_C	FALSE
0.0248109	2.34e-07	5.17645	chr10.83587272_G	chr12.29243508_C	FALSE
0.0353957	6.85e-07	4.97121	chr10.83587272_G	chr12.29292959_G	FALSE
0.0448097	2.59e-06	4.70579	chr10.83587272_G	chr12.29334563_G	FALSE
0.0498951	4.72e-06	-4.58151	chr10.83662558_G	chr12.28785183_A	FALSE
0.0484052	4.09e-06	4.61145	chr10.83662558_G	chr12.28916309_A	FALSE
0.0407885	1.55e-06	-4.80949	chr10.83662558_G	chr12.28818113_C	FALSE
0.021672	1.17e-07	5.30529	chr10.83662558_G	chr12.29243508_C	FALSE
0.035823	7.27e-07	4.95982	chr10.83662558_G	chr12.29292959_G	FALSE
0.0471916	3.66e-06	4.63466	chr10.83662558_G	chr12.29334563_G	FALSE
0.0493774	4.45e-06	4.59371	chr7.129118847_C	chr19.24487760_T	FALSE
0.0430919	2.06e-06	4.75203	chr7.129118847_C	chr19.25681473_A	FALSE
0.0405453	1.51e-06	4.81499	chr7.129118847_C	chr19.25680879_C	FALSE
0.0204356	8.84e-08	-5.35617	chr1.282128705_A	chr1.281961194_A	TRUE
0.0132238	2.83e-08	-5.55958	chr1.282128705_A	chr1.282104740_T	TRUE
0.00901973	1.06e-08	-5.72984	chr1.282128705_A	chr1.282235634_G	TRUE
0.0446547	2.53e-06	-4.71066	chr1.282219210_C	chr1.282112734_C	TRUE
0.0170079	5.58e-08	-5.43933	chr1.282219210_C	chr1.281961194_A	TRUE
0.0129323	2.51e-08	-5.58068	chr1.282219210_C	chr1.282104740_T	TRUE
0.0484052	4.11e-06	-4.6101	chr1.282219210_C	chr1.282050736_G	TRUE
0.00830679	6.15e-09	-5.82179	chr1.282219210_C	chr1.282235634_G	TRUE
0.0327454	5.2e-07	5.02454	chr10.84457857_A	chr13.62048310_T	FALSE
0.0485045	4.17e-06	4.60729	chr10.84457857_A	chr13.62253383_A	FALSE
0.0486321	4.25e-06	-4.60347	chr1.282098532_C	chr1.282112734_C	TRUE
0.0178147	6.06e-08	-5.42449	chr1.282098532_C	chr1.281961194_A	TRUE
0.0121998	2.23e-08	-5.60148	chr1.282098532_C	chr1.282104740_T	TRUE
0.00825008	5.94e-09	-5.82755	chr1.282098532_C	chr1.282235634_G	TRUE
0.0466998	3.29e-06	-4.65658	chr1.282067961_C	chr1.282112734_C	TRUE
0.0215344	1.11e-07	-5.31394	chr1.282067961_C	chr1.281961194_A	TRUE
0.0196252	8.06e-08	-5.37298	chr1.282067961_C	chr1.282104740_T	TRUE
0.010499	1.68e-08	-5.65038	chr1.282067961_C	chr1.282235634_G	TRUE
0.0455175	2.85e-06	-4.68639	chr5.107167969_G	chr8.82967446_A	FALSE
0.0493855	4.47e-06	4.59291	chr19.24321261_T	chr16.72754198_G	FALSE
0.0486243	4.22e-06	-4.6047	chr1.282396447_T	chr1.282112734_C	TRUE
0.0195867	7.54e-08	-5.38511	chr1.282396447_T	chr1.281961194_A	TRUE
0.0154524	4.79e-08	-5.46661	chr1.282396447_T	chr1.282104740_T	TRUE
0.00894569	9.27e-09	-5.7524	chr1.282396447_T	chr1.282235634_G	TRUE
0.0213702	9.62e-08	-5.34087	chr1.282336425_T	chr1.281961194_A	TRUE
0.0214002	9.74e-08	-5.33863	chr1.282336425_T	chr1.282104740_T	TRUE
0.00894569	9.3e-09	-5.75173	chr1.282336425_T	chr1.282235634_G	TRUE
0.0457348	2.94e-06	4.68006	chr1.282336425_T	chr1.222189021_C	TRUE
0.0214418	1.06e-07	-5.32369	chr1.281958447_G	chr1.281961194_A	TRUE
0.0228295	1.42e-07	-5.26927	chr1.281958447_G	chr1.282104740_T	TRUE
0.0470815	3.47e-06	-4.6457	chr1.281958447_G	chr1.282050736_G	TRUE
0.0195867	7.76e-08	-5.37991	chr1.281958447_G	chr1.282235634_G	TRUE
0.021672	1.23e-07	-5.29577	chr1.281928618_G	chr1.281961194_A	TRUE
0.0182842	6.38e-08	-5.4151	chr1.281928618_G	chr1.282104740_T	TRUE
0.0121998	2.24e-08	-5.6001	chr1.281928618_G	chr1.282235634_G	TRUE
0.0293137	3.84e-07	5.08282	chr18.27348077_G	chr18.32316331_A	TRUE
0.0359424	7.51e-07	4.95334	chr18.27348077_G	chr18.26940244_T	TRUE
0.00097259	5.84e-11	6.56081	chr18.27348077_G	chr18.27220650_G	TRUE
0.0326227	5.13e-07	5.02726	chr18.27348077_G	chr18.26900965_A	TRUE
0.0482637	4.03e-06	4.61419	chr18.27348077_G	chr18.32268105_C	TRUE
0.021672	1.18e-07	5.30421	chr18.27348077_G	chr18.23221760_A	TRUE
0.0228295	1.42e-07	5.26925	chr18.27348077_G	chr18.23166732_G	TRUE
0.0387401	1.06e-06	4.88588	chr18.27348077_G	chr18.23143039_T	TRUE
0.0353957	6.85e-07	4.97131	chr1.281960059_A	chr1.281961194_A	TRUE
0.0434035	2.22e-06	4.73695	chr1.281960059_A	chr1.282104740_T	TRUE
0.0232023	1.77e-07	5.22816	chr1.281960059_A	chr1.282235634_G	TRUE
0.0428806	2.02e-06	4.75693	chr19.24723067_G	chr7.129508581_A	FALSE
0.0459182	3.02e-06	4.67419	chr10.84906124_T	chr13.62048310_T	FALSE
0.047807	3.81e-06	4.626	chr10.84999873_A	chr12.29243508_C	FALSE
0.0433155	2.19e-06	4.73975	chr10.84999873_A	chr13.62048310_T	FALSE
0.0461716	3.09e-06	-4.66961	chr4.180450319_G	chr5.110556919_T	FALSE
0.042861	2e-06	-4.75863	chr1.282730801_G	chr1.281961194_A	TRUE
0.0377882	9.1e-07	-4.91571	chr1.282730801_G	chr1.282104740_T	TRUE
0.0231873	1.74e-07	-5.2319	chr1.282730801_G	chr1.282235634_G	TRUE
0.048426	4.13e-06	4.60951	chr5.105361540_C	chr8.82967446_A	FALSE
0.0463104	3.16e-06	-4.66469	chr7.8274227_T	chr8.82923020_A	FALSE
0.0493787	4.45e-06	-4.59352	chr5.105938203_C	chr8.82967446_A	FALSE
0.0498823	4.65e-06	-4.58437	chr5.105938203_C	chr8.83031626_C	FALSE
0.0451885	2.74e-06	-4.69432	chr10.23520078_C	chr2.259991389_G	FALSE
0.0395789	1.24e-06	4.85427	chr7.130022984_T	chr19.25681473_A	FALSE
0.0371266	8.57e-07	-4.92756	chr7.130022984_T	chr20.23591039_T	FALSE
0.0403741	1.49e-06	-4.8177	chr7.130022984_T	chr20.23568637_C	FALSE
0.0438581	2.31e-06	-4.72881	chr7.130022984_T	chr20.23623317_C	FALSE
0.0446658	2.56e-06	4.70854	chr7.130022984_T	chr19.25680879_C	FALSE
0.0488295	4.3e-06	-4.60084	chr10.23288266_A	chr2.259991389_G	FALSE
0.0402644	1.49e-06	4.81835	chr7.129065472_G	chr19.24487760_T	FALSE
0.045847	2.97e-06	4.67746	chr7.129065472_G	chr19.24203825_A	FALSE
0.0433155	2.2e-06	4.73905	chr7.129065472_G	chr19.25681473_A	FALSE
0.0408165	1.57e-06	4.80717	chr7.129065472_G	chr19.25680879_C	FALSE
0.0480007	3.84e-06	4.62451	chr1.278005598_G	chr2.57386662_T	FALSE
0.0430919	2.11e-06	4.748	chr7.129298508_A	chr19.25680879_C	FALSE
0.0467654	3.35e-06	4.65258	chr5.106841530_C	chr8.82967446_A	FALSE
0.0382657	9.88e-07	-4.89955	chr7.129984891_G	chr20.23591039_T	FALSE
0.0345176	6.1e-07	-4.99381	chr7.129984891_G	chr20.23568637_C	FALSE
0.0433892	2.22e-06	-4.73765	chr7.129984891_G	chr20.23623317_C	FALSE
0.0420247	1.75e-06	-4.78575	chr1.277935655_A	chr2.57386662_T	FALSE
0.039493	1.2e-06	-4.86168	chr1.277935655_A	chr2.57386477_T	FALSE
0.042598	1.86e-06	4.77315	chr9.72455623_T	chr6.29657181_C	FALSE
0.035823	7.32e-07	-4.95837	chr1.276927819_A	chr2.57386662_T	FALSE
0.0414218	1.63e-06	-4.80012	chr1.276927819_A	chr2.57386477_T	FALSE
0.0446744	2.56e-06	4.70832	chr9.72471351_A	chr6.29657181_C	FALSE
0.0498281	4.63e-06	-4.58554	chr1.277176638_A	chr18.23116883_G	FALSE
0.0475846	3.74e-06	4.63006	chr7.129361176_A	chr19.24763232_A	FALSE
0.0378726	9.35e-07	4.9104	chr7.129361176_A	chr19.24487760_T	FALSE
0.0456146	2.89e-06	4.68329	chr7.129361176_A	chr19.24203825_A	FALSE
0.0468945	3.41e-06	4.64933	chr7.129361176_A	chr19.24282062_A	FALSE
0.0468945	3.39e-06	4.65033	chr7.129361176_A	chr19.24449265_G	FALSE
0.0438456	2.31e-06	4.72894	chr7.129361176_A	chr19.24511947_T	FALSE
0.035823	7.3e-07	4.95882	chr7.129361176_A	chr19.25681473_A	FALSE
0.0456871	2.91e-06	-4.68217	chr7.129361176_A	chr20.23568637_C	FALSE
0.0334474	5.49e-07	5.01412	chr7.129361176_A	chr19.25680879_C	FALSE
0.0426036	1.86e-06	4.77271	chr7.129439352_G	chr19.25681473_A	FALSE
0.0446554	2.55e-06	4.70883	chr7.129439352_G	chr19.25680879_C	FALSE
0.0430919	2.07e-06	4.75151	chr5.108781281_A	chr8.83091244_G	FALSE
0.0339912	5.75e-07	5.00535	chr5.108781281_A	chr8.82967446_A	FALSE
0.0433155	2.2e-06	4.73949	chr5.108781281_A	chr8.83031626_C	FALSE
0.0471767	3.6e-06	-4.63791	chr7.129143095_C	chr20.23591039_T	FALSE
0.0430919	2.1e-06	-4.7484	chr7.129143095_C	chr20.23568637_C	FALSE
0.0487847	4.29e-06	-4.60132	chr7.129143095_C	chr20.23623317_C	FALSE
0.0453504	2.78e-06	-4.69143	chr6.29889998_C	chr8.75853742_T	FALSE
0.0446554	2.55e-06	-4.709	chr6.29889998_C	chr8.75721623_C	FALSE
0.0377294	9e-07	-4.91782	chr6.29889998_C	chr8.76381751_A	FALSE
0.0461716	3.11e-06	-4.66847	chr6.29889998_C	chr8.76360156_G	FALSE
0.0467654	3.34e-06	-4.65319	chr6.29889998_C	chr8.76002554_G	FALSE
0.0492876	4.43e-06	-4.59459	chr6.29889998_C	chr5.147407722_C	FALSE
0.0455318	2.86e-06	4.68535	chr7.129320417_G	chr19.24763232_A	FALSE
0.0495184	4.52e-06	4.59064	chr7.129320417_G	chr19.24696828_T	FALSE
0.0340753	5.82e-07	5.00291	chr7.129320417_G	chr19.24487760_T	FALSE
0.0445373	2.51e-06	4.71263	chr7.129320417_G	chr19.24203825_A	FALSE
0.0446658	2.56e-06	4.7085	chr7.129320417_G	chr19.24282062_A	FALSE
0.0446547	2.53e-06	4.71039	chr7.129320417_G	chr19.24449265_G	FALSE
0.0471767	3.56e-06	4.64052	chr7.129320417_G	chr19.24213093_A	FALSE
0.0461716	3.07e-06	4.67069	chr7.129320417_G	chr19.25681473_A	FALSE
0.0416914	1.66e-06	-4.79603	chr7.129320417_G	chr16.49042570_G	FALSE
0.0428679	2e-06	-4.75851	chr7.129320417_G	chr16.48977900_C	FALSE
0.0397925	1.35e-06	4.83742	chr7.129320417_G	chr19.25680879_C	FALSE
0.0469436	3.43e-06	4.64818	chr5.104765216_A	chr8.83091244_G	FALSE
0.0391269	1.13e-06	4.87231	chr5.104765216_A	chr8.82967446_A	FALSE
0.0443652	2.42e-06	4.71996	chr5.104765216_A	chr8.83031626_C	FALSE
0.0486536	4.25e-06	-4.60331	chr5.105601344_G	chr8.83091244_G	FALSE
0.0455095	2.82e-06	-4.68848	chr5.105601344_G	chr8.82967446_A	FALSE
0.0430919	2.06e-06	-4.75247	chr5.105601344_G	chr8.83031626_C	FALSE
0.0458016	2.96e-06	-4.67851	chr8.103608382_G	chr16.82742553_A	FALSE
0.0450599	2.67e-06	-4.69937	chr8.103608382_G	chr16.82814403_T	FALSE
0.039493	1.21e-06	-4.85898	chr7.130073324_A	chr20.23591039_T	FALSE
0.0359424	7.44e-07	-4.95518	chr7.130073324_A	chr20.23568637_C	FALSE
0.0450724	2.7e-06	-4.69747	chr7.130073324_A	chr20.23623317_C	FALSE
0.039054	1.11e-06	-4.87676	chr7.130107701_C	chr20.23591039_T	FALSE
0.0353957	6.83e-07	-4.97194	chr7.130107701_C	chr20.23568637_C	FALSE
0.0446554	2.55e-06	-4.70903	chr7.130107701_C	chr20.23623317_C	FALSE
0.0494823	4.49e-06	4.59172	chr7.129021023_G	chr19.24487760_T	FALSE
0.0420079	1.74e-06	4.78641	chr7.129021023_G	chr19.25681473_A	FALSE
0.0334762	5.58e-07	5.01093	chr7.129021023_G	chr19.25680879_C	FALSE
0.0471501	3.49e-06	4.64406	chr5.105375774_T	chr8.83091244_G	FALSE
0.0398528	1.39e-06	4.83237	chr5.105375774_T	chr8.82967446_A	FALSE
0.0436114	2.29e-06	4.7309	chr5.105375774_T	chr8.83031626_C	FALSE
0.0292604	3.79e-07	-5.08534	chr7.129957193_T	chr20.23591039_T	FALSE
0.0246362	2.28e-07	-5.18139	chr7.129957193_T	chr20.23568637_C	FALSE
0.0377882	9.04e-07	-4.917	chr7.129957193_T	chr20.23623317_C	FALSE
0.0463425	3.18e-06	4.66363	chr7.128996436_A	chr19.25681473_A	FALSE
0.0498907	4.69e-06	-4.58264	chr7.128996436_A	chr16.49042570_G	FALSE
0.0471767	3.6e-06	-4.63806	chr7.128996436_A	chr20.23568637_C	FALSE
0.0401081	1.47e-06	4.82	chr7.128996436_A	chr19.25680879_C	FALSE
0.0485852	4.2e-06	4.60572	chr7.129518799_C	chr7.127842237_G	TRUE
0.0391269	1.14e-06	4.87196	chr9.72433741_C	chr6.29657181_C	FALSE
0.0481272	3.93e-06	4.61963	chr9.72433741_C	chr6.29617871_C	FALSE
0.0481272	3.93e-06	4.61963	chr9.72433741_C	chr6.29625283_T	FALSE
0.0397925	1.33e-06	-4.83997	chr1.275902678_C	chr1.187262893_G	TRUE
0.0361771	7.91e-07	-4.94312	chr1.275902678_C	chr2.57386662_T	FALSE
0.0450106	2.63e-06	-4.70257	chr1.275902678_C	chr2.57386477_T	FALSE
0.0427533	1.92e-06	4.76658	chr7.129397024_A	chr19.25681473_A	FALSE
0.0471501	3.51e-06	-4.6434	chr7.129397024_A	chr16.49042570_G	FALSE
0.0499613	4.76e-06	-4.57965	chr7.129397024_A	chr16.48977900_C	FALSE
0.0464644	3.2e-06	4.66221	chr7.129397024_A	chr19.25680879_C	FALSE
0.0487011	4.27e-06	4.60244	chr7.129200895_G	chr19.24487760_T	FALSE
0.0499885	4.79e-06	-4.57823	chr7.129200895_G	chr16.49042570_G	FALSE
0.0484052	4.1e-06	4.61073	chr7.129200895_G	chr19.25680879_C	FALSE
0.0463104	3.17e-06	4.66425	chr7.129010433_T	chr19.25681473_A	FALSE
0.0420904	1.76e-06	4.78408	chr7.129010433_T	chr19.25680879_C	FALSE
0.0471501	3.52e-06	4.64259	chr9.72499858_C	chr6.29657181_C	FALSE
0.0480531	3.89e-06	4.62183	chr9.72499858_C	chr6.29672431_C	FALSE
0.0497444	4.57e-06	-4.58835	chr1.277803844_G	chr2.90007317_T	FALSE
0.0493855	4.47e-06	-4.59289	chr1.277803844_G	chr2.90020251_A	FALSE
0.0436114	2.26e-06	-4.73368	chr1.276444892_C	chr2.57386662_T	FALSE
0.045847	2.98e-06	-4.67681	chr5.105624963_G	chr8.82967446_A	FALSE
0.045847	2.99e-06	-4.67648	chr5.105624963_G	chr8.83031626_C	FALSE
0.0494823	4.5e-06	-4.59144	chr1.276976769_G	chr9.17896855_G	FALSE
0.0280284	3.13e-07	-5.12146	chr1.276976769_G	chr2.57386662_T	FALSE
0.0355417	6.92e-07	-4.96929	chr1.276976769_G	chr2.57386477_T	FALSE
0.048508	4.18e-06	4.60706	chr7.129571902_C	chr19.25680879_C	FALSE
0.0489357	4.32e-06	4.60001	chr5.105301475_C	chr8.82967446_A	FALSE
0.0430919	2.08e-06	-4.7507	chr1.276998062_A	chr9.17949228_A	FALSE
0.0391269	1.13e-06	-4.87222	chr1.276998062_A	chr9.17896855_G	FALSE
0.0344121	6.03e-07	-4.99593	chr1.276998062_A	chr2.57386662_T	FALSE
0.0399145	1.41e-06	-4.82956	chr1.276998062_A	chr2.57386477_T	FALSE
0.0498281	4.61e-06	-4.58616	chr1.275821998_T	chr2.57386662_T	FALSE
0.0467654	3.33e-06	-4.65438	chr1.276539107_G	chr2.57386662_T	FALSE
0.0498951	4.74e-06	-4.58039	chr7.129054864_C	chr16.49042570_G	FALSE
0.0395277	1.23e-06	4.85558	chr8.103530608_T	chr16.82742553_A	FALSE
0.0392611	1.16e-06	4.86776	chr8.103530608_T	chr16.82814403_T	FALSE
0.0491767	4.38e-06	-4.59718	chr1.108023890_A	chr8.78961512_T	FALSE
0.0446547	2.53e-06	4.71092	chr7.8614310_C	chr18.81795763_A	FALSE
0.0382657	9.88e-07	4.89959	chr3.112353564_C	chr11.86345475_A	FALSE
0.0446498	2.52e-06	4.71106	chr7.129750385_C	chr7.127842237_G	TRUE
0.0471501	3.51e-06	4.64344	chr9.72152009_G	chr6.29657181_C	FALSE
0.0471969	3.66e-06	4.63443	chr9.72152009_G	chr6.29672431_C	FALSE
0.0464939	3.25e-06	4.65908	chr19.24785823_C	chr7.129058426_G	FALSE
0.0481993	3.95e-06	4.61848	chr19.24785823_C	chr7.129508581_A	FALSE
0.0325089	5.07e-07	-5.02975	chr7.130251883_G	chr20.23591039_T	FALSE
0.0292604	3.8e-07	-5.08475	chr7.130251883_G	chr20.23568637_C	FALSE
0.0399145	1.43e-06	-4.82625	chr7.130251883_G	chr20.23623317_C	FALSE
0.0471767	3.61e-06	-4.63727	chr1.276209459_G	chr2.57386662_T	FALSE
0.039527	1.22e-06	4.85748	chr18.27220650_G	chr18.23221760_A	TRUE
0.0406756	1.53e-06	4.8128	chr18.27220650_G	chr18.23166732_G	TRUE
0.0439713	2.32e-06	4.72797	chr5.108837950_A	chr8.82967446_A	FALSE
0.0443714	2.45e-06	-4.71676	chr5.108688145_A	chr8.82967446_A	FALSE
0.0471827	3.64e-06	-4.63551	chr19.24498663_G	chr5.29320565_T	FALSE
0.0426036	1.88e-06	-4.77099	chr19.24498663_G	chr5.29316503_C	FALSE
0.0464939	3.24e-06	-4.6597	chr19.24498663_G	chr5.29273423_T	FALSE
0.0450106	2.62e-06	4.70314	chr19.24763232_A	chr7.129058426_G	FALSE
0.0486652	4.26e-06	4.60291	chr19.24763232_A	chr7.129508581_A	FALSE
0.0464939	3.24e-06	-4.66004	chr5.109134052_T	chr8.82967446_A	FALSE
0.0225301	1.36e-07	5.27788	chr7.129160545_G	chr19.25681473_A	FALSE
0.0395277	1.23e-06	4.85601	chr7.129160545_G	chr19.25625895_A	FALSE
0.02189	1.27e-07	5.28997	chr7.129160545_G	chr19.25680879_C	FALSE
0.0497564	4.57e-06	4.58813	chr19.24696828_T	chr7.129058426_G	FALSE
0.0498907	4.67e-06	4.58357	chr4.180821496_G	chr13.62203268_C	FALSE
0.0478016	3.81e-06	4.62632	chr4.180821496_G	chr13.61014496_C	FALSE
0.0498907	4.69e-06	4.58279	chr4.180821496_G	chr13.62174945_C	FALSE
0.0353102	6.7e-07	4.97567	chr7.129058426_G	chr19.24487760_T	FALSE
0.0397925	1.34e-06	4.83859	chr7.129058426_G	chr19.24203825_A	FALSE
0.042705	1.92e-06	4.7669	chr7.129058426_G	chr19.24282062_A	FALSE
0.0429079	2.02e-06	4.75642	chr7.129058426_G	chr19.24449265_G	FALSE
0.0468945	3.4e-06	4.64992	chr7.129058426_G	chr19.24511947_T	FALSE
0.0435812	2.25e-06	4.73413	chr7.129058426_G	chr19.24213093_A	FALSE
0.0484052	4.1e-06	4.61104	chr7.129058426_G	chr19.24348158_T	FALSE
0.0348494	6.33e-07	4.98667	chr7.129058426_G	chr19.25681473_A	FALSE
0.0486321	4.25e-06	4.60345	chr7.129058426_G	chr19.25625895_A	FALSE
0.0466447	3.28e-06	-4.65719	chr7.129058426_G	chr16.49042570_G	FALSE
0.0499594	4.76e-06	-4.57972	chr7.129058426_G	chr16.48977900_C	FALSE
0.0463104	3.16e-06	4.66465	chr7.129058426_G	chr19.25477818_T	FALSE
0.0241809	2.14e-07	5.19284	chr7.129058426_G	chr19.25680879_C	FALSE
0.0482637	4.04e-06	4.61397	chr7.129058426_G	chr20.3359255_C	FALSE
0.0444199	2.49e-06	4.71402	chr3.137880932_A	chr7.80581433_T	FALSE
0.0428034	1.94e-06	-4.76459	chr1.278225581_G	chr2.57386662_T	FALSE
0.0428034	1.98e-06	-4.7602	chr1.278225581_G	chr2.57386477_T	FALSE
0.0444199	2.49e-06	-4.71376	chr3.137674098_C	chr7.80581433_T	FALSE
0.0471767	3.57e-06	4.6399	chr3.138536339_C	chr5.145888605_T	FALSE
0.0471767	3.58e-06	4.63887	chr10.22093234_A	chr9.61797481_C	FALSE
0.0463162	3.18e-06	4.66384	chr3.112170145_G	chr11.86345475_A	FALSE
0.0430414	2.04e-06	4.75464	chr3.110253216_T	chr1.143926410_T	FALSE
0.0436114	2.27e-06	4.73294	chr3.110253216_T	chr1.144075771_G	FALSE
0.0471916	3.66e-06	4.6346	chr3.110253216_T	chr1.143828028_A	FALSE
0.0486026	4.21e-06	4.60543	chr3.110253216_T	chr1.144127957_T	FALSE
0.0480282	3.85e-06	4.62383	chr3.110253216_T	chr1.144139927_A	FALSE
0.0498951	4.73e-06	4.58076	chr3.110253216_T	chr1.143530451_C	FALSE
0.0481361	3.93e-06	4.61944	chr5.108908444_C	chr8.83091244_G	FALSE
0.0387074	1.03e-06	4.89104	chr5.108908444_C	chr8.82967446_A	FALSE
0.0453504	2.79e-06	4.69054	chr5.108908444_C	chr8.83031626_C	FALSE
0.0391171	1.12e-06	-4.87532	chr1.277051827_C	chr2.57386662_T	FALSE
0.0481993	3.95e-06	-4.61848	chr1.277051827_C	chr2.57386477_T	FALSE
0.045896	3.01e-06	-4.67517	chr5.109242753_G	chr8.82967446_A	FALSE
0.0481272	3.93e-06	-4.61987	chr5.109242753_G	chr8.83031626_C	FALSE
0.0497965	4.59e-06	4.58731	chr19.24487760_T	chr7.129049550_A	FALSE
0.0376153	8.95e-07	4.91891	chr19.24487760_T	chr7.129508581_A	FALSE
0.0384435	1e-06	-4.89659	chr1.275777171_A	chr2.57386662_T	FALSE
0.0493787	4.46e-06	-4.5933	chr1.275777171_A	chr2.57386477_T	FALSE
0.0430919	2.12e-06	-4.74645	chr2.222480859_A	chr5.32289554_G	FALSE
0.0481993	3.98e-06	-4.61716	chr2.222480859_A	chr5.32305135_G	FALSE
0.0461716	3.07e-06	4.67063	chr19.24282062_A	chr7.129508581_A	FALSE
0.0475846	3.76e-06	-4.62911	chr6.29657181_C	chr2.100733429_T	FALSE
0.0455161	2.83e-06	-4.68739	chr4.22236911_T	chr10.97064724_T	FALSE
0.0436398	2.29e-06	-4.73055	chr4.22236911_T	chr10.97131700_C	FALSE
0.0232023	1.8e-07	-5.22561	chr4.22236911_T	chr10.97702372_G	FALSE
0.0472035	3.67e-06	-4.63392	chr4.22236911_T	chr10.97544848_T	FALSE
0.0471501	3.5e-06	-4.64395	chr4.22236911_T	chr10.97158824_A	FALSE
0.0461716	3.07e-06	-4.67083	chr4.22236911_T	chr10.97349875_G	FALSE
0.0435004	2.24e-06	-4.73584	chr4.22236911_T	chr10.97376192_C	FALSE
0.0415459	1.64e-06	-4.79883	chr4.22236911_T	chr10.97451232_T	FALSE
0.0471767	3.58e-06	-4.63917	chr4.22236911_T	chr10.97034412_A	FALSE
0.0427616	1.92e-06	-4.76645	chr4.22236911_T	chr10.97431117_A	FALSE
0.0482311	4.01e-06	-4.61574	chr4.22236911_T	chr10.97567684_A	FALSE
0.0377882	9.07e-07	-4.91627	chr4.22236911_T	chr10.97623344_T	FALSE
0.0430919	2.05e-06	-4.75312	chr4.22236911_T	chr10.96763180_A	FALSE
0.0315395	4.75e-07	-5.04208	chr4.22236911_T	chr10.97763449_T	FALSE
0.0351914	6.61e-07	-4.9782	chr4.22236911_T	chr10.97797154_A	FALSE
0.0277095	3.06e-07	-5.12616	chr4.22236911_T	chr10.97850151_C	FALSE
0.0420079	1.73e-06	-4.78783	chr4.22236911_T	chr10.97783249_G	FALSE
0.0397925	1.36e-06	-4.83677	chr4.22236911_T	chr10.97979120_A	FALSE
0.0399145	1.44e-06	-4.82533	chr4.22236911_T	chr10.98097554_G	FALSE
0.0353957	6.81e-07	-4.97253	chr4.22236911_T	chr10.98088054_T	FALSE
0.0345976	6.14e-07	-4.99245	chr4.22236911_T	chr10.98073746_A	FALSE
0.0417272	1.67e-06	-4.79483	chr4.22236911_T	chr10.97951662_A	FALSE
0.0436114	2.28e-06	-4.73191	chr4.22236911_T	chr10.97179528_T	FALSE
0.0382135	9.74e-07	-4.90237	chr1.276567449_C	chr2.57386662_T	FALSE
0.0450106	2.64e-06	-4.70223	chr1.276567449_C	chr2.57386477_T	FALSE
0.0446414	2.52e-06	-4.71164	chr7.129524121_C	chr20.23591039_T	FALSE
0.0387154	1.04e-06	-4.89009	chr7.129524121_C	chr20.23568637_C	FALSE
0.0467654	3.36e-06	-4.65229	chr7.129524121_C	chr20.23623317_C	FALSE
0.0348785	6.37e-07	-4.98552	chr4.22234788_A	chr10.97702372_G	FALSE
0.0463104	3.16e-06	-4.66515	chr4.22234788_A	chr10.97451232_T	FALSE
0.0492237	4.39e-06	-4.59661	chr4.22234788_A	chr10.97431117_A	FALSE
0.0431484	2.15e-06	-4.74384	chr4.22234788_A	chr10.97623344_T	FALSE
0.0443652	2.42e-06	-4.71974	chr4.22234788_A	chr10.97763449_T	FALSE
0.046177	3.11e-06	-4.66789	chr4.22234788_A	chr10.97797154_A	FALSE
0.0421037	1.78e-06	-4.78237	chr4.22234788_A	chr10.97850151_C	FALSE
0.0464939	3.23e-06	-4.6602	chr4.22234788_A	chr10.97979120_A	FALSE
0.049838	4.64e-06	-4.58484	chr4.22234788_A	chr10.98097554_G	FALSE
0.0428034	1.95e-06	-4.76324	chr4.22234788_A	chr10.98088054_T	FALSE
0.0405453	1.51e-06	-4.81522	chr4.22234788_A	chr10.98073746_A	FALSE
0.0450724	2.72e-06	-4.69555	chr4.22234788_A	chr10.97179528_T	FALSE
0.0294212	3.87e-07	-5.08124	chr4.22239130_C	chr10.97702372_G	FALSE
0.0484808	4.15e-06	-4.60816	chr4.22239130_C	chr10.97451232_T	FALSE
0.0420079	1.72e-06	-4.78841	chr4.22239130_C	chr10.97623344_T	FALSE
0.0398528	1.38e-06	-4.83289	chr4.22239130_C	chr10.97763449_T	FALSE
0.0471767	3.61e-06	-4.63745	chr4.22239130_C	chr10.97797154_A	FALSE
0.0396383	1.3e-06	-4.84464	chr4.22239130_C	chr10.97850151_C	FALSE
0.0498951	4.72e-06	-4.58152	chr4.22239130_C	chr10.97783249_G	FALSE
0.0471501	3.52e-06	-4.64258	chr4.22239130_C	chr10.98088054_T	FALSE
0.0450599	2.68e-06	-4.69896	chr4.22239130_C	chr10.98073746_A	FALSE
0.0433572	2.2e-06	-4.7387	chr6.29672431_C	chr2.100733429_T	FALSE
0.0498907	4.67e-06	-4.58355	chr6.29672431_C	chr2.100420528_A	FALSE
0.0471767	3.54e-06	-4.64152	chr6.29672431_C	chr2.100489011_C	FALSE
0.0492237	4.39e-06	-4.59663	chr6.29672431_C	chr2.99689560_G	FALSE
0.048775	4.28e-06	-4.60164	chr6.29672431_C	chr2.100363209_T	FALSE
0.0420079	1.74e-06	-4.78686	chr6.29672431_C	chr2.99958599_G	FALSE
0.0406756	1.53e-06	-4.81262	chr6.29672431_C	chr2.100652220_G	FALSE
0.0467654	3.37e-06	-4.65188	chr6.29672431_C	chr2.100615803_C	FALSE
0.0491676	4.37e-06	-4.59748	chr6.29672431_C	chr8.75800496_G	FALSE
0.048775	4.28e-06	-4.60168	chr6.29672431_C	chr8.75721623_C	FALSE
0.0498907	4.69e-06	-4.58287	chr6.29672431_C	chr2.103574144_A	FALSE
0.0457092	2.91e-06	-4.68186	chr6.29672431_C	chr2.100638715_G	FALSE
0.0304979	4.23e-07	-5.06444	chr6.29672431_C	chr8.76381751_A	FALSE
0.0464294	3.19e-06	-4.66286	chr6.29672431_C	chr2.100292259_C	FALSE
0.0353102	6.73e-07	-4.97488	chr6.29672431_C	chr8.76360156_G	FALSE
0.0476171	3.77e-06	-4.62808	chr6.29672431_C	chr8.76116707_T	FALSE
0.0436114	2.29e-06	-4.73119	chr6.29672431_C	chr8.76002554_G	FALSE
0.0461896	3.13e-06	-4.66716	chr6.29672431_C	chr2.100639312_A	FALSE
0.0467654	3.36e-06	-4.65232	chr6.29672431_C	chr2.100631122_A	FALSE
0.0370138	8.5e-07	-4.92911	chr6.29672431_C	chr8.75483715_T	FALSE
0.0426036	1.88e-06	-4.77131	chr6.29672431_C	chr2.106437708_T	FALSE
0.0399145	1.42e-06	-4.82701	chr6.29672431_C	chr2.106692375_T	FALSE
0.0428034	1.99e-06	-4.75991	chr6.29672431_C	chr2.106526507_T	FALSE
0.049064	4.35e-06	-4.59851	chr6.29672431_C	chr2.106716257_C	FALSE
0.0407885	1.55e-06	-4.80978	chr6.29672431_C	chr2.106825714_A	FALSE
0.0471827	3.65e-06	4.63497	chr19.24449265_G	chr7.129508581_A	FALSE
0.0257206	2.56e-07	-5.15961	chr1.277878039_A	chr2.57386662_T	FALSE
0.0214418	1.07e-07	-5.32221	chr1.277878039_A	chr2.57386477_T	FALSE
0.0237818	1.92e-07	-5.21377	chr4.22344502_C	chr10.97702372_G	FALSE
0.0486243	4.24e-06	-4.60371	chr4.22344502_C	chr10.97349875_G	FALSE
0.0461716	3.1e-06	-4.66867	chr4.22344502_C	chr10.97376192_C	FALSE
0.042641	1.91e-06	-4.76756	chr4.22344502_C	chr10.97451232_T	FALSE
0.0435004	2.24e-06	-4.73566	chr4.22344502_C	chr10.97431117_A	FALSE
0.0378726	9.5e-07	-4.90725	chr4.22344502_C	chr10.97623344_T	FALSE
0.0495539	4.52e-06	-4.59024	chr4.22344502_C	chr10.96763180_A	FALSE
0.035823	7.38e-07	-4.9568	chr4.22344502_C	chr10.97763449_T	FALSE
0.0400705	1.47e-06	-4.82107	chr4.22344502_C	chr10.97797154_A	FALSE
0.0344121	6.02e-07	-4.99631	chr4.22344502_C	chr10.97850151_C	FALSE
0.0430919	2.08e-06	-4.75049	chr4.22344502_C	chr10.97783249_G	FALSE
0.0430919	2.06e-06	-4.75259	chr4.22344502_C	chr10.97979120_A	FALSE
0.0457348	2.92e-06	-4.68097	chr4.22344502_C	chr10.98097554_G	FALSE
0.0399145	1.42e-06	-4.82746	chr4.22344502_C	chr10.98088054_T	FALSE
0.038784	1.07e-06	-4.88395	chr4.22344502_C	chr10.98073746_A	FALSE
0.0458621	2.99e-06	-4.67605	chr4.22344502_C	chr10.97951662_A	FALSE
0.0471767	3.62e-06	-4.63695	chr4.22344502_C	chr10.97179528_T	FALSE
0.0451908	2.74e-06	-4.69414	chr10.23380976_G	chr5.50191237_G	FALSE
0.0469458	3.43e-06	4.64806	chr10.23380976_G	chr9.62302636_T	FALSE
0.042598	1.86e-06	4.77307	chr10.23380976_G	chr9.61797481_C	FALSE
0.0481993	3.99e-06	4.61646	chr5.108856710_T	chr8.82967446_A	FALSE
0.0326161	5.12e-07	-5.02785	chr10.111023465_G	chr6.28354772_G	FALSE
0.0470068	3.45e-06	4.64694	chr19.24213093_A	chr7.129508581_A	FALSE
0.0471767	3.58e-06	4.63895	chr7.129049550_A	chr19.25681473_A	FALSE
0.0480348	3.86e-06	-4.6236	chr7.129049550_A	chr16.49042570_G	FALSE
0.0498281	4.63e-06	-4.58558	chr7.129049550_A	chr16.48977900_C	FALSE
0.0384862	1.01e-06	4.89516	chr7.129049550_A	chr19.25680879_C	FALSE
0.0477698	3.79e-06	-4.62702	chr1.276102350_A	chr1.187262893_G	TRUE
0.0443652	2.41e-06	-4.72033	chr1.276102350_A	chr2.57386662_T	FALSE
0.0292604	3.82e-07	5.08391	chr2.61233894_C	chr7.112714136_A	FALSE
0.0239127	2.01e-07	5.20507	chr2.61233894_C	chr7.112695628_A	FALSE
0.0228295	1.4e-07	5.27218	chr2.61233894_C	chr7.112718973_T	FALSE
0.0265189	2.68e-07	5.15073	chr2.61233894_C	chr7.112708111_G	FALSE
0.0467068	3.29e-06	-4.65647	chr4.22306163_C	chr10.97702372_G	FALSE
0.0393971	1.19e-06	-4.86323	chr7.130352383_T	chr20.23591039_T	FALSE
0.0377294	9e-07	-4.91791	chr7.130352383_T	chr20.23568637_C	FALSE
0.0467654	3.34e-06	-4.6535	chr7.130352383_T	chr20.23623317_C	FALSE
0.0498951	4.71e-06	4.58195	chr2.61174749_C	chr7.112718973_T	FALSE
0.0397787	1.33e-06	-4.84124	chr3.112225747_C	chr11.86345475_A	FALSE
0.0468945	3.41e-06	-4.64935	chr9.64162272_C	chr9.45917573_G	TRUE
0.0492486	4.4e-06	-4.59609	chr9.64162272_C	chr9.47006406_G	TRUE
0.0465017	3.25e-06	4.6588	chr3.110363055_C	chr11.86345475_A	FALSE
0.0353102	6.72e-07	-4.9749	chr3.112471228_T	chr11.86345475_A	FALSE
0.0241809	2.14e-07	-5.19319	chr4.22289673_C	chr10.97702372_G	FALSE
0.0495095	4.51e-06	-4.59105	chr4.22289673_C	chr10.97376192_C	FALSE
0.0447637	2.58e-06	-4.70684	chr4.22289673_C	chr10.97451232_T	FALSE
0.0467654	3.3e-06	-4.65573	chr4.22289673_C	chr10.97431117_A	FALSE
0.0384862	1.01e-06	-4.89496	chr4.22289673_C	chr10.97623344_T	FALSE
0.0368647	8.3e-07	-4.93389	chr4.22289673_C	chr10.97763449_T	FALSE
0.0446554	2.55e-06	-4.70907	chr4.22289673_C	chr10.97797154_A	FALSE
0.0361771	7.93e-07	-4.94283	chr4.22289673_C	chr10.97850151_C	FALSE
0.0455582	2.88e-06	-4.68411	chr4.22289673_C	chr10.97783249_G	FALSE
0.0467654	3.33e-06	-4.65383	chr4.22289673_C	chr10.97979120_A	FALSE
0.0457754	2.95e-06	-4.67917	chr4.22289673_C	chr10.98097554_G	FALSE
0.0399534	1.45e-06	-4.82319	chr4.22289673_C	chr10.98088054_T	FALSE
0.0389528	1.1e-06	-4.87879	chr4.22289673_C	chr10.98073746_A	FALSE
0.0470281	3.45e-06	4.64659	chr3.111108968_A	chr11.86345475_A	FALSE
0.0422986	1.83e-06	4.77682	chr10.23507175_T	chr9.62302636_T	FALSE
0.0393245	1.17e-06	4.8667	chr10.23507175_T	chr9.61797481_C	FALSE
0.0308274	4.37e-07	-5.05804	chr2.222531643_G	chr5.32289554_G	FALSE
0.0428034	1.96e-06	-4.76238	chr2.222531643_G	chr5.32418022_C	FALSE
0.0371266	8.63e-07	-4.92616	chr2.222531643_G	chr5.32305135_G	FALSE
0.0358938	7.41e-07	-4.956	chr3.112294735_C	chr11.86345475_A	FALSE
0.0421779	1.81e-06	-4.77903	chr1.196058366_C	chr6.44379550_A	FALSE
0.0481981	3.94e-06	4.61905	chr3.111440006_A	chr1.144075771_G	FALSE
0.0382216	9.79e-07	-4.90138	chr2.222463679_T	chr5.15827750_T	FALSE
0.0481272	3.91e-06	-4.62054	chr1.196072324_T	chr10.92617278_A	FALSE
0.0426036	1.89e-06	4.7699	chr7.13666088_C	chr18.65640195_A	FALSE
0.0399145	1.42e-06	4.8274	chr3.110540063_T	chr11.86345475_A	FALSE
0.0408165	1.57e-06	-4.80741	chr5.109919032_T	chr7.87063208_C	FALSE
0.0435812	2.25e-06	-4.73427	chr5.109919032_T	chr7.87474522_C	FALSE
0.0397925	1.34e-06	-4.83928	chr5.109919032_T	chr7.87461750_T	FALSE
0.0482637	4.04e-06	-4.61417	chr3.137713366_C	chr7.80861739_C	FALSE
0.0481993	3.99e-06	-4.6163	chr3.137713366_C	chr7.80879116_C	FALSE
0.0486749	4.26e-06	-4.60279	chr3.137713366_C	chr7.80252518_G	FALSE
0.0461716	3.11e-06	-4.66837	chr3.137713366_C	chr7.80306418_G	FALSE
0.0361771	7.79e-07	-4.94616	chr3.137713366_C	chr7.80581433_T	FALSE
0.0466447	3.28e-06	-4.65696	chr3.137713366_C	chr7.80494409_C	FALSE
0.0468054	3.38e-06	-4.65112	chr3.137713366_C	chr7.80966258_G	FALSE
0.0367692	8.26e-07	4.93484	chr2.48426197_T	chr11.85159124_T	FALSE
0.0416914	1.66e-06	4.7961	chr2.48426197_T	chr11.84122172_A	FALSE
0.039493	1.2e-06	4.86153	chr2.48426197_T	chr11.84094276_T	FALSE
0.0355417	6.98e-07	4.96761	chr2.48426197_T	chr11.84019517_G	FALSE
0.028354	3.3e-07	5.11163	chr2.48426197_T	chr11.84807362_G	FALSE
0.0239011	1.99e-07	5.20654	chr2.48426197_T	chr11.84772356_C	FALSE
0.0274029	2.99e-07	5.13054	chr2.48426197_T	chr11.84743918_T	FALSE
0.0361526	7.69e-07	4.94877	chr2.48426197_T	chr11.84988242_C	FALSE
0.0361526	7.69e-07	4.94877	chr2.48426197_T	chr11.84997950_C	FALSE
0.0239142	2.03e-07	5.20346	chr2.48426197_T	chr11.84900016_G	FALSE
0.0244269	2.19e-07	5.18864	chr2.48426197_T	chr11.84942356_G	FALSE
0.0378726	9.43e-07	4.90861	chr2.48426197_T	chr11.84736704_A	FALSE
0.0310677	4.64e-07	5.04654	chr2.48426197_T	chr11.84979498_G	FALSE
0.0467654	3.35e-06	4.65268	chr2.48426197_T	chr11.85244782_A	FALSE
0.0339912	5.75e-07	5.00529	chr2.48426197_T	chr11.85221347_G	FALSE
0.0371266	8.63e-07	4.92603	chr2.48426197_T	chr11.84844382_G	FALSE
0.0457348	2.92e-06	4.6811	chr3.111892406_A	chr1.144075771_G	FALSE
0.0456065	2.89e-06	4.68357	chr3.110441488_A	chr11.86345475_A	FALSE
0.0467654	3.34e-06	-4.65373	chr3.112362375_A	chr11.86345475_A	FALSE
0.0482637	4.04e-06	-4.61414	chr3.137674128_A	chr7.80581433_T	FALSE
0.0438075	2.31e-06	4.72927	chr2.48408034_G	chr11.85159124_T	FALSE
0.0483205	4.06e-06	4.61295	chr2.48408034_G	chr11.84094276_T	FALSE
0.0488096	4.29e-06	4.60116	chr2.48408034_G	chr11.84019517_G	FALSE
0.0405453	1.51e-06	4.8151	chr2.48408034_G	chr11.84807362_G	FALSE
0.0378726	9.38e-07	4.90971	chr2.48408034_G	chr11.84772356_C	FALSE
0.0398334	1.37e-06	4.83436	chr2.48408034_G	chr11.84743918_T	FALSE
0.0471827	3.65e-06	4.635	chr2.48408034_G	chr11.84988242_C	FALSE
0.0471827	3.65e-06	4.635	chr2.48408034_G	chr11.84997950_C	FALSE
0.0378726	9.36e-07	4.9101	chr2.48408034_G	chr11.84900016_G	FALSE
0.039245	1.16e-06	4.86857	chr2.48408034_G	chr11.84942356_G	FALSE
0.047475	3.71e-06	4.63165	chr2.48408034_G	chr11.84736704_A	FALSE
0.0436114	2.27e-06	4.73259	chr2.48408034_G	chr11.84979498_G	FALSE
0.0410238	1.58e-06	4.80546	chr2.48408034_G	chr11.85221347_G	FALSE
0.0468054	3.38e-06	4.65113	chr2.48408034_G	chr11.84844382_G	FALSE
0.0378726	9.17e-07	-4.91418	chr1.275707472_T	chr2.57386662_T	FALSE
0.0428034	1.98e-06	-4.76039	chr1.275707472_T	chr2.57386477_T	FALSE
0.0246362	2.23e-07	5.1852	chr7.129508581_A	chr19.25681473_A	FALSE
0.0447637	2.58e-06	4.70691	chr7.129508581_A	chr19.25625895_A	FALSE
0.0291713	3.59e-07	-5.09569	chr7.129508581_A	chr20.23591039_T	FALSE
0.0239142	2.09e-07	-5.19759	chr7.129508581_A	chr20.23568637_C	FALSE
0.0310095	4.6e-07	-5.04848	chr7.129508581_A	chr20.23623317_C	FALSE
0.0251888	2.45e-07	5.16762	chr7.129508581_A	chr19.25680879_C	FALSE
0.0497642	4.58e-06	-4.58762	chr3.137587877_A	chr7.80252518_G	FALSE
0.0457348	2.93e-06	-4.68077	chr3.137587877_A	chr7.80306418_G	FALSE
0.0420079	1.72e-06	-4.78937	chr3.137587877_A	chr7.80581433_T	FALSE
0.0468945	3.41e-06	-4.64894	chr3.137587877_A	chr7.79961094_G	FALSE
0.0475794	3.73e-06	-4.63073	chr3.137587877_A	chr7.80966258_G	FALSE
0.0491889	4.38e-06	-4.59704	chr3.137587877_A	chr7.79769436_C	FALSE
0.0471827	3.64e-06	4.63559	chr3.137980556_G	chr7.80581433_T	FALSE
0.0393245	1.17e-06	4.86674	chr3.137980556_G	chr5.145888605_T	FALSE
0.0444009	2.48e-06	4.71489	chr1.186669914_G	chr17.28089069_C	FALSE
0.0469458	3.43e-06	-4.64782	chr7.129950282_G	chr5.58707221_A	FALSE
0.0428034	1.94e-06	4.76444	chr7.129950282_G	chr5.58420829_G	FALSE
0.046177	3.11e-06	4.66791	chr3.137701759_G	chr7.80581433_T	FALSE
0.02189	1.25e-07	-5.29271	chr10.110930702_G	chr6.28354772_G	FALSE
0.0388154	1.08e-06	-4.88177	chr10.110930702_G	chr6.28254818_G	FALSE
0.0478065	3.81e-06	-4.62612	chr10.110930702_G	chr6.27594038_T	FALSE
0.0471767	3.63e-06	-4.63647	chr10.110930702_G	chr6.28122390_C	FALSE
0.0421354	1.79e-06	-4.78055	chr10.110930702_G	chr6.27633450_C	FALSE
0.0464939	3.23e-06	-4.66046	chr10.110930702_G	chr6.27940562_A	FALSE
0.049838	4.64e-06	-4.58478	chr10.95933432_C	chr4.23226790_T	FALSE
0.0498281	4.63e-06	4.58523	chr3.110764103_T	chr1.143926410_T	FALSE
0.0493855	4.47e-06	4.593	chr3.110764103_T	chr1.144075771_G	FALSE
0.0475846	3.75e-06	4.62924	chr2.242873419_A	chr2.244235995_T	TRUE
0.0353957	6.81e-07	4.9725	chr2.242873419_A	chr2.244357102_C	TRUE
0.0463104	3.17e-06	4.66429	chr7.81276016_A	chr3.51099546_C	FALSE
0.0499701	4.79e-06	-4.57851	chr7.81276016_A	chr3.50948269_C	FALSE
0.0483857	4.07e-06	4.61215	chr2.101308417_A	chr5.135603518_A	FALSE
0.0428034	1.99e-06	4.75984	chr2.101308417_A	chr7.56031262_G	FALSE
0.0377882	9.09e-07	-4.91595	chr11.85159124_T	chr2.48473993_G	FALSE
0.0471767	3.57e-06	4.63971	chr11.85159124_T	chr2.47826875_C	FALSE
0.0214002	9.98e-08	5.33409	chr11.85159124_T	chr2.47959251_C	FALSE
0.037501	8.92e-07	-4.91967	chr11.85159124_T	chr2.47863634_T	FALSE
0.0458863	3e-06	-4.67555	chr11.85159124_T	chr2.47135065_G	FALSE
0.0396383	1.29e-06	-4.84688	chr11.85159124_T	chr2.47675100_G	FALSE
0.0425501	1.85e-06	4.7745	chr11.85159124_T	chr2.48362345_C	FALSE
0.0450724	2.7e-06	-4.6969	chr11.85159124_T	chr2.47409745_T	FALSE
0.0482637	4.03e-06	4.61453	chr3.111033085_C	chr11.86345475_A	FALSE
0.0420079	1.74e-06	4.78629	chr2.101772062_A	chr7.56031262_G	FALSE
0.0455161	2.84e-06	4.68682	chr2.101355376_G	chr5.135603518_A	FALSE
0.0407817	1.55e-06	4.81043	chr2.101355376_G	chr7.56031262_G	FALSE
0.0459498	3.03e-06	4.67374	chr3.111057107_G	chr11.86345475_A	FALSE
0.0471827	3.64e-06	4.63563	chr5.73178278_A	chr15.63260992_T	FALSE
0.0472481	3.68e-06	-4.63351	chr4.22210021_A	chr10.97064724_T	FALSE
0.0468945	3.4e-06	-4.64966	chr4.22210021_A	chr10.97131700_C	FALSE
0.0231873	1.62e-07	-5.24525	chr4.22210021_A	chr10.97702372_G	FALSE
0.0461716	3.09e-06	-4.66974	chr4.22210021_A	chr10.97158824_A	FALSE
0.0441619	2.36e-06	-4.72467	chr4.22210021_A	chr10.97349875_G	FALSE
0.0420079	1.71e-06	-4.78961	chr4.22210021_A	chr10.97376192_C	FALSE
0.0399145	1.43e-06	-4.82621	chr4.22210021_A	chr10.97451232_T	FALSE
0.0499701	4.79e-06	-4.5785	chr4.22210021_A	chr10.97034412_A	FALSE
0.0417272	1.67e-06	-4.79468	chr4.22210021_A	chr10.97431117_A	FALSE
0.0370138	8.52e-07	-4.92876	chr4.22210021_A	chr10.97623344_T	FALSE
0.0455095	2.82e-06	-4.6883	chr4.22210021_A	chr10.96763180_A	FALSE
0.0334762	5.58e-07	-5.01111	chr4.22210021_A	chr10.97763449_T	FALSE
0.0400119	1.46e-06	-4.82216	chr4.22210021_A	chr10.97797154_A	FALSE
0.0342552	5.89e-07	-5.00054	chr4.22210021_A	chr10.97850151_C	FALSE
0.0430919	2.09e-06	-4.74985	chr4.22210021_A	chr10.97783249_G	FALSE
0.0433155	2.19e-06	-4.7404	chr4.22210021_A	chr10.97979120_A	FALSE
0.0428844	2.02e-06	-4.75673	chr4.22210021_A	chr10.98097554_G	FALSE
0.0382135	9.73e-07	-4.90247	chr4.22210021_A	chr10.98088054_T	FALSE
0.0387154	1.03e-06	-4.89035	chr4.22210021_A	chr10.98073746_A	FALSE
0.0450724	2.7e-06	-4.69747	chr4.22210021_A	chr10.97951662_A	FALSE
0.0480282	3.85e-06	-4.62379	chr4.22210021_A	chr10.97179528_T	FALSE
0.0414088	1.62e-06	4.80069	chr10.23424538_C	chr9.62302636_T	FALSE
0.0399145	1.43e-06	4.82634	chr10.23424538_C	chr9.61797481_C	FALSE
0.0498907	4.7e-06	4.58233	chr3.111941466_G	chr1.144075771_G	FALSE
0.0465017	3.25e-06	4.65892	chr1.143926410_T	chr3.111344453_C	FALSE
0.0498907	4.7e-06	4.58219	chr1.143926410_T	chr3.111065692_C	FALSE
0.0492876	4.43e-06	-4.59458	chr1.143926410_T	chr3.109909704_G	FALSE
0.0466369	3.28e-06	-4.6574	chr19.25664248_C	chr5.29731218_A	FALSE
0.0430919	2.09e-06	4.74924	chr3.111109097_C	chr1.144075771_G	FALSE
0.0378726	9.25e-07	-4.9124	chr10.23342584_A	chr5.50191237_G	FALSE
0.047171	3.53e-06	4.64196	chr10.23342584_A	chr9.61797481_C	FALSE
0.0492876	4.43e-06	4.59462	chr5.27966999_T	chr7.139246453_G	FALSE
0.0498907	4.66e-06	4.58393	chr2.101682574_T	chr7.56031262_G	FALSE
0.0498281	4.62e-06	-4.58607	chr10.97320598_A	chr4.23170485_C	FALSE
0.0372336	8.76e-07	-4.92324	chr10.97320598_A	chr4.23109105_C	FALSE
0.0399145	1.4e-06	-4.83004	chr9.60393465_A	chr1.129078085_A	FALSE
0.0480531	3.87e-06	4.62312	chr5.112893558_G	chr8.82967446_A	FALSE
0.0481361	3.93e-06	4.61944	chr5.112893558_G	chr8.83031626_C	FALSE
0.0499701	4.78e-06	4.57861	chr2.101840329_T	chr7.56343405_T	FALSE
0.0498951	4.74e-06	4.58038	chr2.101840329_T	chr7.56438592_C	FALSE
0.0468945	3.39e-06	4.65017	chr2.101840329_T	chr7.56383109_A	FALSE
0.0466447	3.28e-06	4.65723	chr2.101840329_T	chr7.56369738_A	FALSE
0.0461896	3.13e-06	4.66692	chr2.101840329_T	chr7.56407691_C	FALSE
0.0334488	5.57e-07	5.01155	chr2.101840329_T	chr7.56031262_G	FALSE
0.0481168	3.91e-06	-4.62081	chr2.101840329_T	chr7.56490177_G	FALSE
0.0154524	4.74e-08	5.4683	chr10.23508115_A	chr9.62302636_T	FALSE
0.0154524	4.75e-08	5.46804	chr10.23508115_A	chr9.61797481_C	FALSE
0.0383613	9.97e-07	-4.89777	chr3.112790166_A	chr11.86345475_A	FALSE
0.0145988	3.56e-08	-5.51906	chr2.43668478_G	chr4.156971452_A	FALSE
0.0482311	4.02e-06	-4.61507	chr1.280699113_T	chr1.279246961_T	TRUE
0.048508	4.18e-06	-4.60669	chr11.84122172_A	chr2.48473993_G	FALSE
0.0422899	1.82e-06	-4.77705	chr2.101389343_C	chr9.113328505_T	FALSE
0.049475	4.49e-06	4.59191	chr2.101389343_C	chr7.55968233_A	FALSE
0.0481993	3.95e-06	4.61837	chr2.101389343_C	chr7.56383109_A	FALSE
0.0469121	3.42e-06	4.64848	chr2.101389343_C	chr7.56369738_A	FALSE
0.0467654	3.32e-06	4.65463	chr2.101389343_C	chr7.56407691_C	FALSE
0.0361526	7.66e-07	4.94937	chr2.101389343_C	chr7.56031262_G	FALSE
0.0483205	4.06e-06	-4.61275	chr2.101389343_C	chr7.56490177_G	FALSE
0.0436114	2.29e-06	-4.73137	chr2.101520444_C	chr9.113328505_T	FALSE
0.0429762	2.03e-06	4.75583	chr2.101520444_C	chr7.56031262_G	FALSE
0.0484052	4.09e-06	4.61123	chr3.110761715_G	chr11.86345475_A	FALSE
0.0467654	3.36e-06	-4.65199	chr6.29617871_C	chr2.100733429_T	FALSE
0.0421779	1.81e-06	-4.77911	chr3.138218923_C	chr7.80581433_T	FALSE
0.0458863	3e-06	4.6756	chr7.81287378_T	chr3.51099546_C	FALSE
0.0498951	4.71e-06	-4.58182	chr7.81287378_T	chr3.51142861_T	FALSE
0.0495015	4.5e-06	-4.59125	chr7.81287378_T	chr3.50948269_C	FALSE
0.0472035	3.67e-06	-4.63419	chr3.137821297_T	chr7.80861739_C	FALSE
0.0475846	3.76e-06	-4.62885	chr3.137821297_T	chr7.80879116_C	FALSE
0.0453504	2.78e-06	-4.69125	chr3.137821297_T	chr7.80252518_G	FALSE
0.0431276	2.14e-06	-4.74457	chr3.137821297_T	chr7.81055989_A	FALSE
0.0420425	1.75e-06	-4.78542	chr3.137821297_T	chr7.80306418_G	FALSE
0.0359424	7.49e-07	-4.95378	chr3.137821297_T	chr7.80581433_T	FALSE
0.0498281	4.62e-06	-4.58581	chr3.137821297_T	chr7.81045635_A	FALSE
0.0443652	2.43e-06	-4.71911	chr3.137821297_T	chr7.80966258_G	FALSE
0.0471501	3.49e-06	-4.64439	chr3.137821297_T	chr7.79769436_C	FALSE
0.0430919	2.11e-06	4.74767	chr2.101328789_A	chr7.56031262_G	FALSE
0.0461716	3.08e-06	-4.6703	chr1.277221715_C	chr2.57386662_T	FALSE
0.0408165	1.56e-06	-4.80825	chr1.277221715_C	chr2.57386477_T	FALSE
0.0492237	4.39e-06	-4.59675	chr7.129899833_G	chr20.23591039_T	FALSE
0.0461958	3.13e-06	-4.66671	chr7.129899833_G	chr20.23568637_C	FALSE
0.0446547	2.54e-06	4.71008	chr7.12696130_A	chr18.79603227_A	FALSE
0.0455095	2.82e-06	-4.68832	chr4.23170485_C	chr10.97064724_T	FALSE
0.0421882	1.81e-06	-4.77828	chr4.23170485_C	chr10.97131700_C	FALSE
0.0325089	5.05e-07	-5.03022	chr4.23170485_C	chr10.97702372_G	FALSE
0.0440043	2.33e-06	-4.72736	chr4.23170485_C	chr10.97544848_T	FALSE
0.0485059	4.17e-06	-4.60717	chr4.23170485_C	chr10.97158824_A	FALSE
0.0457092	2.91e-06	-4.68175	chr4.23170485_C	chr10.97507830_T	FALSE
0.0443652	2.44e-06	-4.71825	chr4.23170485_C	chr10.97349875_G	FALSE
0.0421354	1.79e-06	-4.78081	chr4.23170485_C	chr10.97376192_C	FALSE
0.0378726	9.47e-07	-4.90793	chr4.23170485_C	chr10.97451232_T	FALSE
0.0484562	4.14e-06	-4.60859	chr4.23170485_C	chr10.97034412_A	FALSE
0.0383613	9.97e-07	-4.89778	chr4.23170485_C	chr10.97431117_A	FALSE
0.0447637	2.58e-06	-4.70646	chr4.23170485_C	chr10.97567684_A	FALSE
0.0391269	1.12e-06	-4.87432	chr4.23170485_C	chr10.97623344_T	FALSE
0.0436114	2.28e-06	-4.73163	chr4.23170485_C	chr10.95876172_C	FALSE
0.0398846	1.39e-06	-4.83141	chr4.23170485_C	chr10.96763180_A	FALSE
0.0370138	8.48e-07	-4.92957	chr4.23170485_C	chr10.97763449_T	FALSE
0.0390935	1.11e-06	-4.87642	chr4.23170485_C	chr10.97797154_A	FALSE
0.0395277	1.24e-06	-4.85504	chr4.23170485_C	chr10.97850151_C	FALSE
0.0461896	3.12e-06	-4.66737	chr4.23170485_C	chr10.97192663_A	FALSE
0.0435812	2.25e-06	-4.73444	chr4.23170485_C	chr10.97979120_A	FALSE
0.0471501	3.5e-06	-4.64379	chr4.23170485_C	chr10.98097554_G	FALSE
0.0413789	1.61e-06	-4.80187	chr4.23170485_C	chr10.98088054_T	FALSE
0.0395277	1.23e-06	-4.85599	chr4.23170485_C	chr10.98073746_A	FALSE
0.0498951	4.72e-06	-4.58131	chr4.23170485_C	chr10.96520415_A	FALSE
0.049679	4.56e-06	4.5888	chr4.23170485_C	chr10.100494217_A	FALSE
0.0456746	2.9e-06	4.68235	chr4.23170485_C	chr10.100517222_A	FALSE
0.0450599	2.65e-06	4.70083	chr3.110604421_A	chr11.86345475_A	FALSE
0.0498951	4.73e-06	4.58084	chr1.144075771_G	chr3.110196441_A	FALSE
0.0428034	1.96e-06	4.76218	chr1.144075771_G	chr3.111344453_C	FALSE
0.0455175	2.85e-06	4.68593	chr1.144075771_G	chr3.111065692_C	FALSE
0.0482712	4.04e-06	-4.6138	chr1.144075771_G	chr3.111034732_T	FALSE
0.0468945	3.42e-06	-4.64883	chr1.144075771_G	chr3.110606688_A	FALSE
0.0382216	9.82e-07	-4.90079	chr1.144075771_G	chr3.109909704_G	FALSE
0.0430919	2.11e-06	-4.74795	chr4.21889708_G	chr10.97702372_G	FALSE
0.0484836	4.17e-06	-4.60746	chr4.21889708_G	chr10.97763449_T	FALSE
0.049662	4.55e-06	-4.5891	chr4.21889708_G	chr10.97797154_A	FALSE
0.0482821	4.04e-06	-4.61369	chr4.21889708_G	chr10.97850151_C	FALSE
0.0484052	4.1e-06	-4.61065	chr4.21889708_G	chr10.98088054_T	FALSE
0.0497965	4.59e-06	-4.58725	chr4.21889708_G	chr10.98073746_A	FALSE
0.0470281	3.45e-06	4.64671	chr3.138160783_G	chr7.80581433_T	FALSE
0.0446554	2.55e-06	-4.70891	chr10.93296552_C	chr1.196093929_T	FALSE
0.0289281	3.47e-07	-5.10223	chr1.277090402_C	chr2.57386662_T	FALSE
0.0339912	5.78e-07	-5.00422	chr1.277090402_C	chr2.57386477_T	FALSE
0.0499701	4.78e-06	4.57863	chr7.129964950_C	chr5.58345909_T	FALSE
0.0484836	4.17e-06	-4.60755	chr7.129964950_C	chr5.58707221_A	FALSE
0.0371266	8.68e-07	4.9251	chr7.129964950_C	chr5.58420829_G	FALSE
0.0419272	1.69e-06	-4.79282	chr2.101495548_G	chr9.113328505_T	FALSE
0.0430919	2.11e-06	4.7479	chr2.101495548_G	chr7.56031262_G	FALSE
0.0357941	7.19e-07	-4.9618	chr10.97064724_T	chr4.23109105_C	FALSE
0.0476171	3.77e-06	-4.62855	chr10.97064724_T	chr4.21955965_A	FALSE
0.0450599	2.69e-06	-4.69804	chr10.97064724_T	chr4.23294743_C	FALSE
0.0491676	4.37e-06	-4.59746	chr10.97064724_T	chr4.23058227_A	FALSE
0.031644	4.82e-07	-5.03944	chr10.97064724_T	chr4.23226790_T	FALSE
0.0471827	3.64e-06	-4.63577	chr10.97064724_T	chr4.23139915_T	FALSE
0.0467654	3.36e-06	-4.65199	chr6.29625283_T	chr2.100733429_T	FALSE
0.0471767	3.57e-06	-4.63966	chr2.101638993_G	chr9.113328505_T	FALSE
0.0353102	6.71e-07	4.97539	chr3.111087684_G	chr11.86345475_A	FALSE
0.0310095	4.54e-07	-5.05075	chr4.23109105_C	chr10.97131700_C	FALSE
0.0456215	2.89e-06	-4.68298	chr4.23109105_C	chr10.95950336_C	FALSE
0.0406756	1.53e-06	-4.8124	chr4.23109105_C	chr10.97276297_G	FALSE
0.0397925	1.34e-06	-4.83833	chr4.23109105_C	chr10.96861121_T	FALSE
0.0182842	6.42e-08	-5.4141	chr4.23109105_C	chr10.97702372_G	FALSE
0.0289419	3.48e-07	-5.10131	chr4.23109105_C	chr10.97544848_T	FALSE
0.0378726	9.25e-07	-4.91254	chr4.23109105_C	chr10.97158824_A	FALSE
0.0456146	2.89e-06	-4.68327	chr4.23109105_C	chr10.96572124_G	FALSE
0.0332412	5.39e-07	-5.01769	chr4.23109105_C	chr10.97507830_T	FALSE
0.0310095	4.56e-07	-5.04976	chr4.23109105_C	chr10.97349875_G	FALSE
0.0410238	1.59e-06	-4.8054	chr4.23109105_C	chr10.97299149_A	FALSE
0.028354	3.29e-07	-5.11208	chr4.23109105_C	chr10.97376192_C	FALSE
0.0231873	1.63e-07	-5.24383	chr4.23109105_C	chr10.97451232_T	FALSE
0.0384135	1e-06	-4.89703	chr4.23109105_C	chr10.97034412_A	FALSE
0.0231873	1.72e-07	-5.23404	chr4.23109105_C	chr10.97431117_A	FALSE
0.0292604	3.81e-07	-5.08444	chr4.23109105_C	chr10.97567684_A	FALSE
0.0231873	1.56e-07	-5.25189	chr4.23109105_C	chr10.97623344_T	FALSE
0.035619	7.04e-07	-4.96603	chr4.23109105_C	chr10.95876172_C	FALSE
0.0413789	1.61e-06	-4.80213	chr4.23109105_C	chr10.96604664_G	FALSE
0.0292604	3.79e-07	-5.08534	chr4.23109105_C	chr10.96763180_A	FALSE
0.0228295	1.4e-07	-5.27223	chr4.23109105_C	chr10.97763449_T	FALSE
0.0407885	1.55e-06	-4.80934	chr4.23109105_C	chr10.96656597_T	FALSE
0.021672	1.23e-07	-5.2958	chr4.23109105_C	chr10.97797154_A	FALSE
0.0234703	1.85e-07	-5.2209	chr4.23109105_C	chr10.97850151_C	FALSE
0.0366806	8.17e-07	-4.93682	chr4.23109105_C	chr10.97783249_G	FALSE
0.035823	7.36e-07	-4.95731	chr4.23109105_C	chr10.97192663_A	FALSE
0.0248109	2.34e-07	-5.17638	chr4.23109105_C	chr10.97979120_A	FALSE
0.0308664	4.39e-07	-5.05731	chr4.23109105_C	chr10.98097554_G	FALSE
0.0237818	1.92e-07	-5.21334	chr4.23109105_C	chr10.98088054_T	FALSE
0.0228952	1.44e-07	-5.26653	chr4.23109105_C	chr10.98073746_A	FALSE
0.035823	7.34e-07	-4.95785	chr4.23109105_C	chr10.97951662_A	FALSE
0.0402644	1.48e-06	-4.81853	chr4.23109105_C	chr10.96520415_A	FALSE
0.04228	1.82e-06	4.77719	chr4.23109105_C	chr10.100494217_A	FALSE
0.0359424	7.51e-07	4.95339	chr4.23109105_C	chr10.100517222_A	FALSE
0.0450599	2.69e-06	4.69801	chr4.23109105_C	chr10.100433538_A	FALSE
0.0481272	3.92e-06	-4.62039	chr4.22772959_G	chr10.97702372_G	FALSE
0.0453484	2.76e-06	4.69255	chr7.81297406_A	chr3.51099546_C	FALSE
0.0471501	3.5e-06	-4.64356	chr7.81297406_A	chr3.51142861_T	FALSE
0.0468945	3.39e-06	-4.65044	chr7.81297406_A	chr3.50948269_C	FALSE
0.0464939	3.21e-06	-4.66172	chr4.23005307_A	chr10.97272676_G	FALSE
0.0214002	9.8e-08	-5.33738	chr10.110951474_G	chr6.28354772_G	FALSE
0.0357575	7.12e-07	-4.96387	chr10.110951474_G	chr6.28254818_G	FALSE
0.0494495	4.48e-06	-4.59211	chr10.110951474_G	chr6.27346129_G	FALSE
0.0452288	2.74e-06	-4.6939	chr10.110951474_G	chr6.27594038_T	FALSE
0.0445373	2.5e-06	-4.71275	chr10.110951474_G	chr6.28122390_C	FALSE
0.0395966	1.26e-06	-4.85123	chr10.110951474_G	chr6.27633450_C	FALSE
0.0436074	2.26e-06	-4.7338	chr10.110951474_G	chr6.27940562_A	FALSE
0.0246362	2.29e-07	-5.18046	chr10.110987336_T	chr6.28354772_G	FALSE
0.0400705	1.46e-06	-4.82127	chr10.110987336_T	chr6.28254818_G	FALSE
0.0492876	4.41e-06	-4.59561	chr10.110987336_T	chr6.28122390_C	FALSE
0.0450414	2.64e-06	-4.7018	chr10.110987336_T	chr6.27633450_C	FALSE
0.0471767	3.63e-06	-4.63627	chr10.110987336_T	chr6.27940562_A	FALSE
0.0474694	3.7e-06	4.63195	chr12.30037925_C	chr2.49606475_C	FALSE
0.0431342	2.15e-06	4.74417	chr3.111841092_C	chr11.86345475_A	FALSE
0.0273416	2.95e-07	-5.13305	chr11.84807362_G	chr2.48473993_G	FALSE
0.039245	1.16e-06	4.86817	chr11.84807362_G	chr2.47826875_C	FALSE
0.0154524	4.48e-08	5.47835	chr11.84807362_G	chr2.47959251_C	FALSE
0.0292604	3.81e-07	-5.08446	chr11.84807362_G	chr2.47863634_T	FALSE
0.0464939	3.23e-06	-4.6605	chr11.84807362_G	chr2.47769754_A	FALSE
0.0453086	2.76e-06	-4.69291	chr11.84807362_G	chr2.48562680_G	FALSE
0.0486243	4.24e-06	-4.60368	chr11.84807362_G	chr2.48512092_A	FALSE
0.0487725	4.28e-06	-4.60184	chr11.84807362_G	chr2.47423656_G	FALSE
0.0430919	2.07e-06	-4.75148	chr11.84807362_G	chr2.47135065_G	FALSE
0.0334948	5.59e-07	-5.01059	chr11.84807362_G	chr2.47675100_G	FALSE
0.0397925	1.34e-06	4.83829	chr11.84807362_G	chr2.48362345_C	FALSE
0.0397925	1.34e-06	-4.83873	chr11.84807362_G	chr2.47409745_T	FALSE
0.0498907	4.68e-06	-4.58302	chr11.84807362_G	chr2.47308478_A	FALSE
0.0467654	3.36e-06	-4.65192	chr3.138267773_G	chr7.80581433_T	FALSE
0.049625	4.54e-06	-4.58953	chr10.97131700_C	chr4.23003794_C	FALSE
0.0457348	2.92e-06	-4.68126	chr10.97131700_C	chr4.21955965_A	FALSE
0.0420079	1.72e-06	-4.78887	chr10.97131700_C	chr4.23294743_C	FALSE
0.045847	2.98e-06	-4.67721	chr10.97131700_C	chr4.23058227_A	FALSE
0.0281673	3.16e-07	-5.11985	chr10.97131700_C	chr4.23226790_T	FALSE
0.0444199	2.48e-06	-4.71453	chr10.97131700_C	chr4.23139915_T	FALSE
0.0472035	3.67e-06	-4.63394	chr10.95950336_C	chr4.23294743_C	FALSE
0.0430919	2.09e-06	-4.74954	chr10.95950336_C	chr4.23226790_T	FALSE
0.0143573	3.43e-08	5.52562	chr2.43643030_A	chr4.156971452_A	FALSE
0.0361771	7.94e-07	-4.94241	chr4.21914149_G	chr10.97702372_G	FALSE
0.0428034	1.95e-06	-4.76364	chr4.21914149_G	chr10.97763449_T	FALSE
0.0426036	1.88e-06	-4.77091	chr4.21914149_G	chr10.97850151_C	FALSE
0.0443714	2.46e-06	-4.71622	chr4.21914149_G	chr10.98088054_T	FALSE
0.0426036	1.89e-06	-4.76952	chr4.21914149_G	chr10.98073746_A	FALSE
0.0481168	3.91e-06	-4.62077	chr1.193973189_G	chr6.44379550_A	FALSE
0.045847	2.99e-06	-4.67625	chr10.23275961_T	chr5.145963213_A	FALSE
0.0498281	4.62e-06	-4.58582	chr10.23275961_T	chr5.145997358_G	FALSE
0.0378726	9.24e-07	-4.91273	chr10.23275961_T	chr5.146186931_C	FALSE
0.0315774	4.79e-07	-5.0406	chr10.23275961_T	chr5.146118388_G	FALSE
0.0428034	1.99e-06	-4.75996	chr10.23275961_T	chr5.146375137_G	FALSE
0.0461386	3.05e-06	4.67195	chr5.34258821_G	chr19.30507081_T	FALSE
0.0443652	2.43e-06	4.71898	chr5.34258821_G	chr19.30561867_T	FALSE
0.0486243	4.23e-06	4.60431	chr7.81282673_A	chr3.51099546_C	FALSE
0.0432633	2.17e-06	-4.74204	chr1.278195093_G	chr2.57386662_T	FALSE
0.0446554	2.54e-06	-4.70955	chr1.278195093_G	chr2.57386477_T	FALSE
0.0282926	3.26e-07	-5.11374	chr4.22696000_C	chr10.97702372_G	FALSE
0.0484082	4.12e-06	-4.60979	chr4.22696000_C	chr10.97451232_T	FALSE
0.0499701	4.77e-06	-4.57898	chr4.22696000_C	chr10.97431117_A	FALSE
0.0355417	6.94e-07	-4.96874	chr4.22696000_C	chr10.97623344_T	FALSE
0.0396383	1.3e-06	-4.8448	chr4.22696000_C	chr10.97763449_T	FALSE
0.0400119	1.46e-06	-4.82213	chr4.22696000_C	chr10.97797154_A	FALSE
0.0451885	2.74e-06	-4.69432	chr4.22696000_C	chr10.97850151_C	FALSE
0.0474726	3.71e-06	-4.63188	chr4.22696000_C	chr10.97979120_A	FALSE
0.0455318	2.86e-06	-4.68548	chr4.22696000_C	chr10.98088054_T	FALSE
0.0448381	2.6e-06	-4.70537	chr4.22696000_C	chr10.98073746_A	FALSE
0.0498907	4.7e-06	-4.58218	chr4.22696000_C	chr10.97951662_A	FALSE
0.0498907	4.69e-06	-4.5828	chr4.22696000_C	chr10.97179528_T	FALSE
0.0443684	2.45e-06	4.71743	chr5.34368652_C	chr19.30507081_T	FALSE
0.0471501	3.5e-06	4.64379	chr5.34368652_C	chr19.30442824_A	FALSE
0.0426036	1.9e-06	4.7687	chr5.34368652_C	chr19.30561867_T	FALSE
0.0399145	1.43e-06	4.82666	chr3.110720931_A	chr11.86345475_A	FALSE
0.0435812	2.26e-06	4.734	chr2.101726186_T	chr7.56031262_G	FALSE
0.0481272	3.93e-06	4.6196	chr7.13468252_T	chr18.79603227_A	FALSE
0.0455318	2.87e-06	4.68497	chr7.13468252_T	chr18.81795763_A	FALSE
0.0489997	4.33e-06	4.59921	chr2.101145134_T	chr7.56383109_A	FALSE
0.0486026	4.21e-06	4.60532	chr2.101145134_T	chr7.56369738_A	FALSE
0.0483173	4.05e-06	4.61319	chr2.101145134_T	chr7.56407691_C	FALSE
0.0368838	8.35e-07	4.9326	chr2.101145134_T	chr7.56031262_G	FALSE
0.049626	4.54e-06	-4.58934	chr2.101183853_T	chr9.113328505_T	FALSE
0.0499701	4.78e-06	4.57873	chr2.101183853_T	chr7.55968233_A	FALSE
0.048588	4.2e-06	4.60566	chr2.101183853_T	chr7.56383109_A	FALSE
0.0483205	4.06e-06	4.6127	chr2.101183853_T	chr7.56369738_A	FALSE
0.0467654	3.35e-06	4.65307	chr2.101183853_T	chr7.56407691_C	FALSE
0.0351679	6.56e-07	4.97963	chr2.101183853_T	chr7.56031262_G	FALSE
0.0484836	4.16e-06	-4.60759	chr2.101183853_T	chr7.56490177_G	FALSE
0.0239142	2.08e-07	-5.19892	chr8.103234525_C	chr16.82742553_A	FALSE
0.0450724	2.72e-06	4.69614	chr8.103234525_C	chr16.83127670_G	FALSE
0.0228295	1.42e-07	-5.26883	chr8.103234525_C	chr16.82814403_T	FALSE
0.0464939	3.24e-06	4.65986	chr8.103234525_C	chr16.83232293_A	FALSE
0.0481993	3.96e-06	-4.61796	chr1.278024058_T	chr1.186324737_C	TRUE
0.0441647	2.36e-06	4.72444	chr2.100907366_G	chr7.56343405_T	FALSE
0.0498907	4.66e-06	4.58408	chr2.100907366_G	chr7.56143138_A	FALSE
0.0444199	2.48e-06	4.71455	chr2.100907366_G	chr7.56438592_C	FALSE
0.0408165	1.57e-06	4.80709	chr2.100907366_G	chr7.56383109_A	FALSE
0.0407817	1.54e-06	4.81064	chr2.100907366_G	chr7.56369738_A	FALSE
0.0407885	1.56e-06	4.8091	chr2.100907366_G	chr7.56407691_C	FALSE
0.0334474	5.54e-07	5.01237	chr2.100907366_G	chr7.56031262_G	FALSE
0.0425688	1.86e-06	-4.77361	chr2.100907366_G	chr7.56490177_G	FALSE
0.0430919	2.08e-06	-4.75043	chr1.194473855_T	chr6.44379550_A	FALSE
0.0231873	1.73e-07	-5.23263	chr11.84772356_C	chr2.48473993_G	FALSE
0.0345976	6.16e-07	4.99189	chr11.84772356_C	chr2.47826875_C	FALSE
0.0131714	2.68e-08	5.56886	chr11.84772356_C	chr2.47959251_C	FALSE
0.0248109	2.36e-07	-5.17475	chr11.84772356_C	chr2.47863634_T	FALSE
0.0430919	2.09e-06	-4.74947	chr11.84772356_C	chr2.47769754_A	FALSE
0.0419381	1.69e-06	-4.79217	chr11.84772356_C	chr2.48562680_G	FALSE
0.0450106	2.63e-06	-4.70248	chr11.84772356_C	chr2.48512092_A	FALSE
0.0484836	4.16e-06	4.60779	chr11.84772356_C	chr2.48674082_C	FALSE
0.0453504	2.77e-06	-4.69196	chr11.84772356_C	chr2.47423656_G	FALSE
0.0412452	1.6e-06	-4.80304	chr11.84772356_C	chr2.47135065_G	FALSE
0.0492876	4.43e-06	-4.59481	chr11.84772356_C	chr2.48804232_C	FALSE
0.029063	3.56e-07	-5.09708	chr11.84772356_C	chr2.47675100_G	FALSE
0.0368838	8.4e-07	4.93137	chr11.84772356_C	chr2.48362345_C	FALSE
0.03691	8.42e-07	-4.93106	chr11.84772356_C	chr2.47409745_T	FALSE
0.0471767	3.57e-06	-4.63975	chr11.84772356_C	chr2.47308478_A	FALSE
0.0486243	4.22e-06	-4.60466	chr11.84772356_C	chr2.48562257_C	FALSE
0.0481993	4e-06	4.61624	chr11.84772356_C	chr2.47410522_T	FALSE
0.0499849	4.79e-06	-4.57829	chr10.96861121_T	chr4.23294743_C	FALSE
0.0467654	3.3e-06	-4.65584	chr10.96861121_T	chr4.23058227_A	FALSE
0.0367692	8.27e-07	-4.9346	chr10.96861121_T	chr4.23226790_T	FALSE
0.0464461	3.2e-06	-4.6625	chr10.96861121_T	chr4.23139915_T	FALSE
0.0471767	3.63e-06	4.63627	chr3.138134258_A	chr7.80581433_T	FALSE
0.0345976	6.2e-07	-4.99071	chr1.193930478_T	chr6.44379550_A	FALSE
0.0483857	4.08e-06	4.61212	chr2.102597489_A	chr7.56031262_G	FALSE
0.0493614	4.45e-06	4.59383	chr5.33860757_A	chr19.30561867_T	FALSE
0.0471202	3.48e-06	4.64494	chr2.135272185_A	chr8.50754041_T	FALSE
0.0436114	2.29e-06	4.73083	chr2.135272185_A	chr8.50766638_C	FALSE
0.0170079	5.54e-08	5.44066	chr2.43652210_A	chr4.156971452_A	FALSE
0.0443714	2.46e-06	-4.71663	chr19.25437845_A	chr5.29731218_A	FALSE
0.0289306	3.48e-07	-5.1017	chr10.97702372_G	chr4.23003794_C	FALSE
0.0214418	1.07e-07	-5.32163	chr10.97702372_G	chr4.21955965_A	FALSE
0.0486243	4.24e-06	-4.60386	chr10.97702372_G	chr4.23307258_A	FALSE
0.0301206	4.13e-07	-5.0688	chr10.97702372_G	chr4.22794621_A	FALSE
0.0306436	4.3e-07	-5.06109	chr10.97702372_G	chr4.23294743_C	FALSE
0.028445	3.33e-07	-5.11005	chr10.97702372_G	chr4.22737818_G	FALSE
0.0215344	1.13e-07	-5.31102	chr10.97702372_G	chr4.23058227_A	FALSE
0.0231873	1.63e-07	-5.24376	chr10.97702372_G	chr4.23226790_T	FALSE
0.0252218	2.48e-07	-5.16599	chr10.97702372_G	chr4.23139915_T	FALSE
0.0244269	2.19e-07	-5.18857	chr11.84743918_T	chr2.48473993_G	FALSE
0.0399145	1.43e-06	4.826	chr11.84743918_T	chr2.47826875_C	FALSE
0.020634	9e-08	5.35301	chr11.84743918_T	chr2.47959251_C	FALSE
0.0345976	6.16e-07	-4.99183	chr11.84743918_T	chr2.47863634_T	FALSE
0.0430919	2.11e-06	-4.74723	chr11.84743918_T	chr2.48562680_G	FALSE
0.0466447	3.28e-06	-4.65702	chr11.84743918_T	chr2.48512092_A	FALSE
0.0455318	2.87e-06	-4.6845	chr11.84743918_T	chr2.47135065_G	FALSE
0.0368838	8.4e-07	-4.93144	chr11.84743918_T	chr2.47675100_G	FALSE
0.0395277	1.23e-06	4.85532	chr11.84743918_T	chr2.48362345_C	FALSE
0.0425688	1.86e-06	-4.77354	chr11.84743918_T	chr2.47409745_T	FALSE
0.0298109	4.05e-07	5.07273	chr3.110489396_T	chr11.86345475_A	FALSE
0.0498281	4.62e-06	-4.58572	chr2.102675514_T	chr9.113328505_T	FALSE
0.0448097	2.59e-06	4.70583	chr2.102675514_T	chr7.56031262_G	FALSE
0.0450106	2.64e-06	-4.70205	chr1.194543832_G	chr6.44379550_A	FALSE
0.0455127	2.82e-06	-4.68807	chr10.97544848_T	chr4.23003794_C	FALSE
0.0471767	3.59e-06	-4.63863	chr10.97544848_T	chr4.21955965_A	FALSE
0.0481993	3.97e-06	-4.61763	chr10.97544848_T	chr4.23294743_C	FALSE
0.0464939	3.23e-06	-4.66031	chr10.97544848_T	chr4.22737818_G	FALSE
0.048508	4.18e-06	-4.60683	chr10.97544848_T	chr4.23058227_A	FALSE
0.0492876	4.41e-06	-4.59564	chr10.97544848_T	chr4.23226790_T	FALSE
0.039493	1.21e-06	4.85924	chr3.110570054_G	chr11.86345475_A	FALSE
0.0461716	3.07e-06	-4.67053	chr1.214673758_C	chr16.56787973_C	FALSE
0.0475846	3.75e-06	-4.62948	chr1.214673758_C	chr16.57644451_T	FALSE
0.0498688	4.65e-06	-4.58451	chr1.214673758_C	chr16.56733037_A	FALSE
0.0471767	3.63e-06	-4.63637	chr10.93257105_G	chr1.196117077_C	FALSE
0.0461716	3.07e-06	4.67092	chr5.109124812_C	chr15.58543995_C	FALSE
0.028783	3.4e-07	5.10581	chr7.89978135_G	chr7.100173611_A	TRUE
0.0464939	3.23e-06	-4.66029	chr10.93586199_C	chr1.196117077_C	FALSE
0.0426036	1.9e-06	-4.76933	chr10.93586199_C	chr1.196093929_T	FALSE
0.0464939	3.24e-06	-4.66003	chr10.97158824_A	chr4.21955965_A	FALSE
0.0481993	3.96e-06	-4.61796	chr10.97158824_A	chr4.23294743_C	FALSE
0.0381486	9.67e-07	-4.90377	chr10.97158824_A	chr4.23226790_T	FALSE
0.0494823	4.5e-06	-4.5915	chr7.81360678_T	chr11.22923150_A	FALSE
0.0450599	2.65e-06	-4.70124	chr7.81360678_T	chr11.22899681_T	FALSE
0.0459108	3.02e-06	-4.67449	chr7.81360678_T	chr11.22909580_C	FALSE
0.0436114	2.28e-06	4.73197	chr7.81360678_T	chr8.84730425_T	FALSE
0.0461716	3.1e-06	-4.66866	chr10.96572124_G	chr4.112486372_T	FALSE
0.0461716	3.09e-06	-4.66926	chr10.96572124_G	chr4.23226790_T	FALSE
0.0471827	3.65e-06	-4.63527	chr10.23364147_C	chr5.50191237_G	FALSE
0.0325089	5.05e-07	5.03027	chr10.23364147_C	chr9.62302636_T	FALSE
0.0309838	4.52e-07	5.05148	chr10.23364147_C	chr9.61797481_C	FALSE
0.0482311	4.02e-06	4.61501	chr2.101220442_G	chr7.56343405_T	FALSE
0.0482311	4.02e-06	4.61509	chr2.101220442_G	chr7.56438592_C	FALSE
0.0455318	2.87e-06	4.68456	chr2.101220442_G	chr7.56383109_A	FALSE
0.0454071	2.8e-06	4.68993	chr2.101220442_G	chr7.56369738_A	FALSE
0.0450724	2.7e-06	4.69701	chr2.101220442_G	chr7.56407691_C	FALSE
0.0366878	8.19e-07	4.93631	chr2.101220442_G	chr7.56031262_G	FALSE
0.0467654	3.31e-06	-4.6555	chr2.101220442_G	chr7.56490177_G	FALSE
0.0384862	1.01e-06	-4.89544	chr2.48473993_G	chr11.84988242_C	FALSE
0.0384862	1.01e-06	-4.89544	chr2.48473993_G	chr11.84997950_C	FALSE
0.0239127	2.01e-07	-5.20508	chr2.48473993_G	chr11.84900016_G	FALSE
0.0246362	2.29e-07	-5.18067	chr2.48473993_G	chr11.84942356_G	FALSE
0.0292604	3.72e-07	-5.08876	chr2.48473993_G	chr11.84736704_A	FALSE
0.0344713	6.06e-07	-4.99513	chr2.48473993_G	chr11.84979498_G	FALSE
0.0477525	3.79e-06	-4.62726	chr2.48473993_G	chr11.85244782_A	FALSE
0.0326161	5.12e-07	-5.02764	chr2.48473993_G	chr11.85221347_G	FALSE
0.028206	3.18e-07	-5.11892	chr2.48473993_G	chr11.84844382_G	FALSE
0.0464939	3.25e-06	4.65934	chr1.273814977_T	chr16.57462310_C	FALSE
0.028354	3.29e-07	-5.11204	chr8.103283168_A	chr16.82742553_A	FALSE
0.0484836	4.16e-06	4.60785	chr8.103283168_A	chr16.83127670_G	FALSE
0.0246362	2.28e-07	-5.18108	chr8.103283168_A	chr16.82814403_T	FALSE
0.0482712	4.04e-06	4.61379	chr5.33847721_C	chr19.30507081_T	FALSE
0.0455318	2.88e-06	4.68436	chr5.33847721_C	chr19.30561867_T	FALSE
0.0490378	4.35e-06	-4.59867	chr10.97349875_G	chr4.23003794_C	FALSE
0.0453504	2.77e-06	-4.69198	chr10.97349875_G	chr4.21955965_A	FALSE
0.047171	3.53e-06	-4.64198	chr10.97349875_G	chr4.22737818_G	FALSE
0.0430919	2.1e-06	-4.7483	chr3.111954440_C	chr11.86345475_A	FALSE
0.045847	2.98e-06	4.67704	chr5.34402802_C	chr19.30507081_T	FALSE
0.0443652	2.43e-06	4.71924	chr5.34402802_C	chr19.30561867_T	FALSE
0.045847	2.98e-06	4.67704	chr5.34406363_C	chr19.30507081_T	FALSE
0.0443652	2.43e-06	4.71924	chr5.34406363_C	chr19.30561867_T	FALSE
0.0498281	4.62e-06	-4.58591	chr1.202678358_A	chr7.84102754_C	FALSE
0.0433622	2.21e-06	4.73829	chr2.241653360_C	chr7.118852349_A	FALSE
0.0420079	1.73e-06	4.78722	chr2.241653360_C	chr7.118437304_C	FALSE
0.0433622	2.21e-06	4.73832	chr2.241653360_C	chr7.118031392_G	FALSE
0.0361771	7.88e-07	4.94395	chr5.34468826_T	chr19.30507081_T	FALSE
0.0421354	1.79e-06	4.78062	chr5.34468826_T	chr19.30442824_A	FALSE
0.0340651	5.81e-07	5.0032	chr5.34468826_T	chr19.30561867_T	FALSE
0.0464939	3.24e-06	-4.6599	chr4.23003794_C	chr10.97376192_C	FALSE
0.0416711	1.66e-06	-4.79657	chr4.23003794_C	chr10.97451232_T	FALSE
0.0420079	1.74e-06	-4.78694	chr4.23003794_C	chr10.97431117_A	FALSE
0.0471241	3.48e-06	-4.64483	chr4.23003794_C	chr10.97567684_A	FALSE
0.0334963	5.61e-07	-5.0102	chr4.23003794_C	chr10.97623344_T	FALSE
0.0406207	1.52e-06	-4.81417	chr4.23003794_C	chr10.95876172_C	FALSE
0.0387401	1.06e-06	-4.88585	chr4.23003794_C	chr10.97763449_T	FALSE
0.0387154	1.04e-06	-4.88935	chr4.23003794_C	chr10.97797154_A	FALSE
0.0450599	2.67e-06	-4.69953	chr4.23003794_C	chr10.97850151_C	FALSE
0.0471767	3.61e-06	-4.63722	chr4.23003794_C	chr10.97783249_G	FALSE
0.0388154	1.09e-06	-4.88036	chr4.23003794_C	chr10.97979120_A	FALSE
0.0463104	3.16e-06	-4.665	chr4.23003794_C	chr10.98097554_G	FALSE
0.0398043	1.36e-06	-4.83581	chr4.23003794_C	chr10.98088054_T	FALSE
0.0387393	1.05e-06	-4.88764	chr4.23003794_C	chr10.98073746_A	FALSE
0.0443652	2.43e-06	-4.71861	chr4.23003794_C	chr10.97951662_A	FALSE
0.0468945	3.4e-06	4.65003	chr4.23003794_C	chr10.100494217_A	FALSE
0.0406756	1.53e-06	4.81244	chr4.23003794_C	chr10.100517222_A	FALSE
0.0430919	2.07e-06	4.75109	chr3.110011039_C	chr11.86345475_A	FALSE
0.0455127	2.83e-06	-4.68787	chr2.102844230_A	chr9.113328505_T	FALSE
0.0471078	3.47e-06	4.6453	chr2.102844230_A	chr7.56383109_A	FALSE
0.0468945	3.39e-06	4.65022	chr2.102844230_A	chr7.56369738_A	FALSE
0.0465051	3.26e-06	4.65821	chr2.102844230_A	chr7.56407691_C	FALSE
0.0377882	9.03e-07	4.91719	chr2.102844230_A	chr7.56031262_G	FALSE
0.0497965	4.59e-06	-4.58711	chr2.102844230_A	chr7.56490177_G	FALSE
0.0378726	9.5e-07	4.90729	chr3.111940390_A	chr11.86345475_A	FALSE
0.048508	4.18e-06	-4.60668	chr10.93358792_C	chr1.196117077_C	FALSE
0.0396383	1.29e-06	-4.84651	chr10.93358792_C	chr1.196093929_T	FALSE
0.0440043	2.33e-06	4.72732	chr3.111750171_C	chr11.86345475_A	FALSE
0.049625	4.54e-06	4.58957	chr8.79997161_T	chr4.145173119_T	FALSE
0.0498907	4.69e-06	4.58277	chr2.101483932_A	chr7.56031262_G	FALSE
0.0231873	1.57e-07	5.25031	chr11.84988242_C	chr2.47959251_C	FALSE
0.0471202	3.48e-06	-4.64491	chr11.84988242_C	chr2.47863634_T	FALSE
0.0480282	3.85e-06	-4.62379	chr11.84988242_C	chr2.47675100_G	FALSE
0.0441318	2.36e-06	4.72493	chr11.84988242_C	chr2.48362345_C	FALSE
0.0231873	1.57e-07	5.25031	chr11.84997950_C	chr2.47959251_C	FALSE
0.0471202	3.48e-06	-4.64491	chr11.84997950_C	chr2.47863634_T	FALSE
0.0480282	3.85e-06	-4.62379	chr11.84997950_C	chr2.47675100_G	FALSE
0.0441318	2.36e-06	4.72493	chr11.84997950_C	chr2.48362345_C	FALSE
0.0467068	3.29e-06	-4.65643	chr10.97299149_A	chr4.112486372_T	FALSE
0.0428806	2.01e-06	-4.75712	chr10.97376192_C	chr4.21955965_A	FALSE
0.048508	4.18e-06	-4.60682	chr10.97376192_C	chr4.23294743_C	FALSE
0.0449507	2.6e-06	-4.70471	chr10.97376192_C	chr4.22737818_G	FALSE
0.0482311	4.01e-06	-4.61566	chr10.97376192_C	chr4.23058227_A	FALSE
0.0498907	4.7e-06	-4.58244	chr10.97376192_C	chr4.23226790_T	FALSE
0.0437438	2.3e-06	4.72973	chr5.33786601_A	chr19.30442824_A	FALSE
0.0396383	1.29e-06	4.84736	chr5.33786601_A	chr19.30561867_T	FALSE
0.0483205	4.06e-06	4.61279	chr10.93024906_T	chr12.15166306_T	FALSE
0.0406207	1.52e-06	-4.81423	chr10.92490894_C	chr1.196117077_C	FALSE
0.0372324	8.75e-07	-4.92341	chr10.92490894_C	chr1.196093929_T	FALSE
0.0399889	1.45e-06	-4.82279	chr1.275263099_G	chr2.57386662_T	FALSE
0.0475846	3.75e-06	-4.62945	chr1.275263099_G	chr2.57386477_T	FALSE
0.0410991	1.6e-06	4.80396	chr2.103091554_T	chr7.56031262_G	FALSE
0.04553	2.86e-06	4.68574	chr2.102790536_C	chr5.135603518_A	FALSE
0.035619	7.05e-07	4.96567	chr2.102790536_C	chr7.56031262_G	FALSE
0.0393887	1.18e-06	-4.86376	chr10.97451232_T	chr4.21955965_A	FALSE
0.0484052	4.12e-06	-4.61008	chr10.97451232_T	chr4.22794621_A	FALSE
0.0426036	1.9e-06	-4.76896	chr10.97451232_T	chr4.23294743_C	FALSE
0.0407817	1.55e-06	-4.81047	chr10.97451232_T	chr4.22737818_G	FALSE
0.0467654	3.32e-06	-4.65466	chr10.97451232_T	chr4.23058227_A	FALSE
0.0440416	2.34e-06	-4.72657	chr10.97451232_T	chr4.23226790_T	FALSE
0.048426	4.13e-06	-4.60947	chr10.97451232_T	chr4.23139915_T	FALSE
0.0478016	3.8e-06	4.6265	chr2.101469430_A	chr7.56031262_G	FALSE
0.0471635	3.53e-06	-4.64221	chr1.278255864_G	chr15.62215265_C	FALSE
0.0433155	2.18e-06	-4.74099	chr1.278255864_G	chr15.62516007_G	FALSE
0.0386928	1.02e-06	-4.89231	chr1.278255864_G	chr15.61837900_C	FALSE
0.0459108	3.01e-06	-4.67477	chr1.278255864_G	chr15.61729928_T	FALSE
0.0481993	3.97e-06	-4.61733	chr10.97034412_A	chr4.21955965_A	FALSE
0.0473832	3.7e-06	-4.63244	chr10.97034412_A	chr4.23294743_C	FALSE
0.048676	4.26e-06	-4.60273	chr10.97034412_A	chr4.23058227_A	FALSE
0.0353102	6.7e-07	-4.97554	chr10.97034412_A	chr4.23226790_T	FALSE
0.0477525	3.79e-06	-4.62718	chr10.97034412_A	chr4.23139915_T	FALSE
0.0443984	2.47e-06	4.7151	chr3.111657623_A	chr11.86345475_A	FALSE
0.0497965	4.59e-06	4.58727	chr2.101925722_C	chr7.55968233_A	FALSE
0.0359481	7.55e-07	4.95233	chr2.101925722_C	chr7.56031262_G	FALSE
0.0462328	3.15e-06	4.66582	chr5.34418485_T	chr19.30561867_T	FALSE
0.0498951	4.74e-06	4.58072	chr2.101122943_A	chr7.56031262_G	FALSE
0.0467654	3.31e-06	4.65509	chr2.135335049_A	chr8.50766638_C	FALSE
0.039493	1.21e-06	-4.85905	chr19.25626504_G	chr5.29731218_A	FALSE
0.0446414	2.51e-06	-4.71182	chr19.25458300_A	chr5.29320565_T	FALSE
0.0388154	1.08e-06	-4.8817	chr19.25458300_A	chr5.29731218_A	FALSE
0.0433155	2.2e-06	-4.73945	chr19.25458300_A	chr5.29316503_C	FALSE
0.0463104	3.16e-06	-4.6649	chr19.25458300_A	chr5.29273423_T	FALSE
0.0398528	1.38e-06	-4.83282	chr4.21955965_A	chr10.97431117_A	FALSE
0.0475846	3.75e-06	-4.6294	chr4.21955965_A	chr10.97567684_A	FALSE
0.0344099	5.99e-07	-4.99732	chr4.21955965_A	chr10.97623344_T	FALSE
0.0443652	2.44e-06	-4.71797	chr4.21955965_A	chr10.96763180_A	FALSE
0.0292604	3.8e-07	-5.08463	chr4.21955965_A	chr10.97763449_T	FALSE
0.0351325	6.5e-07	-4.98164	chr4.21955965_A	chr10.97797154_A	FALSE
0.0282926	3.22e-07	-5.11626	chr4.21955965_A	chr10.97850151_C	FALSE
0.039527	1.22e-06	-4.85724	chr4.21955965_A	chr10.97783249_G	FALSE
0.0491767	4.37e-06	-4.59729	chr4.21955965_A	chr10.97192663_A	FALSE
0.0395966	1.27e-06	-4.84965	chr4.21955965_A	chr10.97979120_A	FALSE
0.0397925	1.35e-06	-4.83824	chr4.21955965_A	chr10.98097554_G	FALSE
0.0348785	6.4e-07	-4.98463	chr4.21955965_A	chr10.98088054_T	FALSE
0.0315774	4.78e-07	-5.04079	chr4.21955965_A	chr10.98073746_A	FALSE
0.0398334	1.38e-06	-4.83382	chr4.21955965_A	chr10.97951662_A	FALSE
0.0417272	1.67e-06	-4.79545	chr4.21955965_A	chr10.97179528_T	FALSE
0.0440463	2.34e-06	4.72631	chr2.241688894_A	chr7.118852349_A	FALSE
0.0425408	1.85e-06	4.77473	chr2.241688894_A	chr7.118437304_C	FALSE
0.0443559	2.39e-06	4.72207	chr2.241688894_A	chr7.118031392_G	FALSE
0.0234736	1.86e-07	-5.21902	chr1.277152855_A	chr2.57386662_T	FALSE
0.0351325	6.55e-07	-4.98012	chr1.277152855_A	chr2.57386477_T	FALSE
0.0399416	1.45e-06	-4.82338	chr20.8388954_T	chr20.608109_G	TRUE
0.0389528	1.1e-06	-4.87845	chr20.8388954_T	chr20.572062_A	TRUE
0.0203702	8.64e-08	5.36042	chr20.8388954_T	chr20.609693_T	TRUE
0.0251405	2.44e-07	5.16876	chr20.8388954_T	chr20.237252_C	TRUE
0.0288289	3.43e-07	5.10428	chr20.8388954_T	chr20.246790_G	TRUE
0.0495184	4.52e-06	4.59062	chr5.109139535_A	chr15.58200106_C	FALSE
0.048508	4.18e-06	-4.6068	chr5.109139535_A	chr15.66665928_T	FALSE
0.0493855	4.47e-06	-4.59297	chr5.109139535_A	chr15.66597080_A	FALSE
0.0395277	1.24e-06	4.8551	chr5.109139535_A	chr15.58543995_C	FALSE
0.0496688	4.55e-06	-4.58891	chr5.109139535_A	chr15.66600790_G	FALSE
0.0466447	3.28e-06	4.65694	chr5.109139535_A	chr15.58036038_A	FALSE
0.0476171	3.77e-06	-4.6284	chr5.109139535_A	chr15.67991916_A	FALSE
0.0498907	4.67e-06	-4.58357	chr5.109139535_A	chr15.66740631_C	FALSE
0.0419381	1.69e-06	-4.79237	chr5.109139535_A	chr15.66245532_C	FALSE
0.0457092	2.91e-06	-4.68176	chr5.109139535_A	chr15.66218046_C	FALSE
0.0457092	2.91e-06	-4.68176	chr5.109139535_A	chr15.66262063_A	FALSE
0.0453504	2.78e-06	-4.69118	chr5.109139535_A	chr15.67162595_T	FALSE
0.0488295	4.3e-06	4.601	chr2.102756995_A	chr7.56343405_T	FALSE
0.0498281	4.62e-06	4.58579	chr2.102756995_A	chr7.56438592_C	FALSE
0.0477698	3.79e-06	4.627	chr2.102756995_A	chr7.56383109_A	FALSE
0.0457348	2.92e-06	4.68105	chr2.102756995_A	chr7.56369738_A	FALSE
0.046044	3.04e-06	4.67294	chr2.102756995_A	chr7.56407691_C	FALSE
0.039245	1.16e-06	4.86854	chr2.102756995_A	chr7.56031262_G	FALSE
0.0463104	3.17e-06	-4.66448	chr2.102756995_A	chr7.56490177_G	FALSE
0.0484562	4.14e-06	-4.60879	chr1.187497753_G	chr6.44314446_A	FALSE
0.0471767	3.6e-06	4.63782	chr10.95810376_T	chr8.105003405_T	FALSE
0.043378	2.21e-06	4.73812	chr11.84900016_G	chr2.47826875_C	FALSE
0.0182842	6.44e-08	5.41358	chr11.84900016_G	chr2.47959251_C	FALSE
0.0356184	7e-07	-4.96699	chr11.84900016_G	chr2.47863634_T	FALSE
0.0428034	1.96e-06	-4.76301	chr11.84900016_G	chr2.48562680_G	FALSE
0.0464939	3.24e-06	-4.65987	chr11.84900016_G	chr2.48512092_A	FALSE
0.0471501	3.51e-06	-4.64314	chr11.84900016_G	chr2.47135065_G	FALSE
0.0391269	1.13e-06	-4.87275	chr11.84900016_G	chr2.47675100_G	FALSE
0.0368838	8.36e-07	4.93237	chr11.84900016_G	chr2.48362345_C	FALSE
0.0426036	1.9e-06	-4.76919	chr11.84900016_G	chr2.47409745_T	FALSE
0.0456146	2.89e-06	-4.6832	chr11.84900016_G	chr2.48562257_C	FALSE
0.0443652	2.43e-06	-4.71849	chr7.117301960_A	chr16.49196317_C	FALSE
0.0450414	2.64e-06	-4.7017	chr7.117301960_A	chr16.49478729_G	FALSE
0.0326227	5.14e-07	-5.02697	chr7.117301960_A	chr16.49305126_G	FALSE
0.0453504	2.79e-06	-4.6909	chr7.117301960_A	chr16.49451480_A	FALSE
0.0361771	7.79e-07	-4.94613	chr7.117301960_A	chr16.49382150_T	FALSE
0.0397787	1.32e-06	-4.8422	chr7.117301960_A	chr16.49425562_T	FALSE
0.0468945	3.4e-06	-4.64966	chr7.117301960_A	chr16.49611603_G	FALSE
0.0443083	2.39e-06	4.72244	chr5.34437905_C	chr19.30507081_T	FALSE
0.0420425	1.76e-06	4.78477	chr5.34437905_C	chr19.30561867_T	FALSE
0.0322305	4.97e-07	5.03348	chr2.100365708_G	chr7.56031262_G	FALSE
0.0485135	4.18e-06	-4.60661	chr2.100365708_G	chr7.56490177_G	FALSE
0.0443652	2.41e-06	4.72067	chr16.48538406_G	chr5.74467168_C	FALSE
0.0486652	4.26e-06	4.60288	chr2.135258475_T	chr8.50754041_T	FALSE
0.0450724	2.7e-06	4.69726	chr2.135258475_T	chr8.50766638_C	FALSE
0.0481993	3.99e-06	4.61627	chr2.102935823_A	chr7.56383109_A	FALSE
0.0463104	3.16e-06	4.66497	chr2.102935823_A	chr7.56369738_A	FALSE
0.0450106	2.63e-06	4.70266	chr2.102935823_A	chr7.56407691_C	FALSE
0.0397925	1.35e-06	4.83725	chr2.102935823_A	chr7.56031262_G	FALSE
0.0480531	3.88e-06	4.62212	chr3.110194023_G	chr11.86345475_A	FALSE
0.0490378	4.35e-06	4.59871	chr2.103357165_C	chr5.135603518_A	FALSE
0.0391171	1.12e-06	4.87559	chr2.103357165_C	chr7.56031262_G	FALSE
0.046505	3.26e-06	4.65838	chr2.135157605_C	chr8.50754041_T	FALSE
0.0431201	2.13e-06	4.74602	chr2.135157605_C	chr8.50766638_C	FALSE
0.0187104	6.89e-08	5.40142	chr2.43783444_A	chr4.156971452_A	FALSE
0.0480531	3.88e-06	-4.6224	chr1.202338891_C	chr7.84102754_C	FALSE
0.0455318	2.87e-06	4.68484	chr11.84942356_G	chr2.47826875_C	FALSE
0.0204356	8.79e-08	5.35714	chr11.84942356_G	chr2.47959251_C	FALSE
0.0378726	9.54e-07	-4.9064	chr11.84942356_G	chr2.47863634_T	FALSE
0.0433821	2.21e-06	-4.73802	chr11.84942356_G	chr2.48562680_G	FALSE
0.0472035	3.67e-06	-4.63416	chr11.84942356_G	chr2.48512092_A	FALSE
0.0490378	4.34e-06	-4.59876	chr11.84942356_G	chr2.47135065_G	FALSE
0.0398528	1.39e-06	-4.83208	chr11.84942356_G	chr2.47675100_G	FALSE
0.0399145	1.4e-06	4.82999	chr11.84942356_G	chr2.48362345_C	FALSE
0.0436114	2.27e-06	-4.73294	chr11.84942356_G	chr2.47409745_T	FALSE
0.0464939	3.24e-06	-4.65964	chr11.84942356_G	chr2.48562257_C	FALSE
0.0467654	3.33e-06	4.65388	chr2.103143266_C	chr7.56383109_A	FALSE
0.0483205	4.06e-06	4.61278	chr2.103143266_C	chr7.56369738_A	FALSE
0.0450106	2.63e-06	4.70254	chr2.103143266_C	chr7.56407691_C	FALSE
0.0351325	6.51e-07	4.98111	chr2.103143266_C	chr7.56031262_G	FALSE
0.047475	3.71e-06	-4.63172	chr2.103143266_C	chr7.56490177_G	FALSE
0.0494414	4.48e-06	4.59219	chr10.23515654_G	chr9.61797481_C	FALSE
0.0457754	2.95e-06	4.67915	chr2.47826875_C	chr11.84736704_A	FALSE
0.0498281	4.63e-06	4.58564	chr2.47826875_C	chr11.85244782_A	FALSE
0.0455095	2.82e-06	4.68843	chr2.47826875_C	chr11.85221347_G	FALSE
0.0430919	2.09e-06	4.74967	chr5.33935492_G	chr19.30507081_T	FALSE
0.0461896	3.12e-06	4.66721	chr5.33935492_G	chr19.30442824_A	FALSE
0.0396383	1.3e-06	4.84523	chr5.33935492_G	chr19.30561867_T	FALSE
0.0481993	3.96e-06	-4.61805	chr6.28451367_G	chr2.100733429_T	FALSE
0.0498243	4.61e-06	-4.58632	chr6.28451367_G	chr2.100489011_C	FALSE
0.0430919	2.11e-06	-4.74741	chr6.28451367_G	chr2.99094086_T	FALSE
0.0488295	4.3e-06	-4.60079	chr6.28451367_G	chr2.100652220_G	FALSE
0.0495154	4.51e-06	-4.59086	chr6.28451367_G	chr2.100615803_C	FALSE
0.048555	4.19e-06	4.60623	chr3.111692828_G	chr11.86345475_A	FALSE
0.0484052	4.1e-06	4.61069	chr2.135287052_C	chr8.50754041_T	FALSE
0.0450724	2.72e-06	4.69596	chr2.135287052_C	chr8.50766638_C	FALSE
0.0486026	4.21e-06	4.60518	chr2.135317165_G	chr8.50766638_C	FALSE
0.0457754	2.95e-06	4.67882	chr1.273878347_C	chr16.57462310_C	FALSE
0.0499701	4.78e-06	-4.57854	chr10.97431117_A	chr4.22794621_A	FALSE
0.0428168	1.99e-06	-4.75904	chr10.97431117_A	chr4.23294743_C	FALSE
0.0421817	1.81e-06	-4.77876	chr10.97431117_A	chr4.22737818_G	FALSE
0.0450106	2.62e-06	-4.7031	chr10.97431117_A	chr4.23058227_A	FALSE
0.0443799	2.47e-06	-4.71532	chr10.97431117_A	chr4.23226790_T	FALSE
0.0465689	3.27e-06	-4.65781	chr10.97431117_A	chr4.23139915_T	FALSE
0.0484052	4.11e-06	4.6105	chr8.80357722_A	chr11.32190053_A	FALSE
0.0466447	3.28e-06	4.65703	chr2.135172737_C	chr8.50766638_C	FALSE
0.0471767	3.62e-06	-4.63658	chr8.103355435_A	chr16.83318747_G	FALSE
0.0154524	4.61e-08	-5.47351	chr8.103355435_A	chr16.82742553_A	FALSE
0.0428034	1.93e-06	4.76581	chr8.103355435_A	chr16.83127670_G	FALSE
0.0194265	7.38e-08	-5.38885	chr8.103355435_A	chr16.82814403_T	FALSE
0.0395966	1.26e-06	4.85166	chr8.103355435_A	chr16.83232293_A	FALSE
0.0399416	1.45e-06	-4.82382	chr1.186324737_C	chr1.278204171_T	TRUE
0.0473252	3.69e-06	4.6329	chr2.241735464_A	chr7.118852349_A	FALSE
0.0457348	2.92e-06	4.68117	chr2.241735464_A	chr7.118437304_C	FALSE
0.0476171	3.77e-06	4.62809	chr2.241735464_A	chr7.118031392_G	FALSE
0.0428806	2e-06	4.75799	chr2.241630070_G	chr7.118852349_A	FALSE
0.0408176	1.57e-06	4.80689	chr2.241630070_G	chr7.118437304_C	FALSE
0.0428806	2e-06	4.75803	chr2.241630070_G	chr7.118031392_G	FALSE
0.0453086	2.75e-06	4.69316	chr2.102662012_T	chr7.56031262_G	FALSE
0.0404331	1.5e-06	-4.81696	chr10.100711365_C	chr7.119904187_C	FALSE
0.0387012	1.03e-06	-4.89122	chr2.121031354_C	chr12.28916309_A	FALSE
0.049626	4.54e-06	4.58936	chr2.121031354_C	chr12.28818113_C	FALSE
0.0387154	1.04e-06	-4.88952	chr4.22794621_A	chr10.97623344_T	FALSE
0.0450579	2.65e-06	-4.70142	chr4.22794621_A	chr10.97763449_T	FALSE
0.0391999	1.15e-06	-4.86969	chr4.22794621_A	chr10.97797154_A	FALSE
0.0464939	3.25e-06	-4.65934	chr4.22794621_A	chr10.97850151_C	FALSE
0.0480531	3.88e-06	-4.62237	chr4.22794621_A	chr10.98088054_T	FALSE
0.0489623	4.33e-06	-4.59956	chr4.22794621_A	chr10.98073746_A	FALSE
0.0475169	3.72e-06	-4.63121	chr4.22794621_A	chr10.97951662_A	FALSE
0.0467654	3.35e-06	4.65278	chr7.81737494_C	chr11.22961971_C	FALSE
0.0461716	3.08e-06	4.6705	chr7.81737494_C	chr11.22923150_A	FALSE
0.0426036	1.87e-06	4.77246	chr7.81737494_C	chr11.22899681_T	FALSE
0.0450106	2.64e-06	4.70223	chr7.81737494_C	chr11.22909580_C	FALSE
0.0408294	1.58e-06	4.80663	chr5.34299219_T	chr19.30507081_T	FALSE
0.0482637	4.03e-06	4.61439	chr5.34299219_T	chr19.30442824_A	FALSE
0.0415697	1.65e-06	4.7975	chr5.34299219_T	chr19.30561867_T	FALSE
0.0450599	2.68e-06	4.69848	chr4.112514664_G	chr13.93001796_G	FALSE
0.0399145	1.41e-06	4.82854	chr4.112514664_G	chr11.73607023_A	FALSE
0.0444199	2.49e-06	4.71385	chr3.109788325_G	chr11.86345475_A	FALSE
0.0480531	3.89e-06	-4.62196	chr12.9042211_G	chr18.65640195_A	FALSE
0.0497564	4.58e-06	-4.58783	chr9.62253462_A	chr10.22042621_C	FALSE
0.0192729	7.25e-08	5.3922	chr11.84736704_A	chr2.47959251_C	FALSE
0.0328601	5.25e-07	-5.02279	chr11.84736704_A	chr2.47863634_T	FALSE
0.0490378	4.35e-06	-4.5987	chr11.84736704_A	chr2.47769754_A	FALSE
0.0467654	3.32e-06	-4.65486	chr11.84736704_A	chr2.48562680_G	FALSE
0.0462805	3.15e-06	-4.66546	chr11.84736704_A	chr2.47423656_G	FALSE
0.0387012	1.03e-06	-4.89155	chr11.84736704_A	chr2.47135065_G	FALSE
0.0382216	9.78e-07	-4.90148	chr11.84736704_A	chr2.47675100_G	FALSE
0.0468945	3.41e-06	4.6489	chr11.84736704_A	chr2.48362345_C	FALSE
0.037944	9.59e-07	-4.90532	chr11.84736704_A	chr2.47409745_T	FALSE
0.0470274	3.45e-06	-4.64678	chr11.84736704_A	chr2.47308478_A	FALSE
0.0493606	4.44e-06	4.59402	chr11.84736704_A	chr2.46979583_T	FALSE
0.0457754	2.94e-06	-4.67955	chr8.103596188_A	chr16.83318747_G	FALSE
0.0178925	6.12e-08	-5.42265	chr8.103596188_A	chr16.82742553_A	FALSE
0.0398043	1.36e-06	4.83594	chr8.103596188_A	chr16.83127670_G	FALSE
0.0130111	2.55e-08	-5.57782	chr8.103596188_A	chr16.82814403_T	FALSE
0.0359424	7.53e-07	4.95296	chr8.103596188_A	chr16.83232293_A	FALSE
0.0491362	4.36e-06	-4.59802	chr9.64809067_C	chr9.67126535_C	TRUE
0.0406207	1.52e-06	4.81389	chr3.111916550_A	chr11.86345475_A	FALSE
0.0443684	2.45e-06	-4.71754	chr7.81681122_C	chr11.22047702_C	FALSE
0.0491172	4.36e-06	4.59821	chr7.81681122_C	chr11.22923150_A	FALSE
0.0453086	2.75e-06	-4.69326	chr7.81681122_C	chr11.22058803_G	FALSE
0.0464939	3.25e-06	-4.65919	chr7.81681122_C	chr11.22075160_C	FALSE
0.0453086	2.76e-06	4.69313	chr7.81681122_C	chr11.22899681_T	FALSE
0.0400119	1.46e-06	4.82231	chr7.81681122_C	chr11.22879401_T	FALSE
0.0451885	2.74e-06	4.69424	chr7.81681122_C	chr11.22909580_C	FALSE
0.0481993	3.97e-06	-4.61732	chr7.81420703_A	chr11.22923150_A	FALSE
0.0443652	2.44e-06	-4.71842	chr7.81420703_A	chr11.22899681_T	FALSE
0.045896	3.01e-06	-4.67511	chr7.81420703_A	chr11.22909580_C	FALSE
0.0493606	4.44e-06	4.59403	chr7.81420703_A	chr8.84730425_T	FALSE
0.0471767	3.59e-06	-4.63874	chr10.97567684_A	chr4.22737818_G	FALSE
0.0388154	1.09e-06	4.88098	chr3.111894909_A	chr11.86345475_A	FALSE
0.0366806	8.15e-07	-4.93725	chr4.23294743_C	chr10.97623344_T	FALSE
0.0422467	1.82e-06	-4.77744	chr4.23294743_C	chr10.95876172_C	FALSE
0.0428034	1.97e-06	-4.76178	chr4.23294743_C	chr10.96763180_A	FALSE
0.0395359	1.24e-06	-4.85474	chr4.23294743_C	chr10.97763449_T	FALSE
0.0458863	3e-06	-4.67562	chr4.23294743_C	chr10.96656597_T	FALSE
0.0443652	2.4e-06	-4.7212	chr4.23294743_C	chr10.97797154_A	FALSE
0.0405453	1.51e-06	-4.81523	chr4.23294743_C	chr10.97850151_C	FALSE
0.0471767	3.54e-06	-4.64138	chr4.23294743_C	chr10.97783249_G	FALSE
0.0481168	3.91e-06	-4.62082	chr4.23294743_C	chr10.97192663_A	FALSE
0.0481993	3.96e-06	-4.61822	chr4.23294743_C	chr10.97979120_A	FALSE
0.0450724	2.71e-06	-4.6962	chr4.23294743_C	chr10.98088054_T	FALSE
0.0402644	1.49e-06	-4.81846	chr4.23294743_C	chr10.98073746_A	FALSE
0.0453086	2.76e-06	-4.6929	chr12.9153328_A	chr18.65640195_A	FALSE
0.0222899	1.34e-07	-5.28052	chr2.43698858_C	chr4.156971452_A	FALSE
0.0425224	1.84e-06	4.77519	chr5.34279715_G	chr19.30507081_T	FALSE
0.0498951	4.74e-06	4.5807	chr5.34279715_G	chr19.30442824_A	FALSE
0.0428034	1.96e-06	4.76306	chr5.34279715_G	chr19.30561867_T	FALSE
0.0355417	6.97e-07	-4.96805	chr10.97623344_T	chr4.22737818_G	FALSE
0.0231873	1.65e-07	-5.24113	chr10.97623344_T	chr4.23058227_A	FALSE
0.0357941	7.18e-07	-4.96216	chr10.97623344_T	chr4.23226790_T	FALSE
0.0308664	4.41e-07	-5.05658	chr10.97623344_T	chr4.23139915_T	FALSE
0.0461716	3.11e-06	-4.66804	chr10.93633327_C	chr1.196117077_C	FALSE
0.046132	3.05e-06	4.67205	chr2.100346317_C	chr7.56343405_T	FALSE
0.0480531	3.89e-06	4.62169	chr2.100346317_C	chr7.56438592_C	FALSE
0.0498907	4.66e-06	4.58391	chr2.100346317_C	chr7.55968233_A	FALSE
0.0464939	3.21e-06	4.66138	chr2.100346317_C	chr7.56383109_A	FALSE
0.0462328	3.15e-06	4.66576	chr2.100346317_C	chr7.56369738_A	FALSE
0.0462328	3.14e-06	4.66606	chr2.100346317_C	chr7.56407691_C	FALSE
0.0265972	2.8e-07	5.14305	chr2.100346317_C	chr7.56031262_G	FALSE
0.0463104	3.17e-06	-4.66452	chr2.100346317_C	chr7.56490177_G	FALSE
0.0214418	1.06e-07	5.32227	chr11.84979498_G	chr2.47959251_C	FALSE
0.0446554	2.55e-06	-4.70922	chr11.84979498_G	chr2.47863634_T	FALSE
0.0486243	4.22e-06	-4.6048	chr11.84979498_G	chr2.48562680_G	FALSE
0.0457348	2.94e-06	-4.68006	chr11.84979498_G	chr2.47675100_G	FALSE
0.0450599	2.68e-06	4.69907	chr11.84979498_G	chr2.48362345_C	FALSE
0.0477906	3.8e-06	-4.62675	chr11.84979498_G	chr2.47409745_T	FALSE
0.0457348	2.93e-06	-4.68013	chr1.187589976_C	chr6.44314446_A	FALSE
0.0265402	2.76e-07	-5.1454	chr8.103618599_A	chr16.82742553_A	FALSE
0.0471501	3.52e-06	4.6427	chr8.103618599_A	chr16.83127670_G	FALSE
0.0231873	1.57e-07	-5.25062	chr8.103618599_A	chr16.82814403_T	FALSE
0.0441163	2.36e-06	4.72516	chr8.103618599_A	chr16.83232293_A	FALSE
0.0417272	1.67e-06	-4.79547	chr10.95876172_C	chr4.23226790_T	FALSE
0.0444009	2.48e-06	4.71494	chr5.109363933_T	chr7.87063208_C	FALSE
0.0455318	2.87e-06	4.68482	chr5.109363933_T	chr7.87474522_C	FALSE
0.0464939	3.23e-06	-4.66022	chr7.81388911_G	chr11.22899681_T	FALSE
0.0481993	3.99e-06	-4.61678	chr7.81388911_G	chr11.22909580_C	FALSE
0.041752	1.68e-06	-4.79418	chr10.96604664_G	chr4.23226790_T	FALSE
0.0406756	1.53e-06	4.81223	chr2.241817568_G	chr7.118852349_A	FALSE
0.0394206	1.19e-06	4.86248	chr2.241817568_G	chr7.118437304_C	FALSE
0.0399416	1.45e-06	4.8235	chr2.241817568_G	chr7.118031392_G	FALSE
0.0498907	4.7e-06	4.58228	chr4.178410626_C	chr1.194319928_T	FALSE
0.0431276	2.14e-06	-4.74472	chr2.102279041_A	chr9.113328505_T	FALSE
0.0489076	4.31e-06	-4.60027	chr2.103251887_A	chr9.113328505_T	FALSE
0.0467654	3.32e-06	4.65485	chr2.103251887_A	chr7.56343405_T	FALSE
0.0420904	1.76e-06	4.7841	chr2.103251887_A	chr7.56143138_A	FALSE
0.0450724	2.72e-06	4.69603	chr2.103251887_A	chr7.56438592_C	FALSE
0.0398043	1.36e-06	4.83628	chr2.103251887_A	chr7.55968233_A	FALSE
0.0407817	1.54e-06	4.81064	chr2.103251887_A	chr7.56383109_A	FALSE
0.0426036	1.88e-06	4.77086	chr2.103251887_A	chr7.56369738_A	FALSE
0.0387298	1.05e-06	4.88784	chr2.103251887_A	chr7.56407691_C	FALSE
0.0440353	2.34e-06	4.72683	chr2.103251887_A	chr5.135603518_A	FALSE
0.0231873	1.72e-07	5.23375	chr2.103251887_A	chr7.56031262_G	FALSE
0.0401888	1.48e-06	-4.81917	chr2.103251887_A	chr7.56490177_G	FALSE
0.0481993	3.99e-06	-4.61649	chr6.60631418_A	chr7.138728199_G	FALSE
0.0397787	1.32e-06	-4.84159	chr7.80861739_C	chr1.129944708_A	FALSE
0.0292604	3.73e-07	-5.08838	chr8.103393302_T	chr16.82742553_A	FALSE
0.0252218	2.49e-07	-5.16463	chr8.103393302_T	chr16.82814403_T	FALSE
0.0471767	3.6e-06	4.63777	chr8.103393302_T	chr16.83232293_A	FALSE
0.0433155	2.2e-06	4.73911	chr2.100799910_C	chr7.56031262_G	FALSE
0.0471767	3.57e-06	4.63955	chr7.36355496_C	chr1.224990816_C	FALSE
0.0482311	4.01e-06	4.61558	chr7.36355496_C	chr1.224818719_T	FALSE
0.0471767	3.58e-06	4.63918	chr7.36355496_C	chr1.222823573_G	FALSE
0.0430919	2.09e-06	-4.74985	chr7.36355496_C	chr1.224811954_G	FALSE
0.0417272	1.67e-06	-4.79515	chr7.36355496_C	chr1.224479735_T	FALSE
0.0436114	2.28e-06	4.73175	chr7.36355496_C	chr1.224412662_G	FALSE
0.0443714	2.47e-06	-4.7155	chr7.36355496_C	chr1.222909699_C	FALSE
0.0481993	3.96e-06	4.61783	chr7.36355496_C	chr1.223600952_C	FALSE
0.0387401	1.05e-06	4.88735	chr1.187548315_A	chr6.44314446_A	FALSE
0.0428034	1.96e-06	4.7624	chr1.187548315_A	chr6.44379550_A	FALSE
0.0471767	3.63e-06	-4.63631	chr12.9132261_A	chr18.65602689_G	FALSE
0.039493	1.2e-06	-4.86107	chr12.9132261_A	chr18.65640195_A	FALSE
0.0468945	3.39e-06	-4.65025	chr8.103313750_C	chr16.83318747_G	FALSE
0.0238979	1.98e-07	-5.20769	chr8.103313750_C	chr16.82742553_A	FALSE
0.0419915	1.7e-06	4.79168	chr8.103313750_C	chr16.83127670_G	FALSE
0.0481993	4e-06	4.61615	chr8.103313750_C	chr16.82346779_T	FALSE
0.0170079	5.58e-08	-5.43925	chr8.103313750_C	chr16.82814403_T	FALSE
0.0428034	1.99e-06	4.75998	chr8.103313750_C	chr16.83232293_A	FALSE
0.0471767	3.58e-06	-4.63923	chr9.65057669_A	chr9.67126535_C	TRUE
0.0231873	1.53e-07	5.25522	chr2.47959251_C	chr11.85244782_A	FALSE
0.0195867	7.71e-08	5.38098	chr2.47959251_C	chr11.85221347_G	FALSE
0.021672	1.23e-07	5.2961	chr2.47959251_C	chr11.84844382_G	FALSE
0.0378726	9.35e-07	4.91042	chr2.47959251_C	chr11.87000387_G	FALSE
0.0485045	4.17e-06	-4.60723	chr3.57159240_A	chr4.167351150_T	FALSE
0.0408165	1.57e-06	-4.80775	chr7.100011579_G	chr5.75310425_G	FALSE
0.0351325	6.54e-07	-4.98028	chr2.47863634_T	chr11.85244782_A	FALSE
0.0361771	7.9e-07	-4.94354	chr2.47863634_T	chr11.85221347_G	FALSE
0.0367692	8.25e-07	-4.93488	chr2.47863634_T	chr11.84844382_G	FALSE
0.0481993	3.97e-06	4.61766	chr2.241596272_T	chr7.118437304_C	FALSE
0.0486243	4.24e-06	4.60372	chr2.241596272_T	chr7.118031392_G	FALSE
0.0461896	3.12e-06	-4.66751	chr11.85244782_A	chr2.47769754_A	FALSE
0.0430414	2.04e-06	-4.7546	chr11.85244782_A	chr2.47135065_G	FALSE
0.0378726	9.5e-07	-4.90728	chr11.85244782_A	chr2.47675100_G	FALSE
0.0461116	3.05e-06	4.67226	chr11.85244782_A	chr2.48362345_C	FALSE
0.0393943	1.19e-06	-4.86349	chr11.85244782_A	chr2.47409745_T	FALSE
0.0498907	4.67e-06	-4.58371	chr11.85244782_A	chr2.47308478_A	FALSE
0.0371266	8.66e-07	-4.92538	chr1.187477028_C	chr6.44314446_A	FALSE
0.0420079	1.71e-06	-4.79026	chr1.187477028_C	chr6.44379550_A	FALSE
0.0475846	3.75e-06	-4.62924	chr6.60486645_A	chr7.138728199_G	FALSE
0.0493614	4.45e-06	-4.59389	chr6.60486645_A	chr7.138933296_C	FALSE
0.0498907	4.7e-06	4.58226	chr2.135716610_T	chr8.50766638_C	FALSE
0.0390248	1.11e-06	4.87726	chr3.111793133_C	chr11.86345475_A	FALSE
0.0491676	4.37e-06	-4.59746	chr18.1855712_C	chr1.224818719_T	FALSE
0.0325171	5.08e-07	5.02921	chr18.1855712_C	chr1.224811954_G	FALSE
0.0421817	1.81e-06	4.77857	chr18.1855712_C	chr1.224479735_T	FALSE
0.0405138	1.5e-06	4.81601	chr18.1855712_C	chr1.224850379_C	FALSE
0.0378726	9.21e-07	4.91334	chr18.1855712_C	chr1.224509668_T	FALSE
0.0498043	4.6e-06	-4.5866	chr2.47769754_A	chr11.85221347_G	FALSE
0.0498907	4.66e-06	-4.584	chr2.47769754_A	chr11.84844382_G	FALSE
0.0495095	4.51e-06	4.59103	chr5.109079567_T	chr15.58543995_C	FALSE
0.0453504	2.78e-06	-4.69124	chr5.109079567_T	chr15.66245532_C	FALSE
0.0499701	4.76e-06	-4.57942	chr5.109079567_T	chr15.66218046_C	FALSE
0.0499701	4.76e-06	-4.57942	chr5.109079567_T	chr15.66262063_A	FALSE
0.0499701	4.79e-06	-4.57846	chr5.109079567_T	chr15.67162595_T	FALSE
0.0321559	4.91e-07	-5.0356	chr10.96763180_A	chr4.23058227_A	FALSE
0.0296472	4.01e-07	-5.07463	chr10.96763180_A	chr4.23226790_T	FALSE
0.0360432	7.59e-07	-4.95125	chr10.96763180_A	chr4.23139915_T	FALSE
0.0378726	9.32e-07	-4.91104	chr8.103955049_T	chr16.82742553_A	FALSE
0.0326227	5.16e-07	-5.02613	chr8.103955049_T	chr16.82814403_T	FALSE
0.0395966	1.27e-06	4.84961	chr2.100585028_G	chr7.56343405_T	FALSE
0.0397925	1.35e-06	4.83806	chr2.100585028_G	chr7.56438592_C	FALSE
0.0477906	3.8e-06	4.62676	chr2.100585028_G	chr7.55968233_A	FALSE
0.0484562	4.14e-06	4.60885	chr2.100585028_G	chr7.56430289_C	FALSE
0.0391269	1.13e-06	4.87289	chr2.100585028_G	chr7.56383109_A	FALSE
0.0397787	1.32e-06	4.84189	chr2.100585028_G	chr7.56369738_A	FALSE
0.038784	1.07e-06	4.88362	chr2.100585028_G	chr7.56407691_C	FALSE
0.0291713	3.63e-07	5.09374	chr2.100585028_G	chr7.56031262_G	FALSE
0.0395966	1.28e-06	-4.84878	chr2.100585028_G	chr7.56490177_G	FALSE
0.0462328	3.14e-06	-4.66594	chr2.48562680_G	chr11.85221347_G	FALSE
0.0450106	2.63e-06	-4.70305	chr2.48562680_G	chr11.84844382_G	FALSE
0.0399145	1.42e-06	-4.82812	chr10.97763449_T	chr4.22737818_G	FALSE
0.0360432	7.58e-07	-4.95152	chr10.97763449_T	chr4.23058227_A	FALSE
0.035823	7.34e-07	-4.95772	chr10.97763449_T	chr4.23226790_T	FALSE
0.0399145	1.43e-06	-4.82535	chr10.97763449_T	chr4.23139915_T	FALSE
0.0499701	4.78e-06	4.57865	chr5.33759341_C	chr19.30507081_T	FALSE
0.0421037	1.77e-06	4.783	chr7.81328499_C	chr5.154415251_A	FALSE
0.0469458	3.44e-06	-4.64762	chr7.81328499_C	chr5.154240542_T	FALSE
0.0450599	2.67e-06	4.69956	chr7.81328499_C	chr8.84730425_T	FALSE
0.0455095	2.82e-06	-4.68828	chr7.81328499_C	chr5.154377271_G	FALSE
0.0395966	1.25e-06	4.85231	chr1.193571233_G	chr7.127635011_C	FALSE
0.0462328	3.14e-06	-4.66606	chr15.66886196_G	chr5.111946685_C	FALSE
0.0495154	4.51e-06	-4.59092	chr1.194346405_G	chr6.44379550_A	FALSE
0.042295	1.83e-06	4.77693	chr2.100421998_T	chr7.56031262_G	FALSE
0.0331294	5.33e-07	-5.01978	chr2.121525373_A	chr12.28916309_A	FALSE
0.0428034	1.98e-06	4.761	chr2.121525373_A	chr12.28818113_C	FALSE
0.0462328	3.15e-06	-4.66579	chr2.121525373_A	chr12.29243508_C	FALSE
0.0455175	2.85e-06	-4.68607	chr2.121525373_A	chr12.29292959_G	FALSE
0.0493104	4.44e-06	-4.59442	chr1.187383683_G	chr6.44314446_A	FALSE
0.0450599	2.66e-06	4.70006	chr2.101340850_T	chr7.56343405_T	FALSE
0.0464939	3.25e-06	4.65931	chr2.101340850_T	chr7.56143138_A	FALSE
0.0455161	2.84e-06	4.6868	chr2.101340850_T	chr7.56438592_C	FALSE
0.0436114	2.28e-06	4.73189	chr2.101340850_T	chr7.56383109_A	FALSE
0.0420079	1.74e-06	4.78628	chr2.101340850_T	chr7.56369738_A	FALSE
0.0421037	1.78e-06	4.78254	chr2.101340850_T	chr7.56407691_C	FALSE
0.0347345	6.3e-07	4.98756	chr2.101340850_T	chr7.56031262_G	FALSE
0.0430688	2.05e-06	-4.75364	chr2.101340850_T	chr7.56490177_G	FALSE
0.0484836	4.17e-06	4.60748	chr5.78637723_G	chr5.48984675_A	TRUE
0.0428034	1.96e-06	-4.76246	chr6.60443839_A	chr6.25040102_G	TRUE
0.0498951	4.72e-06	-4.58124	chr7.119383769_G	chr16.49305126_G	FALSE
0.0353102	6.73e-07	4.97472	chr7.119383769_G	chr16.45478980_A	FALSE
0.039493	1.21e-06	4.85898	chr7.119383769_G	chr16.45800841_A	FALSE
0.0398334	1.37e-06	4.83423	chr3.111360099_G	chr11.86345475_A	FALSE
0.0498907	4.68e-06	-4.58304	chr1.194319928_T	chr4.178377265_C	FALSE
0.0428034	1.97e-06	-4.76123	chr7.100219090_A	chr5.75310425_G	FALSE
0.0361526	7.7e-07	4.9485	chr1.193434282_G	chr7.127635011_C	FALSE
0.0420079	1.72e-06	-4.78919	chr4.129182992_T	chr7.92999522_A	FALSE
0.0471767	3.63e-06	-4.63641	chr4.129182992_T	chr9.99005252_A	FALSE
0.0486243	4.24e-06	-4.60376	chr4.129182992_T	chr9.99042740_T	FALSE
0.049838	4.64e-06	4.58488	chr2.100733429_T	chr7.56343405_T	FALSE
0.0484052	4.11e-06	4.61027	chr2.100733429_T	chr7.56383109_A	FALSE
0.0481993	3.99e-06	4.61628	chr2.100733429_T	chr7.56369738_A	FALSE
0.0467654	3.37e-06	4.65174	chr2.100733429_T	chr7.56407691_C	FALSE
0.0368838	8.39e-07	4.93175	chr2.100733429_T	chr7.56031262_G	FALSE
0.0481272	3.93e-06	-4.61969	chr2.100733429_T	chr7.56490177_G	FALSE
0.0443714	2.46e-06	4.71651	chr5.108686974_T	chr15.58543995_C	FALSE
0.0429762	2.03e-06	-4.75566	chr5.108686974_T	chr15.66245532_C	FALSE
0.0471501	3.49e-06	-4.64414	chr5.108686974_T	chr15.66218046_C	FALSE
0.0471501	3.49e-06	-4.64414	chr5.108686974_T	chr15.66262063_A	FALSE
0.0471501	3.5e-06	-4.64367	chr5.108686974_T	chr15.67162595_T	FALSE
0.029627	4e-07	-5.07504	chr1.187303587_G	chr13.61366453_C	FALSE
0.0430414	2.04e-06	-4.75492	chr1.187303587_G	chr13.61398026_G	FALSE
0.0493787	4.46e-06	-4.59333	chr1.187303587_G	chr13.61275582_A	FALSE
0.0481272	3.92e-06	-4.61998	chr1.187303587_G	chr13.61840147_T	FALSE
0.0484052	4.11e-06	-4.6104	chr1.187303587_G	chr13.61856436_T	FALSE
0.0430688	2.04e-06	-4.75403	chr1.187303587_G	chr13.61256527_A	FALSE
0.0450106	2.61e-06	4.704	chr1.193507056_A	chr7.127635011_C	FALSE
0.0492876	4.43e-06	4.59467	chr5.33828175_T	chr19.30507081_T	FALSE
0.0456146	2.89e-06	4.68338	chr5.33828175_T	chr19.30561867_T	FALSE
0.0450106	2.64e-06	4.7022	chr2.100598631_G	chr7.56031262_G	FALSE
0.0344121	6.01e-07	4.99665	chr2.100420528_A	chr7.56031262_G	FALSE
0.0465051	3.26e-06	-4.65822	chr2.102806486_C	chr9.113328505_T	FALSE
0.0492237	4.39e-06	4.59679	chr2.102806486_C	chr7.56031262_G	FALSE
0.0493855	4.47e-06	4.59297	chr17.28204226_T	chr1.188195210_C	FALSE
0.0399145	1.42e-06	-4.82739	chr11.85221347_G	chr2.47135065_G	FALSE
0.0374471	8.87e-07	-4.92078	chr11.85221347_G	chr2.47675100_G	FALSE
0.0419272	1.69e-06	4.79262	chr11.85221347_G	chr2.48362345_C	FALSE
0.0410239	1.59e-06	-4.80505	chr11.85221347_G	chr2.47409745_T	FALSE
0.0468945	3.41e-06	4.64918	chr4.112523940_T	chr11.73607023_A	FALSE
0.0471078	3.47e-06	-4.6453	chr3.138060683_T	chr7.80581433_T	FALSE
0.0359424	7.52e-07	-4.9531	chr4.22737818_G	chr10.97797154_A	FALSE
0.0430919	2.1e-06	-4.7481	chr4.22737818_G	chr10.97850151_C	FALSE
0.0492876	4.43e-06	-4.59464	chr4.22737818_G	chr10.97783249_G	FALSE
0.0457754	2.95e-06	-4.67897	chr4.22737818_G	chr10.97979120_A	FALSE
0.0498951	4.71e-06	-4.58161	chr4.22737818_G	chr10.97272676_G	FALSE
0.0453504	2.78e-06	-4.69128	chr4.22737818_G	chr10.98097554_G	FALSE
0.0398528	1.39e-06	-4.83191	chr4.22737818_G	chr10.98088054_T	FALSE
0.0408165	1.56e-06	-4.80842	chr4.22737818_G	chr10.98073746_A	FALSE
0.0461896	3.12e-06	-4.66726	chr4.22737818_G	chr10.97951662_A	FALSE
0.0498952	4.75e-06	-4.58025	chr4.22737818_G	chr10.97179528_T	FALSE
0.0498951	4.74e-06	4.58046	chr5.33013048_G	chr19.30507081_T	FALSE
0.0382216	9.8e-07	-4.90121	chr2.121521133_G	chr12.28916309_A	FALSE
0.0453086	2.76e-06	4.69286	chr2.121521133_G	chr12.28818113_C	FALSE
0.0499701	4.79e-06	-4.57844	chr2.121521133_G	chr12.29243508_C	FALSE
0.0490299	4.34e-06	-4.59894	chr2.121521133_G	chr12.29292959_G	FALSE
0.0480531	3.89e-06	-4.62202	chr2.48512092_A	chr11.84844382_G	FALSE
0.0464599	3.2e-06	-4.66233	chr6.28752109_G	chr2.106437708_T	FALSE
0.0468945	3.41e-06	-4.64909	chr6.28752109_G	chr2.106692375_T	FALSE
0.0498907	4.7e-06	-4.58242	chr6.28752109_G	chr2.106825714_A	FALSE
0.045847	2.98e-06	-4.67732	chr6.28752109_G	chr4.156188567_A	FALSE
0.0378726	9.28e-07	-4.91179	chr3.110044553_A	chr11.86345475_A	FALSE
0.0425501	1.85e-06	-4.7745	chr6.60581586_C	chr6.25040102_G	TRUE
0.0399145	1.42e-06	-4.82731	chr2.102049534_T	chr2.112114450_A	TRUE
0.0487725	4.28e-06	4.60176	chr2.103378960_A	chr7.56343405_T	FALSE
0.0450724	2.71e-06	4.69649	chr2.103378960_A	chr7.56143138_A	FALSE
0.0457348	2.93e-06	4.68057	chr2.103378960_A	chr7.56438592_C	FALSE
0.0428034	1.98e-06	4.76079	chr2.103378960_A	chr7.55968233_A	FALSE
0.0420079	1.73e-06	4.78816	chr2.103378960_A	chr7.56383109_A	FALSE
0.0430919	2.09e-06	4.7498	chr2.103378960_A	chr7.56369738_A	FALSE
0.039493	1.21e-06	4.85966	chr2.103378960_A	chr7.56407691_C	FALSE
0.0290575	3.54e-07	5.09818	chr2.103378960_A	chr7.56031262_G	FALSE
0.0415459	1.64e-06	-4.79905	chr2.103378960_A	chr7.56490177_G	FALSE
0.0494409	4.48e-06	-4.59238	chr18.2221752_G	chr1.222935664_C	FALSE
0.0471767	3.55e-06	-4.64099	chr18.2221752_G	chr1.222970209_G	FALSE
0.0461716	3.08e-06	-4.66994	chr18.2221752_G	chr1.224818719_T	FALSE
0.0489997	4.33e-06	-4.59924	chr18.2221752_G	chr1.222823573_G	FALSE
0.0306436	4.3e-07	5.06121	chr18.2221752_G	chr1.224811954_G	FALSE
0.0393887	1.18e-06	4.86445	chr18.2221752_G	chr1.224479735_T	FALSE
0.0498534	4.65e-06	-4.58462	chr18.2221752_G	chr1.224412662_G	FALSE
0.0396383	1.3e-06	4.84583	chr18.2221752_G	chr1.224850379_C	FALSE
0.0250165	2.41e-07	5.17087	chr18.2221752_G	chr1.224509668_T	FALSE
0.0471767	3.61e-06	4.63754	chr3.111446447_T	chr11.86345475_A	FALSE
0.0471767	3.54e-06	-4.64112	chr10.93304751_T	chr1.196117077_C	FALSE
0.0430919	2.06e-06	-4.75251	chr10.93304751_T	chr1.196093929_T	FALSE
0.0499701	4.77e-06	4.57902	chr4.22331200_C	chr1.209786420_A	FALSE
0.0455161	2.84e-06	-4.68696	chr11.23660848_G	chr7.81450569_C	FALSE
0.0467654	3.31e-06	-4.65541	chr11.23660848_G	chr13.91733601_A	FALSE
0.0395966	1.25e-06	-4.85271	chr11.23660848_G	chr13.91720543_A	FALSE
0.0441857	2.37e-06	-4.72376	chr11.23660848_G	chr13.91753666_A	FALSE
0.0461716	3.1e-06	-4.66869	chr11.23660848_G	chr13.91774071_C	FALSE
0.0214418	1.09e-07	-5.31735	chr11.23660848_G	chr13.91670822_C	FALSE
0.0361771	7.91e-07	-4.94313	chr11.23660848_G	chr13.91670996_G	FALSE
0.0378726	9.54e-07	-4.90647	chr2.121650197_A	chr12.28916309_A	FALSE
0.0471501	3.5e-06	4.64356	chr2.121650197_A	chr12.28818113_C	FALSE
0.0495425	4.52e-06	-4.59034	chr2.121650197_A	chr12.29292959_G	FALSE
0.0408165	1.57e-06	4.807	chr5.34384553_T	chr19.30507081_T	FALSE
0.0482311	4.01e-06	4.61533	chr5.34384553_T	chr19.30442824_A	FALSE
0.0395966	1.27e-06	4.85	chr5.34384553_T	chr19.30561867_T	FALSE
0.0334351	5.45e-07	-5.01549	chr1.275234429_A	chr2.57386662_T	FALSE
0.0443684	2.44e-06	-4.71759	chr1.275234429_A	chr2.57386477_T	FALSE
0.046214	3.14e-06	4.66651	chr5.109059194_G	chr15.58543995_C	FALSE
0.0443714	2.47e-06	4.71578	chr5.109059194_G	chr1.52426577_T	FALSE
0.0428034	1.98e-06	-4.76094	chr2.121543824_G	chr12.28916309_A	FALSE
0.0487391	4.27e-06	-4.60218	chr6.60638022_T	chr7.138728199_G	FALSE
0.0420079	1.7e-06	-4.7912	chr6.60638022_T	chr6.25040102_G	TRUE
0.0481272	3.92e-06	-4.62045	chr6.60638022_T	chr7.138933296_C	FALSE
0.0458863	3e-06	-4.67553	chr1.278313150_G	chr2.57386477_T	FALSE
0.0486026	4.21e-06	-4.60529	chr18.2312673_T	chr1.224901590_C	FALSE
0.0461716	3.11e-06	-4.66807	chr18.2312673_T	chr1.222935664_C	FALSE
0.0443684	2.45e-06	-4.71715	chr18.2312673_T	chr1.222970209_G	FALSE
0.0421882	1.81e-06	-4.77833	chr18.2312673_T	chr1.224818719_T	FALSE
0.0464939	3.21e-06	-4.66134	chr18.2312673_T	chr1.222823573_G	FALSE
0.0231873	1.62e-07	5.24463	chr18.2312673_T	chr1.224811954_G	FALSE
0.035823	7.38e-07	4.95676	chr18.2312673_T	chr1.224479735_T	FALSE
0.0457754	2.95e-06	-4.67893	chr18.2312673_T	chr1.224412662_G	FALSE
0.035823	7.21e-07	4.96119	chr18.2312673_T	chr1.224850379_C	FALSE
0.0246362	2.29e-07	5.18083	chr18.2312673_T	chr1.224509668_T	FALSE
0.046505	3.26e-06	-4.65857	chr9.65567078_C	chr9.67126535_C	TRUE
0.0459108	3.02e-06	-4.67446	chr5.109000090_G	chr15.58200106_C	FALSE
0.0484836	4.16e-06	4.60795	chr5.109000090_G	chr15.67801505_A	FALSE
0.0455162	2.85e-06	4.68646	chr5.109000090_G	chr15.66923450_A	FALSE
0.0498951	4.74e-06	4.58057	chr5.109000090_G	chr15.67974502_A	FALSE
0.0467654	3.34e-06	4.65375	chr5.109000090_G	chr15.67848174_C	FALSE
0.0426036	1.9e-06	4.76878	chr5.109000090_G	chr15.66665928_T	FALSE
0.0430919	2.07e-06	4.75146	chr5.109000090_G	chr15.66597080_A	FALSE
0.0436114	2.27e-06	4.7325	chr5.109000090_G	chr15.66785616_G	FALSE
0.0414197	1.63e-06	-4.80033	chr5.109000090_G	chr15.58543995_C	FALSE
0.0467654	3.35e-06	4.65291	chr5.109000090_G	chr15.66712669_A	FALSE
0.0430919	2.11e-06	4.74724	chr5.109000090_G	chr15.66600790_G	FALSE
0.0461896	3.13e-06	4.6671	chr5.109000090_G	chr15.67991916_A	FALSE
0.0498907	4.7e-06	4.58245	chr5.109000090_G	chr15.67485894_G	FALSE
0.0467654	3.34e-06	4.65354	chr5.109000090_G	chr15.66740631_C	FALSE
0.0446498	2.52e-06	4.71107	chr5.109000090_G	chr15.66692345_C	FALSE
0.0395966	1.26e-06	4.85112	chr5.109000090_G	chr15.66245532_C	FALSE
0.0433155	2.2e-06	4.73952	chr5.109000090_G	chr15.66218046_C	FALSE
0.0433155	2.2e-06	4.73952	chr5.109000090_G	chr15.66262063_A	FALSE
0.0384862	1.01e-06	4.89473	chr5.109000090_G	chr15.67162595_T	FALSE
0.0481993	3.99e-06	-4.61643	chr5.109000090_G	chr15.58145690_G	FALSE
0.0421354	1.8e-06	-4.78014	chr8.104034608_C	chr16.82742553_A	FALSE
0.038784	1.07e-06	-4.88403	chr8.104034608_C	chr16.82814403_T	FALSE
0.0413789	1.61e-06	-4.80194	chr2.121810633_C	chr12.28916309_A	FALSE
0.0489623	4.33e-06	4.59961	chr2.121810633_C	chr12.28818113_C	FALSE
0.0405197	1.51e-06	-4.81579	chr10.96656597_T	chr4.23058227_A	FALSE
0.0290575	3.53e-07	-5.09877	chr10.96656597_T	chr4.23226790_T	FALSE
0.0398043	1.36e-06	-4.83577	chr10.96656597_T	chr4.23139915_T	FALSE
0.0455095	2.82e-06	4.68842	chr2.101315367_A	chr7.56343405_T	FALSE
0.0471501	3.52e-06	4.64282	chr2.101315367_A	chr7.56143138_A	FALSE
0.0459498	3.03e-06	4.67388	chr2.101315367_A	chr7.56438592_C	FALSE
0.0498951	4.72e-06	4.58132	chr2.101315367_A	chr7.55968233_A	FALSE
0.0425567	1.85e-06	4.77438	chr2.101315367_A	chr7.56383109_A	FALSE
0.0425688	1.86e-06	4.77363	chr2.101315367_A	chr7.56369738_A	FALSE
0.0426036	1.9e-06	4.76873	chr2.101315367_A	chr7.56407691_C	FALSE
0.03534	6.76e-07	4.97394	chr2.101315367_A	chr7.56031262_G	FALSE
0.0432202	2.16e-06	-4.74259	chr2.101315367_A	chr7.56490177_G	FALSE
0.0471767	3.62e-06	-4.63685	chr5.75710477_G	chr5.50191237_G	TRUE
0.021672	1.18e-07	-5.30338	chr5.75710477_G	chr5.48880628_T	TRUE
0.0467654	3.3e-06	-4.65587	chr5.75710477_G	chr5.49889772_G	TRUE
0.0397925	1.35e-06	-4.83787	chr5.75710477_G	chr5.48647676_A	TRUE
0.0399145	1.4e-06	-4.82961	chr5.75710477_G	chr5.50933779_A	TRUE
0.0450599	2.66e-06	4.70005	chr5.75710477_G	chr5.50069270_C	TRUE
0.0495154	4.51e-06	4.59087	chr5.75710477_G	chr5.50057567_G	TRUE
0.0334474	5.53e-07	-5.01284	chr5.75710477_G	chr5.48984675_A	TRUE
[truncated: 2,793 more rows]

## Sheet: 2-way Cartesian MLG-Prune Pairs
adj_pval	pval	ttest	snp1_name	snp2_name	intrachromosomal
0.0308664	4.41e-07	5.05645	chr1.281114602_A	chr11.27051078_G	FALSE
0.029207	3.67e-07	5.0916	chr1.281114602_A	chr11.27031874_C	FALSE
0.0495027	4.5e-06	4.59116	chr1.281114602_A	chr11.26996376_A	FALSE
0.0428034	1.98e-06	4.7607	chr1.281114602_A	chr11.25113688_C	FALSE
0.0430688	2.05e-06	4.75373	chr1.281114602_A	chr11.25146230_G	FALSE
0.0481993	3.99e-06	4.61671	chr1.281114602_A	chr11.26263923_A	FALSE
0.0457348	2.92e-06	4.6812	chr1.281114602_A	chr11.26677312_A	FALSE
0.0482964	4.05e-06	4.61333	chr1.281114602_A	chr11.26224783_C	FALSE
0.0480531	3.89e-06	-4.62202	chr1.281489881_C	chr1.282023224_A	TRUE
0.0282926	3.23e-07	5.1158	chr1.281489881_C	chr1.282112734_C	TRUE
0.0450724	2.71e-06	4.69644	chr1.281489881_C	chr1.281474809_G	TRUE
0.0359424	7.47e-07	4.95429	chr1.281489881_C	chr1.281432568_C	TRUE
0.0493787	4.45e-06	4.59356	chr1.281402451_C	chr11.27031874_C	FALSE
0.0397925	1.34e-06	4.83962	chr1.281483834_G	chr1.282112734_C	TRUE
0.0480723	3.9e-06	4.62122	chr1.281483834_G	chr1.281474809_G	TRUE
0.0406756	1.52e-06	4.81328	chr1.281483834_G	chr1.281432568_C	TRUE
0.0436114	2.28e-06	4.73216	chr1.281173647_G	chr11.27051078_G	FALSE
0.0426036	1.89e-06	4.77018	chr1.281173647_G	chr11.27031874_C	FALSE
0.0361771	7.86e-07	4.94434	chr1.281142532_G	chr11.27051078_G	FALSE
0.0351325	6.52e-07	4.98081	chr1.281142532_G	chr11.27031874_C	FALSE
0.0426036	1.89e-06	4.76945	chr1.281142532_G	chr11.25113688_C	FALSE
0.0428034	1.96e-06	4.76245	chr1.281142532_G	chr11.25146230_G	FALSE
0.0493819	4.46e-06	4.59318	chr1.281088049_A	chr11.27031874_C	FALSE
0.045847	2.99e-06	4.67662	chr1.281411657_T	chr1.282112734_C	TRUE
0.0399145	1.44e-06	4.82527	chr1.281411657_T	chr1.281474809_G	TRUE
0.0215344	1.14e-07	5.31027	chr1.281411657_T	chr1.281432568_C	TRUE
0.0353102	6.66e-07	4.97666	chr1.282011927_A	chr1.282112734_C	TRUE
0.0441647	2.36e-06	4.72449	chr1.282011927_A	chr1.281474809_G	TRUE
0.0345293	6.11e-07	4.99344	chr1.282011927_A	chr1.281432568_C	TRUE
0.0455161	2.84e-06	4.68671	chr1.281213811_T	chr1.282112734_C	TRUE
0.0491889	4.38e-06	4.59706	chr1.281213811_T	chr1.281432568_C	TRUE
0.0467654	3.37e-06	4.6517	chr1.281315656_T	chr1.282112734_C	TRUE
0.0407817	1.54e-06	4.81061	chr1.281315656_T	chr1.281432568_C	TRUE
0.0430919	2.06e-06	4.75233	chr1.281519574_G	chr1.281474809_G	TRUE
0.0282926	3.26e-07	5.11386	chr1.280990149_T	chr1.282112734_C	TRUE
0.0234736	1.86e-07	5.21934	chr1.280990149_T	chr1.281474809_G	TRUE
0.0146603	3.67e-08	5.51402	chr1.280990149_T	chr1.281432568_C	TRUE
0.0153909	4.36e-08	-5.4833	chr1.281490061_C	chr1.282112734_C	TRUE
0.0407817	1.54e-06	-4.81139	chr1.281490061_C	chr1.282011630_A	TRUE
0.0111917	1.9e-08	-5.62886	chr1.281490061_C	chr1.281474809_G	TRUE
0.00588657	1.41e-09	-6.06426	chr1.281490061_C	chr1.281432568_C	TRUE
0.0450106	2.62e-06	-4.70352	chr1.281490061_C	chr1.281961194_A	TRUE
0.0368838	8.33e-07	-4.93302	chr1.281490061_C	chr1.282104740_T	TRUE
0.0310095	4.61e-07	-5.04791	chr1.281490061_C	chr1.282235634_G	TRUE
0.0486243	4.22e-06	-4.60472	chr1.281490061_C	chr11.25146230_G	FALSE
0.0480723	3.9e-06	-4.62126	chr1.281490061_C	chr1.281074099_T	TRUE
0.0231873	1.53e-07	-5.25565	chr1.282527574_A	chr1.282065226_C	TRUE
0.0231873	1.52e-07	-5.2572	chr1.282527574_A	chr1.282080763_T	TRUE
0.0398043	1.36e-06	-4.83619	chr1.282527574_A	chr1.282127663_T	TRUE
0.0484562	4.14e-06	4.60891	chr1.282527574_A	chr1.282112734_C	TRUE
0.0345976	6.15e-07	4.99239	chr1.281038407_C	chr1.282112734_C	TRUE
0.0275499	3.01e-07	5.12883	chr1.281038407_C	chr1.281474809_G	TRUE
0.0214002	9.97e-08	5.33437	chr1.281038407_C	chr1.281432568_C	TRUE
0.010499	1.68e-08	-5.65019	chr1.281410169_G	chr1.282112734_C	TRUE
0.0428844	2.02e-06	-4.75668	chr1.281410169_G	chr1.281774192_C	TRUE
0.0265402	2.74e-07	-5.147	chr1.281410169_G	chr1.282011630_A	TRUE
0.00488705	8.7e-10	-6.14219	chr1.281410169_G	chr1.281474809_G	TRUE
0.0494823	4.49e-06	-4.59167	chr1.281410169_G	chr1.281529167_C	TRUE
0.0428806	2.01e-06	-4.75782	chr1.281410169_G	chr1.281961194_A	TRUE
0.0282926	3.27e-07	-5.11335	chr1.281410169_G	chr1.282104740_T	TRUE
0.0455127	2.83e-06	-4.68776	chr1.281410169_G	chr1.282050736_G	TRUE
0.029023	3.52e-07	-5.09952	chr1.281410169_G	chr1.282235634_G	TRUE
0.0481993	3.98e-06	-4.61727	chr1.281410169_G	chr12.28785183_A	FALSE
0.0430919	2.05e-06	-4.75301	chr1.281410169_G	chr1.280931791_G	TRUE
0.0421354	1.8e-06	-4.77978	chr1.281410169_G	chr1.280959008_T	TRUE
0.0407885	1.56e-06	-4.80886	chr1.281410169_G	chr11.25113688_C	FALSE
0.0393971	1.19e-06	-4.86298	chr1.281410169_G	chr11.25146230_G	FALSE
0.0450599	2.66e-06	-4.70054	chr1.281410169_G	chr11.26368982_C	FALSE
0.0428168	1.99e-06	-4.7592	chr1.281410169_G	chr11.26263923_A	FALSE
0.0450724	2.71e-06	-4.69616	chr1.281410169_G	chr11.26224783_C	FALSE
0.0294909	3.95e-07	-5.07763	chr1.281410169_G	chr1.281074099_T	TRUE
0.0481361	3.94e-06	-4.61941	chr1.281410169_G	chr11.26279633_G	FALSE
0.0430919	2.12e-06	-4.74664	chr1.282044604_T	chr1.282065226_C	TRUE
0.036209	7.98e-07	-4.94146	chr1.282044604_T	chr1.282080763_T	TRUE
0.02189	1.26e-07	-5.29108	chr1.282044604_T	chr1.282127663_T	TRUE
0.0395288	1.24e-06	-4.85491	chr1.281960456_A	chr1.282065226_C	TRUE
0.0371266	8.66e-07	-4.92536	chr1.281960456_A	chr1.282080763_T	TRUE
0.0222899	1.33e-07	-5.28181	chr1.281960456_A	chr1.282127663_T	TRUE
0.0408165	1.57e-06	4.8073	chr1.280967128_T	chr1.282112734_C	TRUE
0.0344099	6e-07	4.99714	chr1.280967128_T	chr1.281474809_G	TRUE
0.0154524	4.68e-08	5.47047	chr1.280967128_T	chr1.281432568_C	TRUE
0.0446498	2.52e-06	4.71151	chr1.280967128_T	chr1.281407364_C	TRUE
0.0265402	2.77e-07	5.14479	chr1.280967128_T	chr1.280931791_G	TRUE
0.0232023	1.79e-07	5.22643	chr1.280967128_T	chr1.280959008_T	TRUE
0.0410239	1.59e-06	4.80506	chr1.280967128_T	chr1.281104564_T	TRUE
0.0290575	3.56e-07	5.0975	chr1.280967128_T	chr1.281074099_T	TRUE
0.0363042	8.03e-07	-4.94024	chr1.282106850_T	chr1.282065226_C	TRUE
0.0359424	7.48e-07	-4.95418	chr1.282106850_T	chr1.282080763_T	TRUE
0.0214418	1.1e-07	-5.31664	chr1.282106850_T	chr1.282127663_T	TRUE
0.0498907	4.66e-06	4.58387	chr1.282106850_T	chr1.282112734_C	TRUE
0.0470533	3.46e-06	4.64613	chr1.280667223_A	chr1.281432568_C	TRUE
0.0499701	4.78e-06	-4.57873	chr1.280667223_A	chr20.572062_A	FALSE
0.0484052	4.1e-06	-4.61079	chr1.282436276_G	chr1.282065226_C	TRUE
0.0470281	3.45e-06	-4.64661	chr1.282436276_G	chr1.282080763_T	TRUE
0.0345976	6.19e-07	-4.99089	chr1.282436276_G	chr1.282127663_T	TRUE
0.0480016	3.84e-06	-4.62437	chr1.280924773_C	chr1.282023224_A	TRUE
0.0134215	2.93e-08	5.55359	chr1.280924773_C	chr1.282112734_C	TRUE
0.0428806	2.01e-06	4.75794	chr1.280924773_C	chr1.282083090_A	TRUE
0.0355417	6.94e-07	4.96881	chr1.280924773_C	chr1.282011630_A	TRUE
0.00799626	5.16e-09	5.85121	chr1.280924773_C	chr1.281474809_G	TRUE
0.00488705	6.56e-10	6.1872	chr1.280924773_C	chr1.281432568_C	TRUE
0.0388246	1.09e-06	4.87999	chr1.280924773_C	chr1.280931791_G	TRUE
0.0368838	8.37e-07	4.9321	chr1.280924773_C	chr1.281074099_T	TRUE
0.0119319	2.11e-08	-5.61117	chr1.281039287_C	chr1.282112734_C	TRUE
0.0252218	2.48e-07	-5.16564	chr1.281039287_C	chr1.281961194_A	TRUE
0.0471767	3.6e-06	-4.63798	chr1.281039287_C	chr1.282050736_G	TRUE
0.047882	3.82e-06	-4.62536	chr1.281039287_C	chr11.27031874_C	FALSE
0.0359481	7.55e-07	-4.95233	chr1.281925128_T	chr1.282127663_T	TRUE
0.0399145	1.41e-06	-4.82916	chr1.282334089_G	chr1.282080763_T	TRUE
0.0278393	3.08e-07	-5.12445	chr1.282334089_G	chr1.282127663_T	TRUE
0.0486243	4.22e-06	-4.60462	chr1.282132441_G	chr1.282080763_T	TRUE
0.035619	7.07e-07	-4.96521	chr1.282132441_G	chr1.282127663_T	TRUE
0.0252218	2.48e-07	-5.16527	chr1.281049029_T	chr1.282112734_C	TRUE
0.0493819	4.46e-06	-4.5932	chr1.281049029_T	chr1.281774192_C	TRUE
0.030982	4.51e-07	-5.05205	chr1.281049029_T	chr1.282011630_A	TRUE
0.0148481	3.8e-08	-5.50757	chr1.281049029_T	chr1.281474809_G	TRUE
0.0143573	3.43e-08	-5.52572	chr1.281049029_T	chr1.281432568_C	TRUE
0.0481993	4e-06	-4.61621	chr1.281049029_T	chr1.281961194_A	TRUE
0.0436114	2.29e-06	-4.73109	chr1.281049029_T	chr1.282050736_G	TRUE
0.0450106	2.64e-06	-4.70214	chr1.281049029_T	chr1.282235634_G	TRUE
0.0239142	2.04e-07	-5.20196	chr1.281049029_T	chr1.281407364_C	TRUE
0.0492876	4.43e-06	-4.59467	chr1.281049029_T	chr12.28785183_A	FALSE
0.024878	2.38e-07	-5.17351	chr1.281049029_T	chr1.280931791_G	TRUE
0.0154524	4.82e-08	-5.46533	chr1.281049029_T	chr1.281284292_A	TRUE
0.0398528	1.38e-06	-4.83261	chr1.281049029_T	chr11.27051078_G	FALSE
0.0238979	1.97e-07	-5.20844	chr1.281049029_T	chr1.280959008_T	TRUE
0.0304979	4.25e-07	-5.06357	chr1.281049029_T	chr11.27031874_C	FALSE
0.0431276	2.13e-06	-4.74538	chr1.281049029_T	chr11.26996376_A	FALSE
0.0383344	9.91e-07	-4.89882	chr1.281049029_T	chr11.25113688_C	FALSE
0.0361771	7.81e-07	-4.94565	chr1.281049029_T	chr11.25146230_G	FALSE
0.0361526	7.72e-07	-4.94785	chr1.281049029_T	chr11.26368982_C	FALSE
0.0300916	4.11e-07	-5.06982	chr1.281049029_T	chr11.26263923_A	FALSE
0.0420079	1.73e-06	-4.78768	chr1.281049029_T	chr11.26677312_A	FALSE
0.0327454	5.21e-07	-5.0245	chr1.281049029_T	chr11.26224783_C	FALSE
0.0388154	1.08e-06	-4.88239	chr1.281049029_T	chr11.26316939_T	FALSE
0.0140125	3.17e-08	-5.53967	chr1.281049029_T	chr1.281074099_T	TRUE
0.0378726	9.4e-07	-4.90923	chr1.281049029_T	chr11.26279633_G	FALSE
0.0387401	1.06e-06	-4.88501	chr1.281049029_T	chr11.26312239_G	FALSE
0.0395966	1.27e-06	-4.84943	chr1.281049029_T	chr11.26296801_G	FALSE
0.0228295	1.4e-07	-5.27216	chr1.281381995_A	chr1.282112734_C	TRUE
0.0395277	1.23e-06	-4.85564	chr1.281381995_A	chr1.281961194_A	TRUE
0.0214418	1.1e-07	-5.3171	chr1.281421168_A	chr1.282112734_C	TRUE
0.0357941	7.17e-07	-4.96236	chr1.281421168_A	chr1.281961194_A	TRUE
0.0231873	1.64e-07	-5.24271	chr1.281421168_A	chr1.282104740_T	TRUE
0.0154524	4.74e-08	-5.46822	chr1.281097018_C	chr1.282112734_C	TRUE
0.0309838	4.52e-07	-5.05168	chr1.281097018_C	chr1.281961194_A	TRUE
0.0204356	8.75e-08	-5.358	chr1.281097018_C	chr1.282104740_T	TRUE
0.0195867	7.61e-08	-5.38336	chr1.281499469_G	chr1.282112734_C	TRUE
0.0397925	1.34e-06	-4.83839	chr1.281499469_G	chr1.281961194_A	TRUE
0.0385651	1.02e-06	-4.89326	chr1.281499469_G	chr1.282104740_T	TRUE
0.0209619	9.22e-08	-5.34848	chr1.281499469_G	chr1.282235634_G	TRUE
0.0150281	4e-08	-5.49864	chr1.281489910_C	chr1.282112734_C	TRUE
0.0470281	3.45e-06	-4.64655	chr1.281489910_C	chr1.281474809_G	TRUE
0.0102933	1.38e-08	-5.68441	chr1.281489910_C	chr1.281432568_C	TRUE
0.0378726	9.29e-07	-4.91167	chr1.281489910_C	chr1.281961194_A	TRUE
0.035619	7.06e-07	-4.96543	chr1.281489910_C	chr1.282104740_T	TRUE
0.0182809	6.33e-08	-5.4167	chr1.281489910_C	chr1.282235634_G	TRUE
0.014933	3.94e-08	-5.50111	chr1.281156229_T	chr1.282112734_C	TRUE
0.035619	7.07e-07	-4.96523	chr1.281156229_T	chr1.281961194_A	TRUE
0.0361526	7.64e-07	-4.95	chr1.282736277_C	chr1.282065226_C	TRUE
0.0378726	9.32e-07	-4.91093	chr1.282736277_C	chr1.282080763_T	TRUE
0.0214418	1.09e-07	-5.31741	chr1.282736277_C	chr1.282127663_T	TRUE
0.0228295	1.41e-07	-5.27032	chr1.281359616_A	chr1.282112734_C	TRUE
0.0327868	5.23e-07	-5.02371	chr1.281359616_A	chr1.281961194_A	TRUE
0.0407885	1.56e-06	-4.80894	chr1.281959710_G	chr1.282127663_T	TRUE
0.0498907	4.7e-06	4.58225	chr1.281959710_G	chr1.223600952_C	TRUE
0.0196252	8.02e-08	-5.37397	chr1.280980250_C	chr1.282112734_C	TRUE
0.0300133	4.09e-07	-5.07088	chr1.280980250_C	chr1.281961194_A	TRUE
0.0444797	2.5e-06	-4.71333	chr1.280980250_C	chr11.27031874_C	FALSE
0.0239142	2.07e-07	-5.1995	chr1.280940472_C	chr1.282112734_C	TRUE
0.0485045	4.17e-06	-4.60723	chr1.280940472_C	chr1.281774192_C	TRUE
0.0304979	4.23e-07	-5.0643	chr1.280940472_C	chr1.282011630_A	TRUE
0.00900587	9.82e-09	-5.74248	chr1.280940472_C	chr1.281474809_G	TRUE
0.00894569	7.78e-09	-5.78207	chr1.280940472_C	chr1.281432568_C	TRUE
0.0486243	4.23e-06	-4.60413	chr1.280940472_C	chr1.281529167_C	TRUE
0.0482964	4.05e-06	-4.61337	chr1.280940472_C	chr1.281961194_A	TRUE
0.0467654	3.33e-06	-4.65433	chr1.280940472_C	chr1.282104740_T	TRUE
0.0484052	4.09e-06	-4.6114	chr1.280940472_C	chr1.282050736_G	TRUE
0.0344099	5.99e-07	-4.99731	chr1.280940472_C	chr1.282235634_G	TRUE
0.0239142	2.07e-07	-5.19943	chr1.280940472_C	chr1.281407364_C	TRUE
0.0100188	1.28e-08	-5.69692	chr1.280940472_C	chr1.280931791_G	TRUE
0.0214418	1.05e-07	-5.32468	chr1.280940472_C	chr1.281284292_A	TRUE
0.0421037	1.78e-06	-4.78172	chr1.280940472_C	chr11.27051078_G	FALSE
0.0131714	2.73e-08	-5.56597	chr1.280940472_C	chr1.280959008_T	TRUE
0.0334351	5.44e-07	-5.01585	chr1.280940472_C	chr11.27031874_C	FALSE
0.0463104	3.17e-06	-4.66435	chr1.280940472_C	chr11.26996376_A	FALSE
0.0367047	8.21e-07	-4.93584	chr1.280940472_C	chr11.25113688_C	FALSE
0.0351325	6.52e-07	-4.98102	chr1.280940472_C	chr11.25146230_G	FALSE
0.0368838	8.37e-07	-4.93217	chr1.280940472_C	chr11.26368982_C	FALSE
0.0304466	4.21e-07	-5.06535	chr1.280940472_C	chr11.26263923_A	FALSE
0.0446547	2.53e-06	-4.71052	chr1.280940472_C	chr11.26677312_A	FALSE
0.0342345	5.86e-07	-5.00156	chr1.280940472_C	chr11.26224783_C	FALSE
0.0394077	1.19e-06	-4.86276	chr1.280940472_C	chr11.26316939_T	FALSE
0.00894569	8.71e-09	-5.76291	chr1.280940472_C	chr1.281074099_T	TRUE
0.0378726	9.48e-07	-4.90774	chr1.280940472_C	chr11.26279633_G	FALSE
0.0393809	1.17e-06	-4.86539	chr1.280940472_C	chr11.26312239_G	FALSE
0.0399145	1.41e-06	-4.82947	chr1.280940472_C	chr11.26296801_G	FALSE
0.0181587	6.25e-08	-5.41895	chr1.281272807_T	chr1.282112734_C	TRUE
0.038784	1.07e-06	-4.88317	chr1.281272807_T	chr1.281961194_A	TRUE
0.0239142	2.08e-07	-5.19894	chr1.281272807_T	chr1.282104740_T	TRUE
0.0146635	3.7e-08	-5.51257	chr1.281224216_T	chr1.282112734_C	TRUE
0.0331918	5.37e-07	-5.01846	chr1.281224216_T	chr1.281961194_A	TRUE
0.021401	1.01e-07	-5.33233	chr1.281224216_T	chr1.282104740_T	TRUE
0.00799626	4.69e-09	-5.86703	chr1.282023224_A	chr1.282112734_C	TRUE
0.0387154	1.04e-06	-4.88908	chr1.282023224_A	chr1.281774192_C	TRUE
0.0457348	2.93e-06	-4.68075	chr1.282023224_A	chr1.282083090_A	TRUE
0.0195867	7.52e-08	-5.38555	chr1.282023224_A	chr1.282011630_A	TRUE
0.00690595	2e-09	-6.00768	chr1.282023224_A	chr1.281474809_G	TRUE
0.0152572	4.27e-08	-5.48685	chr1.282023224_A	chr1.281529167_C	TRUE
0.0421037	1.77e-06	-4.78276	chr1.282023224_A	chr1.281074099_T	TRUE
0.0141727	3.32e-08	-5.53167	chr1.281058810_T	chr1.282112734_C	TRUE
0.0288973	3.46e-07	-5.10287	chr1.281058810_T	chr1.281961194_A	TRUE
0.0482637	4.03e-06	-4.61467	chr1.281058810_T	chr1.282050736_G	TRUE
0.0498281	4.61e-06	4.58621	chr10.84091208_T	chr13.62045497_G	FALSE
0.0433155	2.18e-06	4.7406	chr10.84091208_T	chr12.29243508_C	FALSE
0.0421037	1.77e-06	4.78326	chr10.84091208_T	chr13.62048310_T	FALSE
0.0230728	1.47e-07	-5.26335	chr1.280947073_T	chr1.282112734_C	TRUE
0.0346419	6.25e-07	-4.989	chr1.280947073_T	chr1.281961194_A	TRUE
0.0231873	1.69e-07	-5.23734	chr1.280947073_T	chr1.282104740_T	TRUE
0.0461716	3.08e-06	-4.6702	chr1.280947073_T	chr11.27031874_C	FALSE
0.0346419	6.25e-07	-4.98922	chr1.280674039_T	chr1.282112734_C	TRUE
0.0489623	4.33e-06	-4.59962	chr1.280674039_T	chr1.282235634_G	TRUE
0.0378726	9.35e-07	-4.91033	chr1.280705182_G	chr1.282112734_C	TRUE
0.0492876	4.42e-06	-4.59533	chr1.280705182_G	chr1.282235634_G	TRUE
0.0353957	6.85e-07	-4.97122	chr1.280741302_C	chr1.282112734_C	TRUE
0.0486243	4.22e-06	-4.60483	chr1.280741302_C	chr1.282235634_G	TRUE
0.0326227	5.15e-07	-5.02639	chr1.280650625_T	chr1.282112734_C	TRUE
0.0497965	4.6e-06	-4.58682	chr1.280650625_T	chr1.282104740_T	TRUE
0.047475	3.71e-06	-4.63177	chr1.280650625_T	chr1.282235634_G	TRUE
0.0391269	1.14e-06	-4.87157	chr1.280583271_A	chr1.282112734_C	TRUE
0.0476171	3.77e-06	-4.62826	chr1.280583271_A	chr1.281961194_A	TRUE
0.0459108	3.02e-06	-4.67445	chr1.280583271_A	chr1.282104740_T	TRUE
0.0396383	1.28e-06	-4.84787	chr1.280583271_A	chr1.282235634_G	TRUE
0.0450106	2.62e-06	-4.70362	chr1.280561475_G	chr1.282112734_C	TRUE
0.0420079	1.71e-06	-4.79017	chr1.280539887_T	chr1.282112734_C	TRUE
0.0396383	1.28e-06	-4.84753	chr1.280762460_G	chr1.282112734_C	TRUE
0.0497965	4.6e-06	-4.58675	chr1.280762460_G	chr1.282235634_G	TRUE
0.0371266	8.68e-07	-4.92497	chr1.280805750_G	chr1.282112734_C	TRUE
0.0497564	4.58e-06	-4.5878	chr1.280805750_G	chr1.282235634_G	TRUE
0.0351325	6.55e-07	-4.98003	chr1.280629211_C	chr1.282112734_C	TRUE
0.0434035	2.22e-06	-4.73722	chr1.280629211_C	chr1.282235634_G	TRUE
0.0363042	8.03e-07	-4.94023	chr1.282065226_C	chr1.282112734_C	TRUE
0.0474625	3.7e-06	-4.63204	chr1.282065226_C	chr1.281474809_G	TRUE
0.0407885	1.56e-06	-4.80923	chr1.282065226_C	chr1.281432568_C	TRUE
0.0393971	1.19e-06	-4.86295	chr1.282080763_T	chr1.282112734_C	TRUE
0.0434035	2.22e-06	-4.73735	chr1.282080763_T	chr1.281474809_G	TRUE
0.0384862	1.01e-06	-4.89426	chr1.282080763_T	chr1.281432568_C	TRUE
0.0351325	6.53e-07	4.98052	chr10.84367267_G	chr13.62048310_T	FALSE
0.0471501	3.52e-06	4.64253	chr10.84367267_G	chr13.62253383_A	FALSE
0.0345176	6.1e-07	4.99373	chr10.83702513_T	chr12.29243508_C	FALSE
0.0421037	1.78e-06	4.78195	chr10.83702513_T	chr12.29292959_G	FALSE
0.0498951	4.73e-06	4.58088	chr10.84407867_G	chr13.62052434_A	FALSE
0.0455318	2.87e-06	4.68448	chr10.84407867_G	chr13.62045497_G	FALSE
0.0479966	3.84e-06	4.62471	chr10.84407867_G	chr13.62101147_C	FALSE
0.0484562	4.14e-06	4.6089	chr10.84407867_G	chr13.62333085_A	FALSE
0.0353957	6.84e-07	4.97171	chr10.84407867_G	chr13.62048310_T	FALSE
0.0471767	3.61e-06	4.63748	chr10.84407867_G	chr13.62253383_A	FALSE
0.0498281	4.63e-06	4.58546	chr10.84407867_G	chr13.62323934_T	FALSE
0.0447637	2.58e-06	-4.70644	chr10.83587272_G	chr12.28818113_C	FALSE
0.0248109	2.34e-07	5.17645	chr10.83587272_G	chr12.29243508_C	FALSE
0.0353957	6.85e-07	4.97121	chr10.83587272_G	chr12.29292959_G	FALSE
0.0448097	2.59e-06	4.70579	chr10.83587272_G	chr12.29334563_G	FALSE
0.0498951	4.72e-06	-4.58151	chr10.83662558_G	chr12.28785183_A	FALSE
0.0484052	4.09e-06	4.61145	chr10.83662558_G	chr12.28916309_A	FALSE
0.0407885	1.55e-06	-4.80949	chr10.83662558_G	chr12.28818113_C	FALSE
0.021672	1.17e-07	5.30529	chr10.83662558_G	chr12.29243508_C	FALSE
0.035823	7.27e-07	4.95982	chr10.83662558_G	chr12.29292959_G	FALSE
0.0471916	3.66e-06	4.63466	chr10.83662558_G	chr12.29334563_G	FALSE
0.0493774	4.45e-06	4.59371	chr7.129118847_C	chr19.24487760_T	FALSE
0.0430919	2.06e-06	4.75203	chr7.129118847_C	chr19.25681473_A	FALSE
0.0405453	1.51e-06	4.81499	chr7.129118847_C	chr19.25680879_C	FALSE
0.0327454	5.2e-07	5.02454	chr10.84457857_A	chr13.62048310_T	FALSE
0.0485045	4.17e-06	4.60729	chr10.84457857_A	chr13.62253383_A	FALSE
0.0455175	2.85e-06	-4.68639	chr5.107167969_G	chr8.82967446_A	FALSE
0.0493855	4.47e-06	4.59291	chr19.24321261_T	chr16.72754198_G	FALSE
0.0457348	2.94e-06	4.68006	chr1.282336425_T	chr1.222189021_C	TRUE
0.021672	1.18e-07	5.30421	chr18.27348077_G	chr18.23221760_A	TRUE
0.0228295	1.42e-07	5.26925	chr18.27348077_G	chr18.23166732_G	TRUE
0.0387401	1.06e-06	4.88588	chr18.27348077_G	chr18.23143039_T	TRUE
0.0428806	2.02e-06	4.75693	chr19.24723067_G	chr7.129508581_A	FALSE
0.0459182	3.02e-06	4.67419	chr10.84906124_T	chr13.62048310_T	FALSE
0.047807	3.81e-06	4.626	chr10.84999873_A	chr12.29243508_C	FALSE
0.0433155	2.19e-06	4.73975	chr10.84999873_A	chr13.62048310_T	FALSE
0.0461716	3.09e-06	-4.66961	chr4.180450319_G	chr5.110556919_T	FALSE
0.042861	2e-06	-4.75863	chr1.282730801_G	chr1.281961194_A	TRUE
0.0377882	9.1e-07	-4.91571	chr1.282730801_G	chr1.282104740_T	TRUE
0.0231873	1.74e-07	-5.2319	chr1.282730801_G	chr1.282235634_G	TRUE
0.048426	4.13e-06	4.60951	chr5.105361540_C	chr8.82967446_A	FALSE
0.0463104	3.16e-06	-4.66469	chr7.8274227_T	chr8.82923020_A	FALSE
0.0493787	4.45e-06	-4.59352	chr5.105938203_C	chr8.82967446_A	FALSE
0.0498823	4.65e-06	-4.58437	chr5.105938203_C	chr8.83031626_C	FALSE
0.0395789	1.24e-06	4.85427	chr7.130022984_T	chr19.25681473_A	FALSE
0.0446658	2.56e-06	4.70854	chr7.130022984_T	chr19.25680879_C	FALSE
0.0402644	1.49e-06	4.81835	chr7.129065472_G	chr19.24487760_T	FALSE
0.045847	2.97e-06	4.67746	chr7.129065472_G	chr19.24203825_A	FALSE
0.0433155	2.2e-06	4.73905	chr7.129065472_G	chr19.25681473_A	FALSE
0.0408165	1.57e-06	4.80717	chr7.129065472_G	chr19.25680879_C	FALSE
0.0480007	3.84e-06	4.62451	chr1.278005598_G	chr2.57386662_T	FALSE
0.0430919	2.11e-06	4.748	chr7.129298508_A	chr19.25680879_C	FALSE
0.0467654	3.35e-06	4.65258	chr5.106841530_C	chr8.82967446_A	FALSE
0.0420247	1.75e-06	-4.78575	chr1.277935655_A	chr2.57386662_T	FALSE
0.039493	1.2e-06	-4.86168	chr1.277935655_A	chr2.57386477_T	FALSE
0.042598	1.86e-06	4.77315	chr9.72455623_T	chr6.29657181_C	FALSE
0.035823	7.32e-07	-4.95837	chr1.276927819_A	chr2.57386662_T	FALSE
0.0414218	1.63e-06	-4.80012	chr1.276927819_A	chr2.57386477_T	FALSE
0.0446744	2.56e-06	4.70832	chr9.72471351_A	chr6.29657181_C	FALSE
0.0498281	4.63e-06	-4.58554	chr1.277176638_A	chr18.23116883_G	FALSE
0.0475846	3.74e-06	4.63006	chr7.129361176_A	chr19.24763232_A	FALSE
0.0378726	9.35e-07	4.9104	chr7.129361176_A	chr19.24487760_T	FALSE
0.0456146	2.89e-06	4.68329	chr7.129361176_A	chr19.24203825_A	FALSE
0.0468945	3.41e-06	4.64933	chr7.129361176_A	chr19.24282062_A	FALSE
0.0468945	3.39e-06	4.65033	chr7.129361176_A	chr19.24449265_G	FALSE
0.0438456	2.31e-06	4.72894	chr7.129361176_A	chr19.24511947_T	FALSE
0.035823	7.3e-07	4.95882	chr7.129361176_A	chr19.25681473_A	FALSE
0.0334474	5.49e-07	5.01412	chr7.129361176_A	chr19.25680879_C	FALSE
0.0426036	1.86e-06	4.77271	chr7.129439352_G	chr19.25681473_A	FALSE
0.0446554	2.55e-06	4.70883	chr7.129439352_G	chr19.25680879_C	FALSE
0.0430919	2.07e-06	4.75151	chr5.108781281_A	chr8.83091244_G	FALSE
0.0339912	5.75e-07	5.00535	chr5.108781281_A	chr8.82967446_A	FALSE
0.0433155	2.2e-06	4.73949	chr5.108781281_A	chr8.83031626_C	FALSE
0.0453504	2.78e-06	-4.69143	chr6.29889998_C	chr8.75853742_T	FALSE
0.0446554	2.55e-06	-4.709	chr6.29889998_C	chr8.75721623_C	FALSE
0.0377294	9e-07	-4.91782	chr6.29889998_C	chr8.76381751_A	FALSE
0.0461716	3.11e-06	-4.66847	chr6.29889998_C	chr8.76360156_G	FALSE
0.0467654	3.34e-06	-4.65319	chr6.29889998_C	chr8.76002554_G	FALSE
0.0492876	4.43e-06	-4.59459	chr6.29889998_C	chr5.147407722_C	FALSE
0.0455318	2.86e-06	4.68535	chr7.129320417_G	chr19.24763232_A	FALSE
0.0495184	4.52e-06	4.59064	chr7.129320417_G	chr19.24696828_T	FALSE
0.0340753	5.82e-07	5.00291	chr7.129320417_G	chr19.24487760_T	FALSE
0.0445373	2.51e-06	4.71263	chr7.129320417_G	chr19.24203825_A	FALSE
0.0446658	2.56e-06	4.7085	chr7.129320417_G	chr19.24282062_A	FALSE
0.0446547	2.53e-06	4.71039	chr7.129320417_G	chr19.24449265_G	FALSE
0.0471767	3.56e-06	4.64052	chr7.129320417_G	chr19.24213093_A	FALSE
0.0461716	3.07e-06	4.67069	chr7.129320417_G	chr19.25681473_A	FALSE
0.0416914	1.66e-06	-4.79603	chr7.129320417_G	chr16.49042570_G	FALSE
0.0428679	2e-06	-4.75851	chr7.129320417_G	chr16.48977900_C	FALSE
0.0397925	1.35e-06	4.83742	chr7.129320417_G	chr19.25680879_C	FALSE
0.0469436	3.43e-06	4.64818	chr5.104765216_A	chr8.83091244_G	FALSE
0.0391269	1.13e-06	4.87231	chr5.104765216_A	chr8.82967446_A	FALSE
0.0443652	2.42e-06	4.71996	chr5.104765216_A	chr8.83031626_C	FALSE
0.0486536	4.25e-06	-4.60331	chr5.105601344_G	chr8.83091244_G	FALSE
0.0455095	2.82e-06	-4.68848	chr5.105601344_G	chr8.82967446_A	FALSE
0.0430919	2.06e-06	-4.75247	chr5.105601344_G	chr8.83031626_C	FALSE
0.0458016	2.96e-06	-4.67851	chr8.103608382_G	chr16.82742553_A	FALSE
0.0450599	2.67e-06	-4.69937	chr8.103608382_G	chr16.82814403_T	FALSE
0.0494823	4.49e-06	4.59172	chr7.129021023_G	chr19.24487760_T	FALSE
0.0420079	1.74e-06	4.78641	chr7.129021023_G	chr19.25681473_A	FALSE
0.0334762	5.58e-07	5.01093	chr7.129021023_G	chr19.25680879_C	FALSE
0.0471501	3.49e-06	4.64406	chr5.105375774_T	chr8.83091244_G	FALSE
0.0398528	1.39e-06	4.83237	chr5.105375774_T	chr8.82967446_A	FALSE
0.0436114	2.29e-06	4.7309	chr5.105375774_T	chr8.83031626_C	FALSE
0.0463425	3.18e-06	4.66363	chr7.128996436_A	chr19.25681473_A	FALSE
0.0498907	4.69e-06	-4.58264	chr7.128996436_A	chr16.49042570_G	FALSE
0.0401081	1.47e-06	4.82	chr7.128996436_A	chr19.25680879_C	FALSE
0.0485852	4.2e-06	4.60572	chr7.129518799_C	chr7.127842237_G	TRUE
0.0391269	1.14e-06	4.87196	chr9.72433741_C	chr6.29657181_C	FALSE
0.0481272	3.93e-06	4.61963	chr9.72433741_C	chr6.29617871_C	FALSE
0.0481272	3.93e-06	4.61963	chr9.72433741_C	chr6.29625283_T	FALSE
0.0397925	1.33e-06	-4.83997	chr1.275902678_C	chr1.187262893_G	TRUE
0.0361771	7.91e-07	-4.94312	chr1.275902678_C	chr2.57386662_T	FALSE
0.0450106	2.63e-06	-4.70257	chr1.275902678_C	chr2.57386477_T	FALSE
0.0427533	1.92e-06	4.76658	chr7.129397024_A	chr19.25681473_A	FALSE
0.0471501	3.51e-06	-4.6434	chr7.129397024_A	chr16.49042570_G	FALSE
0.0499613	4.76e-06	-4.57965	chr7.129397024_A	chr16.48977900_C	FALSE
0.0464644	3.2e-06	4.66221	chr7.129397024_A	chr19.25680879_C	FALSE
0.0487011	4.27e-06	4.60244	chr7.129200895_G	chr19.24487760_T	FALSE
0.0499885	4.79e-06	-4.57823	chr7.129200895_G	chr16.49042570_G	FALSE
0.0484052	4.1e-06	4.61073	chr7.129200895_G	chr19.25680879_C	FALSE
0.0463104	3.17e-06	4.66425	chr7.129010433_T	chr19.25681473_A	FALSE
0.0420904	1.76e-06	4.78408	chr7.129010433_T	chr19.25680879_C	FALSE
0.0471501	3.52e-06	4.64259	chr9.72499858_C	chr6.29657181_C	FALSE
0.0480531	3.89e-06	4.62183	chr9.72499858_C	chr6.29672431_C	FALSE
0.0436114	2.26e-06	-4.73368	chr1.276444892_C	chr2.57386662_T	FALSE
0.045847	2.98e-06	-4.67681	chr5.105624963_G	chr8.82967446_A	FALSE
0.045847	2.99e-06	-4.67648	chr5.105624963_G	chr8.83031626_C	FALSE
0.0494823	4.5e-06	-4.59144	chr1.276976769_G	chr9.17896855_G	FALSE
0.0280284	3.13e-07	-5.12146	chr1.276976769_G	chr2.57386662_T	FALSE
0.0355417	6.92e-07	-4.96929	chr1.276976769_G	chr2.57386477_T	FALSE
0.048508	4.18e-06	4.60706	chr7.129571902_C	chr19.25680879_C	FALSE
0.0489357	4.32e-06	4.60001	chr5.105301475_C	chr8.82967446_A	FALSE
0.0430919	2.08e-06	-4.7507	chr1.276998062_A	chr9.17949228_A	FALSE
0.0391269	1.13e-06	-4.87222	chr1.276998062_A	chr9.17896855_G	FALSE
0.0344121	6.03e-07	-4.99593	chr1.276998062_A	chr2.57386662_T	FALSE
0.0399145	1.41e-06	-4.82956	chr1.276998062_A	chr2.57386477_T	FALSE
0.0498281	4.61e-06	-4.58616	chr1.275821998_T	chr2.57386662_T	FALSE
0.0467654	3.33e-06	-4.65438	chr1.276539107_G	chr2.57386662_T	FALSE
0.0498951	4.74e-06	-4.58039	chr7.129054864_C	chr16.49042570_G	FALSE
0.0395277	1.23e-06	4.85558	chr8.103530608_T	chr16.82742553_A	FALSE
0.0392611	1.16e-06	4.86776	chr8.103530608_T	chr16.82814403_T	FALSE
0.0491767	4.38e-06	-4.59718	chr1.108023890_A	chr8.78961512_T	FALSE
0.0382657	9.88e-07	4.89959	chr3.112353564_C	chr11.86345475_A	FALSE
0.0446498	2.52e-06	4.71106	chr7.129750385_C	chr7.127842237_G	TRUE
0.0471501	3.51e-06	4.64344	chr9.72152009_G	chr6.29657181_C	FALSE
0.0471969	3.66e-06	4.63443	chr9.72152009_G	chr6.29672431_C	FALSE
0.0464939	3.25e-06	4.65908	chr19.24785823_C	chr7.129058426_G	FALSE
0.0481993	3.95e-06	4.61848	chr19.24785823_C	chr7.129508581_A	FALSE
0.0471767	3.61e-06	-4.63727	chr1.276209459_G	chr2.57386662_T	FALSE
0.039527	1.22e-06	4.85748	chr18.27220650_G	chr18.23221760_A	TRUE
0.0406756	1.53e-06	4.8128	chr18.27220650_G	chr18.23166732_G	TRUE
0.0439713	2.32e-06	4.72797	chr5.108837950_A	chr8.82967446_A	FALSE
0.0443714	2.45e-06	-4.71676	chr5.108688145_A	chr8.82967446_A	FALSE
0.0471827	3.64e-06	-4.63551	chr19.24498663_G	chr5.29320565_T	FALSE
0.0426036	1.88e-06	-4.77099	chr19.24498663_G	chr5.29316503_C	FALSE
0.0464939	3.24e-06	-4.6597	chr19.24498663_G	chr5.29273423_T	FALSE
0.0450106	2.62e-06	4.70314	chr19.24763232_A	chr7.129058426_G	FALSE
0.0486652	4.26e-06	4.60291	chr19.24763232_A	chr7.129508581_A	FALSE
0.0464939	3.24e-06	-4.66004	chr5.109134052_T	chr8.82967446_A	FALSE
0.0225301	1.36e-07	5.27788	chr7.129160545_G	chr19.25681473_A	FALSE
0.0395277	1.23e-06	4.85601	chr7.129160545_G	chr19.25625895_A	FALSE
0.02189	1.27e-07	5.28997	chr7.129160545_G	chr19.25680879_C	FALSE
0.0497564	4.57e-06	4.58813	chr19.24696828_T	chr7.129058426_G	FALSE
0.0498907	4.67e-06	4.58357	chr4.180821496_G	chr13.62203268_C	FALSE
0.0478016	3.81e-06	4.62632	chr4.180821496_G	chr13.61014496_C	FALSE
0.0498907	4.69e-06	4.58279	chr4.180821496_G	chr13.62174945_C	FALSE
0.0353102	6.7e-07	4.97567	chr7.129058426_G	chr19.24487760_T	FALSE
0.0397925	1.34e-06	4.83859	chr7.129058426_G	chr19.24203825_A	FALSE
0.042705	1.92e-06	4.7669	chr7.129058426_G	chr19.24282062_A	FALSE
0.0429079	2.02e-06	4.75642	chr7.129058426_G	chr19.24449265_G	FALSE
0.0468945	3.4e-06	4.64992	chr7.129058426_G	chr19.24511947_T	FALSE
0.0435812	2.25e-06	4.73413	chr7.129058426_G	chr19.24213093_A	FALSE
0.0484052	4.1e-06	4.61104	chr7.129058426_G	chr19.24348158_T	FALSE
0.0348494	6.33e-07	4.98667	chr7.129058426_G	chr19.25681473_A	FALSE
0.0486321	4.25e-06	4.60345	chr7.129058426_G	chr19.25625895_A	FALSE
0.0466447	3.28e-06	-4.65719	chr7.129058426_G	chr16.49042570_G	FALSE
0.0499594	4.76e-06	-4.57972	chr7.129058426_G	chr16.48977900_C	FALSE
0.0463104	3.16e-06	4.66465	chr7.129058426_G	chr19.25477818_T	FALSE
0.0241809	2.14e-07	5.19284	chr7.129058426_G	chr19.25680879_C	FALSE
0.0482637	4.04e-06	4.61397	chr7.129058426_G	chr20.3359255_C	FALSE
0.0444199	2.49e-06	4.71402	chr3.137880932_A	chr7.80581433_T	FALSE
0.0428034	1.94e-06	-4.76459	chr1.278225581_G	chr2.57386662_T	FALSE
0.0428034	1.98e-06	-4.7602	chr1.278225581_G	chr2.57386477_T	FALSE
0.0444199	2.49e-06	-4.71376	chr3.137674098_C	chr7.80581433_T	FALSE
0.0471767	3.57e-06	4.6399	chr3.138536339_C	chr5.145888605_T	FALSE
0.0463162	3.18e-06	4.66384	chr3.112170145_G	chr11.86345475_A	FALSE
0.0436114	2.27e-06	4.73294	chr3.110253216_T	chr1.144075771_G	FALSE
0.0481361	3.93e-06	4.61944	chr5.108908444_C	chr8.83091244_G	FALSE
0.0387074	1.03e-06	4.89104	chr5.108908444_C	chr8.82967446_A	FALSE
0.0453504	2.79e-06	4.69054	chr5.108908444_C	chr8.83031626_C	FALSE
0.0391171	1.12e-06	-4.87532	chr1.277051827_C	chr2.57386662_T	FALSE
0.0481993	3.95e-06	-4.61848	chr1.277051827_C	chr2.57386477_T	FALSE
0.045896	3.01e-06	-4.67517	chr5.109242753_G	chr8.82967446_A	FALSE
0.0481272	3.93e-06	-4.61987	chr5.109242753_G	chr8.83031626_C	FALSE
0.0497965	4.59e-06	4.58731	chr19.24487760_T	chr7.129049550_A	FALSE
0.0376153	8.95e-07	4.91891	chr19.24487760_T	chr7.129508581_A	FALSE
0.0384435	1e-06	-4.89659	chr1.275777171_A	chr2.57386662_T	FALSE
0.0493787	4.46e-06	-4.5933	chr1.275777171_A	chr2.57386477_T	FALSE
0.0430919	2.12e-06	-4.74645	chr2.222480859_A	chr5.32289554_G	FALSE
0.0481993	3.98e-06	-4.61716	chr2.222480859_A	chr5.32305135_G	FALSE
0.0461716	3.07e-06	4.67063	chr19.24282062_A	chr7.129508581_A	FALSE
0.0475846	3.76e-06	-4.62911	chr6.29657181_C	chr2.100733429_T	FALSE
0.0455161	2.83e-06	-4.68739	chr4.22236911_T	chr10.97064724_T	FALSE
0.0436398	2.29e-06	-4.73055	chr4.22236911_T	chr10.97131700_C	FALSE
0.0232023	1.8e-07	-5.22561	chr4.22236911_T	chr10.97702372_G	FALSE
0.0472035	3.67e-06	-4.63392	chr4.22236911_T	chr10.97544848_T	FALSE
0.0471501	3.5e-06	-4.64395	chr4.22236911_T	chr10.97158824_A	FALSE
0.0461716	3.07e-06	-4.67083	chr4.22236911_T	chr10.97349875_G	FALSE
0.0435004	2.24e-06	-4.73584	chr4.22236911_T	chr10.97376192_C	FALSE
0.0415459	1.64e-06	-4.79883	chr4.22236911_T	chr10.97451232_T	FALSE
0.0471767	3.58e-06	-4.63917	chr4.22236911_T	chr10.97034412_A	FALSE
0.0427616	1.92e-06	-4.76645	chr4.22236911_T	chr10.97431117_A	FALSE
0.0482311	4.01e-06	-4.61574	chr4.22236911_T	chr10.97567684_A	FALSE
0.0377882	9.07e-07	-4.91627	chr4.22236911_T	chr10.97623344_T	FALSE
0.0430919	2.05e-06	-4.75312	chr4.22236911_T	chr10.96763180_A	FALSE
0.0315395	4.75e-07	-5.04208	chr4.22236911_T	chr10.97763449_T	FALSE
0.0351914	6.61e-07	-4.9782	chr4.22236911_T	chr10.97797154_A	FALSE
0.0277095	3.06e-07	-5.12616	chr4.22236911_T	chr10.97850151_C	FALSE
0.0420079	1.73e-06	-4.78783	chr4.22236911_T	chr10.97783249_G	FALSE
0.0397925	1.36e-06	-4.83677	chr4.22236911_T	chr10.97979120_A	FALSE
0.0399145	1.44e-06	-4.82533	chr4.22236911_T	chr10.98097554_G	FALSE
0.0353957	6.81e-07	-4.97253	chr4.22236911_T	chr10.98088054_T	FALSE
0.0345976	6.14e-07	-4.99245	chr4.22236911_T	chr10.98073746_A	FALSE
0.0417272	1.67e-06	-4.79483	chr4.22236911_T	chr10.97951662_A	FALSE
0.0436114	2.28e-06	-4.73191	chr4.22236911_T	chr10.97179528_T	FALSE
0.0382135	9.74e-07	-4.90237	chr1.276567449_C	chr2.57386662_T	FALSE
0.0450106	2.64e-06	-4.70223	chr1.276567449_C	chr2.57386477_T	FALSE
0.0348785	6.37e-07	-4.98552	chr4.22234788_A	chr10.97702372_G	FALSE
0.0463104	3.16e-06	-4.66515	chr4.22234788_A	chr10.97451232_T	FALSE
0.0492237	4.39e-06	-4.59661	chr4.22234788_A	chr10.97431117_A	FALSE
0.0431484	2.15e-06	-4.74384	chr4.22234788_A	chr10.97623344_T	FALSE
0.0443652	2.42e-06	-4.71974	chr4.22234788_A	chr10.97763449_T	FALSE
0.046177	3.11e-06	-4.66789	chr4.22234788_A	chr10.97797154_A	FALSE
0.0421037	1.78e-06	-4.78237	chr4.22234788_A	chr10.97850151_C	FALSE
0.0464939	3.23e-06	-4.6602	chr4.22234788_A	chr10.97979120_A	FALSE
0.049838	4.64e-06	-4.58484	chr4.22234788_A	chr10.98097554_G	FALSE
0.0428034	1.95e-06	-4.76324	chr4.22234788_A	chr10.98088054_T	FALSE
0.0405453	1.51e-06	-4.81522	chr4.22234788_A	chr10.98073746_A	FALSE
0.0450724	2.72e-06	-4.69555	chr4.22234788_A	chr10.97179528_T	FALSE
0.0294212	3.87e-07	-5.08124	chr4.22239130_C	chr10.97702372_G	FALSE
0.0484808	4.15e-06	-4.60816	chr4.22239130_C	chr10.97451232_T	FALSE
0.0420079	1.72e-06	-4.78841	chr4.22239130_C	chr10.97623344_T	FALSE
0.0398528	1.38e-06	-4.83289	chr4.22239130_C	chr10.97763449_T	FALSE
0.0471767	3.61e-06	-4.63745	chr4.22239130_C	chr10.97797154_A	FALSE
0.0396383	1.3e-06	-4.84464	chr4.22239130_C	chr10.97850151_C	FALSE
0.0498951	4.72e-06	-4.58152	chr4.22239130_C	chr10.97783249_G	FALSE
0.0471501	3.52e-06	-4.64258	chr4.22239130_C	chr10.98088054_T	FALSE
0.0450599	2.68e-06	-4.69896	chr4.22239130_C	chr10.98073746_A	FALSE
0.0433572	2.2e-06	-4.7387	chr6.29672431_C	chr2.100733429_T	FALSE
0.0498907	4.67e-06	-4.58355	chr6.29672431_C	chr2.100420528_A	FALSE
0.0471767	3.54e-06	-4.64152	chr6.29672431_C	chr2.100489011_C	FALSE
0.0492237	4.39e-06	-4.59663	chr6.29672431_C	chr2.99689560_G	FALSE
0.048775	4.28e-06	-4.60164	chr6.29672431_C	chr2.100363209_T	FALSE
0.0420079	1.74e-06	-4.78686	chr6.29672431_C	chr2.99958599_G	FALSE
0.0406756	1.53e-06	-4.81262	chr6.29672431_C	chr2.100652220_G	FALSE
0.0467654	3.37e-06	-4.65188	chr6.29672431_C	chr2.100615803_C	FALSE
0.0491676	4.37e-06	-4.59748	chr6.29672431_C	chr8.75800496_G	FALSE
0.048775	4.28e-06	-4.60168	chr6.29672431_C	chr8.75721623_C	FALSE
0.0498907	4.69e-06	-4.58287	chr6.29672431_C	chr2.103574144_A	FALSE
0.0457092	2.91e-06	-4.68186	chr6.29672431_C	chr2.100638715_G	FALSE
0.0304979	4.23e-07	-5.06444	chr6.29672431_C	chr8.76381751_A	FALSE
0.0464294	3.19e-06	-4.66286	chr6.29672431_C	chr2.100292259_C	FALSE
0.0353102	6.73e-07	-4.97488	chr6.29672431_C	chr8.76360156_G	FALSE
0.0476171	3.77e-06	-4.62808	chr6.29672431_C	chr8.76116707_T	FALSE
0.0436114	2.29e-06	-4.73119	chr6.29672431_C	chr8.76002554_G	FALSE
0.0461896	3.13e-06	-4.66716	chr6.29672431_C	chr2.100639312_A	FALSE
0.0467654	3.36e-06	-4.65232	chr6.29672431_C	chr2.100631122_A	FALSE
0.0370138	8.5e-07	-4.92911	chr6.29672431_C	chr8.75483715_T	FALSE
0.0426036	1.88e-06	-4.77131	chr6.29672431_C	chr2.106437708_T	FALSE
0.0399145	1.42e-06	-4.82701	chr6.29672431_C	chr2.106692375_T	FALSE
0.0428034	1.99e-06	-4.75991	chr6.29672431_C	chr2.106526507_T	FALSE
0.049064	4.35e-06	-4.59851	chr6.29672431_C	chr2.106716257_C	FALSE
0.0407885	1.55e-06	-4.80978	chr6.29672431_C	chr2.106825714_A	FALSE
0.0471827	3.65e-06	4.63497	chr19.24449265_G	chr7.129508581_A	FALSE
0.0257206	2.56e-07	-5.15961	chr1.277878039_A	chr2.57386662_T	FALSE
0.0214418	1.07e-07	-5.32221	chr1.277878039_A	chr2.57386477_T	FALSE
0.0237818	1.92e-07	-5.21377	chr4.22344502_C	chr10.97702372_G	FALSE
0.0486243	4.24e-06	-4.60371	chr4.22344502_C	chr10.97349875_G	FALSE
0.0461716	3.1e-06	-4.66867	chr4.22344502_C	chr10.97376192_C	FALSE
0.042641	1.91e-06	-4.76756	chr4.22344502_C	chr10.97451232_T	FALSE
0.0435004	2.24e-06	-4.73566	chr4.22344502_C	chr10.97431117_A	FALSE
0.0378726	9.5e-07	-4.90725	chr4.22344502_C	chr10.97623344_T	FALSE
0.0495539	4.52e-06	-4.59024	chr4.22344502_C	chr10.96763180_A	FALSE
0.035823	7.38e-07	-4.9568	chr4.22344502_C	chr10.97763449_T	FALSE
0.0400705	1.47e-06	-4.82107	chr4.22344502_C	chr10.97797154_A	FALSE
0.0344121	6.02e-07	-4.99631	chr4.22344502_C	chr10.97850151_C	FALSE
0.0430919	2.08e-06	-4.75049	chr4.22344502_C	chr10.97783249_G	FALSE
0.0430919	2.06e-06	-4.75259	chr4.22344502_C	chr10.97979120_A	FALSE
0.0457348	2.92e-06	-4.68097	chr4.22344502_C	chr10.98097554_G	FALSE
0.0399145	1.42e-06	-4.82746	chr4.22344502_C	chr10.98088054_T	FALSE
0.038784	1.07e-06	-4.88395	chr4.22344502_C	chr10.98073746_A	FALSE
0.0458621	2.99e-06	-4.67605	chr4.22344502_C	chr10.97951662_A	FALSE
0.0471767	3.62e-06	-4.63695	chr4.22344502_C	chr10.97179528_T	FALSE
0.0481993	3.99e-06	4.61646	chr5.108856710_T	chr8.82967446_A	FALSE
0.0326161	5.12e-07	-5.02785	chr10.111023465_G	chr6.28354772_G	FALSE
0.0470068	3.45e-06	4.64694	chr19.24213093_A	chr7.129508581_A	FALSE
0.0471767	3.58e-06	4.63895	chr7.129049550_A	chr19.25681473_A	FALSE
0.0480348	3.86e-06	-4.6236	chr7.129049550_A	chr16.49042570_G	FALSE
0.0498281	4.63e-06	-4.58558	chr7.129049550_A	chr16.48977900_C	FALSE
0.0384862	1.01e-06	4.89516	chr7.129049550_A	chr19.25680879_C	FALSE
0.0477698	3.79e-06	-4.62702	chr1.276102350_A	chr1.187262893_G	TRUE
0.0443652	2.41e-06	-4.72033	chr1.276102350_A	chr2.57386662_T	FALSE
0.0292604	3.82e-07	5.08391	chr2.61233894_C	chr7.112714136_A	FALSE
0.0239127	2.01e-07	5.20507	chr2.61233894_C	chr7.112695628_A	FALSE
0.0228295	1.4e-07	5.27218	chr2.61233894_C	chr7.112718973_T	FALSE
0.0265189	2.68e-07	5.15073	chr2.61233894_C	chr7.112708111_G	FALSE
0.0467068	3.29e-06	-4.65647	chr4.22306163_C	chr10.97702372_G	FALSE
0.0498951	4.71e-06	4.58195	chr2.61174749_C	chr7.112718973_T	FALSE
0.0397787	1.33e-06	-4.84124	chr3.112225747_C	chr11.86345475_A	FALSE
0.0468945	3.41e-06	-4.64935	chr9.64162272_C	chr9.45917573_G	TRUE
0.0492486	4.4e-06	-4.59609	chr9.64162272_C	chr9.47006406_G	TRUE
0.0465017	3.25e-06	4.6588	chr3.110363055_C	chr11.86345475_A	FALSE
0.0353102	6.72e-07	-4.9749	chr3.112471228_T	chr11.86345475_A	FALSE
0.0241809	2.14e-07	-5.19319	chr4.22289673_C	chr10.97702372_G	FALSE
0.0495095	4.51e-06	-4.59105	chr4.22289673_C	chr10.97376192_C	FALSE
0.0447637	2.58e-06	-4.70684	chr4.22289673_C	chr10.97451232_T	FALSE
0.0467654	3.3e-06	-4.65573	chr4.22289673_C	chr10.97431117_A	FALSE
0.0384862	1.01e-06	-4.89496	chr4.22289673_C	chr10.97623344_T	FALSE
0.0368647	8.3e-07	-4.93389	chr4.22289673_C	chr10.97763449_T	FALSE
0.0446554	2.55e-06	-4.70907	chr4.22289673_C	chr10.97797154_A	FALSE
0.0361771	7.93e-07	-4.94283	chr4.22289673_C	chr10.97850151_C	FALSE
0.0455582	2.88e-06	-4.68411	chr4.22289673_C	chr10.97783249_G	FALSE
0.0467654	3.33e-06	-4.65383	chr4.22289673_C	chr10.97979120_A	FALSE
0.0457754	2.95e-06	-4.67917	chr4.22289673_C	chr10.98097554_G	FALSE
0.0399534	1.45e-06	-4.82319	chr4.22289673_C	chr10.98088054_T	FALSE
0.0389528	1.1e-06	-4.87879	chr4.22289673_C	chr10.98073746_A	FALSE
0.0470281	3.45e-06	4.64659	chr3.111108968_A	chr11.86345475_A	FALSE
0.0308274	4.37e-07	-5.05804	chr2.222531643_G	chr5.32289554_G	FALSE
0.0428034	1.96e-06	-4.76238	chr2.222531643_G	chr5.32418022_C	FALSE
0.0371266	8.63e-07	-4.92616	chr2.222531643_G	chr5.32305135_G	FALSE
0.0358938	7.41e-07	-4.956	chr3.112294735_C	chr11.86345475_A	FALSE
0.0421779	1.81e-06	-4.77903	chr1.196058366_C	chr6.44379550_A	FALSE
0.0481981	3.94e-06	4.61905	chr3.111440006_A	chr1.144075771_G	FALSE
0.0382216	9.79e-07	-4.90138	chr2.222463679_T	chr5.15827750_T	FALSE
0.0481272	3.91e-06	-4.62054	chr1.196072324_T	chr10.92617278_A	FALSE
0.0426036	1.89e-06	4.7699	chr7.13666088_C	chr18.65640195_A	FALSE
0.0399145	1.42e-06	4.8274	chr3.110540063_T	chr11.86345475_A	FALSE
0.0408165	1.57e-06	-4.80741	chr5.109919032_T	chr7.87063208_C	FALSE
0.0435812	2.25e-06	-4.73427	chr5.109919032_T	chr7.87474522_C	FALSE
0.0397925	1.34e-06	-4.83928	chr5.109919032_T	chr7.87461750_T	FALSE
0.0482637	4.04e-06	-4.61417	chr3.137713366_C	chr7.80861739_C	FALSE
0.0481993	3.99e-06	-4.6163	chr3.137713366_C	chr7.80879116_C	FALSE
0.0486749	4.26e-06	-4.60279	chr3.137713366_C	chr7.80252518_G	FALSE
0.0461716	3.11e-06	-4.66837	chr3.137713366_C	chr7.80306418_G	FALSE
0.0361771	7.79e-07	-4.94616	chr3.137713366_C	chr7.80581433_T	FALSE
0.0466447	3.28e-06	-4.65696	chr3.137713366_C	chr7.80494409_C	FALSE
0.0468054	3.38e-06	-4.65112	chr3.137713366_C	chr7.80966258_G	FALSE
0.0367692	8.26e-07	4.93484	chr2.48426197_T	chr11.85159124_T	FALSE
0.0416914	1.66e-06	4.7961	chr2.48426197_T	chr11.84122172_A	FALSE
0.039493	1.2e-06	4.86153	chr2.48426197_T	chr11.84094276_T	FALSE
0.0355417	6.98e-07	4.96761	chr2.48426197_T	chr11.84019517_G	FALSE
0.028354	3.3e-07	5.11163	chr2.48426197_T	chr11.84807362_G	FALSE
0.0239011	1.99e-07	5.20654	chr2.48426197_T	chr11.84772356_C	FALSE
0.0274029	2.99e-07	5.13054	chr2.48426197_T	chr11.84743918_T	FALSE
0.0361526	7.69e-07	4.94877	chr2.48426197_T	chr11.84988242_C	FALSE
0.0361526	7.69e-07	4.94877	chr2.48426197_T	chr11.84997950_C	FALSE
0.0239142	2.03e-07	5.20346	chr2.48426197_T	chr11.84900016_G	FALSE
0.0244269	2.19e-07	5.18864	chr2.48426197_T	chr11.84942356_G	FALSE
0.0378726	9.43e-07	4.90861	chr2.48426197_T	chr11.84736704_A	FALSE
0.0310677	4.64e-07	5.04654	chr2.48426197_T	chr11.84979498_G	FALSE
0.0467654	3.35e-06	4.65268	chr2.48426197_T	chr11.85244782_A	FALSE
0.0339912	5.75e-07	5.00529	chr2.48426197_T	chr11.85221347_G	FALSE
0.0371266	8.63e-07	4.92603	chr2.48426197_T	chr11.84844382_G	FALSE
0.0457348	2.92e-06	4.6811	chr3.111892406_A	chr1.144075771_G	FALSE
0.0456065	2.89e-06	4.68357	chr3.110441488_A	chr11.86345475_A	FALSE
0.0467654	3.34e-06	-4.65373	chr3.112362375_A	chr11.86345475_A	FALSE
0.0482637	4.04e-06	-4.61414	chr3.137674128_A	chr7.80581433_T	FALSE
0.0438075	2.31e-06	4.72927	chr2.48408034_G	chr11.85159124_T	FALSE
0.0483205	4.06e-06	4.61295	chr2.48408034_G	chr11.84094276_T	FALSE
0.0488096	4.29e-06	4.60116	chr2.48408034_G	chr11.84019517_G	FALSE
0.0405453	1.51e-06	4.8151	chr2.48408034_G	chr11.84807362_G	FALSE
0.0378726	9.38e-07	4.90971	chr2.48408034_G	chr11.84772356_C	FALSE
0.0398334	1.37e-06	4.83436	chr2.48408034_G	chr11.84743918_T	FALSE
0.0471827	3.65e-06	4.635	chr2.48408034_G	chr11.84988242_C	FALSE
0.0471827	3.65e-06	4.635	chr2.48408034_G	chr11.84997950_C	FALSE
0.0378726	9.36e-07	4.9101	chr2.48408034_G	chr11.84900016_G	FALSE
0.039245	1.16e-06	4.86857	chr2.48408034_G	chr11.84942356_G	FALSE
0.047475	3.71e-06	4.63165	chr2.48408034_G	chr11.84736704_A	FALSE
0.0436114	2.27e-06	4.73259	chr2.48408034_G	chr11.84979498_G	FALSE
0.0410238	1.58e-06	4.80546	chr2.48408034_G	chr11.85221347_G	FALSE
0.0468054	3.38e-06	4.65113	chr2.48408034_G	chr11.84844382_G	FALSE
0.0378726	9.17e-07	-4.91418	chr1.275707472_T	chr2.57386662_T	FALSE
0.0428034	1.98e-06	-4.76039	chr1.275707472_T	chr2.57386477_T	FALSE
0.0246362	2.23e-07	5.1852	chr7.129508581_A	chr19.25681473_A	FALSE
0.0447637	2.58e-06	4.70691	chr7.129508581_A	chr19.25625895_A	FALSE
0.0251888	2.45e-07	5.16762	chr7.129508581_A	chr19.25680879_C	FALSE
0.0497642	4.58e-06	-4.58762	chr3.137587877_A	chr7.80252518_G	FALSE
0.0457348	2.93e-06	-4.68077	chr3.137587877_A	chr7.80306418_G	FALSE
0.0420079	1.72e-06	-4.78937	chr3.137587877_A	chr7.80581433_T	FALSE
0.0468945	3.41e-06	-4.64894	chr3.137587877_A	chr7.79961094_G	FALSE
0.0475794	3.73e-06	-4.63073	chr3.137587877_A	chr7.80966258_G	FALSE
0.0491889	4.38e-06	-4.59704	chr3.137587877_A	chr7.79769436_C	FALSE
0.0471827	3.64e-06	4.63559	chr3.137980556_G	chr7.80581433_T	FALSE
0.0393245	1.17e-06	4.86674	chr3.137980556_G	chr5.145888605_T	FALSE
0.0444009	2.48e-06	4.71489	chr1.186669914_G	chr17.28089069_C	FALSE
0.0469458	3.43e-06	-4.64782	chr7.129950282_G	chr5.58707221_A	FALSE
0.0428034	1.94e-06	4.76444	chr7.129950282_G	chr5.58420829_G	FALSE
0.046177	3.11e-06	4.66791	chr3.137701759_G	chr7.80581433_T	FALSE
0.02189	1.25e-07	-5.29271	chr10.110930702_G	chr6.28354772_G	FALSE
0.0388154	1.08e-06	-4.88177	chr10.110930702_G	chr6.28254818_G	FALSE
0.0478065	3.81e-06	-4.62612	chr10.110930702_G	chr6.27594038_T	FALSE
0.0471767	3.63e-06	-4.63647	chr10.110930702_G	chr6.28122390_C	FALSE
0.0421354	1.79e-06	-4.78055	chr10.110930702_G	chr6.27633450_C	FALSE
0.0464939	3.23e-06	-4.66046	chr10.110930702_G	chr6.27940562_A	FALSE
0.049838	4.64e-06	-4.58478	chr10.95933432_C	chr4.23226790_T	FALSE
0.0493855	4.47e-06	4.593	chr3.110764103_T	chr1.144075771_G	FALSE
0.0475846	3.75e-06	4.62924	chr2.242873419_A	chr2.244235995_T	TRUE
0.0353957	6.81e-07	4.9725	chr2.242873419_A	chr2.244357102_C	TRUE
0.0483857	4.07e-06	4.61215	chr2.101308417_A	chr5.135603518_A	FALSE
0.0377882	9.09e-07	-4.91595	chr11.85159124_T	chr2.48473993_G	FALSE
0.0471767	3.57e-06	4.63971	chr11.85159124_T	chr2.47826875_C	FALSE
0.0214002	9.98e-08	5.33409	chr11.85159124_T	chr2.47959251_C	FALSE
0.037501	8.92e-07	-4.91967	chr11.85159124_T	chr2.47863634_T	FALSE
0.0458863	3e-06	-4.67555	chr11.85159124_T	chr2.47135065_G	FALSE
0.0396383	1.29e-06	-4.84688	chr11.85159124_T	chr2.47675100_G	FALSE
0.0425501	1.85e-06	4.7745	chr11.85159124_T	chr2.48362345_C	FALSE
0.0450724	2.7e-06	-4.6969	chr11.85159124_T	chr2.47409745_T	FALSE
0.0482637	4.03e-06	4.61453	chr3.111033085_C	chr11.86345475_A	FALSE
0.0455161	2.84e-06	4.68682	chr2.101355376_G	chr5.135603518_A	FALSE
0.0459498	3.03e-06	4.67374	chr3.111057107_G	chr11.86345475_A	FALSE
0.0471827	3.64e-06	4.63563	chr5.73178278_A	chr15.63260992_T	FALSE
0.0472481	3.68e-06	-4.63351	chr4.22210021_A	chr10.97064724_T	FALSE
0.0468945	3.4e-06	-4.64966	chr4.22210021_A	chr10.97131700_C	FALSE
0.0231873	1.62e-07	-5.24525	chr4.22210021_A	chr10.97702372_G	FALSE
0.0461716	3.09e-06	-4.66974	chr4.22210021_A	chr10.97158824_A	FALSE
0.0441619	2.36e-06	-4.72467	chr4.22210021_A	chr10.97349875_G	FALSE
0.0420079	1.71e-06	-4.78961	chr4.22210021_A	chr10.97376192_C	FALSE
0.0399145	1.43e-06	-4.82621	chr4.22210021_A	chr10.97451232_T	FALSE
0.0499701	4.79e-06	-4.5785	chr4.22210021_A	chr10.97034412_A	FALSE
0.0417272	1.67e-06	-4.79468	chr4.22210021_A	chr10.97431117_A	FALSE
0.0370138	8.52e-07	-4.92876	chr4.22210021_A	chr10.97623344_T	FALSE
0.0455095	2.82e-06	-4.6883	chr4.22210021_A	chr10.96763180_A	FALSE
0.0334762	5.58e-07	-5.01111	chr4.22210021_A	chr10.97763449_T	FALSE
0.0400119	1.46e-06	-4.82216	chr4.22210021_A	chr10.97797154_A	FALSE
0.0342552	5.89e-07	-5.00054	chr4.22210021_A	chr10.97850151_C	FALSE
0.0430919	2.09e-06	-4.74985	chr4.22210021_A	chr10.97783249_G	FALSE
0.0433155	2.19e-06	-4.7404	chr4.22210021_A	chr10.97979120_A	FALSE
0.0428844	2.02e-06	-4.75673	chr4.22210021_A	chr10.98097554_G	FALSE
0.0382135	9.73e-07	-4.90247	chr4.22210021_A	chr10.98088054_T	FALSE
0.0387154	1.03e-06	-4.89035	chr4.22210021_A	chr10.98073746_A	FALSE
0.0450724	2.7e-06	-4.69747	chr4.22210021_A	chr10.97951662_A	FALSE
0.0480282	3.85e-06	-4.62379	chr4.22210021_A	chr10.97179528_T	FALSE
0.0498907	4.7e-06	4.58233	chr3.111941466_G	chr1.144075771_G	FALSE
0.0498907	4.7e-06	4.58219	chr1.143926410_T	chr3.111065692_C	FALSE
0.0466369	3.28e-06	-4.6574	chr19.25664248_C	chr5.29731218_A	FALSE
0.0430919	2.09e-06	4.74924	chr3.111109097_C	chr1.144075771_G	FALSE
0.0492876	4.43e-06	4.59462	chr5.27966999_T	chr7.139246453_G	FALSE
0.0498281	4.62e-06	-4.58607	chr10.97320598_A	chr4.23170485_C	FALSE
0.0372336	8.76e-07	-4.92324	chr10.97320598_A	chr4.23109105_C	FALSE
0.0399145	1.4e-06	-4.83004	chr9.60393465_A	chr1.129078085_A	FALSE
0.0480531	3.87e-06	4.62312	chr5.112893558_G	chr8.82967446_A	FALSE
0.0481361	3.93e-06	4.61944	chr5.112893558_G	chr8.83031626_C	FALSE
0.0383613	9.97e-07	-4.89777	chr3.112790166_A	chr11.86345475_A	FALSE
0.0482311	4.02e-06	-4.61507	chr1.280699113_T	chr1.279246961_T	TRUE
0.048508	4.18e-06	-4.60669	chr11.84122172_A	chr2.48473993_G	FALSE
0.0422899	1.82e-06	-4.77705	chr2.101389343_C	chr9.113328505_T	FALSE
0.0436114	2.29e-06	-4.73137	chr2.101520444_C	chr9.113328505_T	FALSE
0.0484052	4.09e-06	4.61123	chr3.110761715_G	chr11.86345475_A	FALSE
0.0467654	3.36e-06	-4.65199	chr6.29617871_C	chr2.100733429_T	FALSE
0.0421779	1.81e-06	-4.77911	chr3.138218923_C	chr7.80581433_T	FALSE
0.0472035	3.67e-06	-4.63419	chr3.137821297_T	chr7.80861739_C	FALSE
0.0475846	3.76e-06	-4.62885	chr3.137821297_T	chr7.80879116_C	FALSE
0.0453504	2.78e-06	-4.69125	chr3.137821297_T	chr7.80252518_G	FALSE
0.0431276	2.14e-06	-4.74457	chr3.137821297_T	chr7.81055989_A	FALSE
0.0420425	1.75e-06	-4.78542	chr3.137821297_T	chr7.80306418_G	FALSE
0.0359424	7.49e-07	-4.95378	chr3.137821297_T	chr7.80581433_T	FALSE
0.0498281	4.62e-06	-4.58581	chr3.137821297_T	chr7.81045635_A	FALSE
0.0443652	2.43e-06	-4.71911	chr3.137821297_T	chr7.80966258_G	FALSE
0.0471501	3.49e-06	-4.64439	chr3.137821297_T	chr7.79769436_C	FALSE
0.0461716	3.08e-06	-4.6703	chr1.277221715_C	chr2.57386662_T	FALSE
0.0408165	1.56e-06	-4.80825	chr1.277221715_C	chr2.57386477_T	FALSE
0.0455095	2.82e-06	-4.68832	chr4.23170485_C	chr10.97064724_T	FALSE
0.0421882	1.81e-06	-4.77828	chr4.23170485_C	chr10.97131700_C	FALSE
0.0325089	5.05e-07	-5.03022	chr4.23170485_C	chr10.97702372_G	FALSE
0.0440043	2.33e-06	-4.72736	chr4.23170485_C	chr10.97544848_T	FALSE
0.0485059	4.17e-06	-4.60717	chr4.23170485_C	chr10.97158824_A	FALSE
0.0457092	2.91e-06	-4.68175	chr4.23170485_C	chr10.97507830_T	FALSE
0.0443652	2.44e-06	-4.71825	chr4.23170485_C	chr10.97349875_G	FALSE
0.0421354	1.79e-06	-4.78081	chr4.23170485_C	chr10.97376192_C	FALSE
0.0378726	9.47e-07	-4.90793	chr4.23170485_C	chr10.97451232_T	FALSE
0.0484562	4.14e-06	-4.60859	chr4.23170485_C	chr10.97034412_A	FALSE
0.0383613	9.97e-07	-4.89778	chr4.23170485_C	chr10.97431117_A	FALSE
0.0447637	2.58e-06	-4.70646	chr4.23170485_C	chr10.97567684_A	FALSE
0.0391269	1.12e-06	-4.87432	chr4.23170485_C	chr10.97623344_T	FALSE
0.0436114	2.28e-06	-4.73163	chr4.23170485_C	chr10.95876172_C	FALSE
0.0398846	1.39e-06	-4.83141	chr4.23170485_C	chr10.96763180_A	FALSE
0.0370138	8.48e-07	-4.92957	chr4.23170485_C	chr10.97763449_T	FALSE
0.0390935	1.11e-06	-4.87642	chr4.23170485_C	chr10.97797154_A	FALSE
0.0395277	1.24e-06	-4.85504	chr4.23170485_C	chr10.97850151_C	FALSE
0.0461896	3.12e-06	-4.66737	chr4.23170485_C	chr10.97192663_A	FALSE
0.0435812	2.25e-06	-4.73444	chr4.23170485_C	chr10.97979120_A	FALSE
0.0471501	3.5e-06	-4.64379	chr4.23170485_C	chr10.98097554_G	FALSE
0.0413789	1.61e-06	-4.80187	chr4.23170485_C	chr10.98088054_T	FALSE
0.0395277	1.23e-06	-4.85599	chr4.23170485_C	chr10.98073746_A	FALSE
0.0498951	4.72e-06	-4.58131	chr4.23170485_C	chr10.96520415_A	FALSE
0.049679	4.56e-06	4.5888	chr4.23170485_C	chr10.100494217_A	FALSE
0.0456746	2.9e-06	4.68235	chr4.23170485_C	chr10.100517222_A	FALSE
0.0450599	2.65e-06	4.70083	chr3.110604421_A	chr11.86345475_A	FALSE
0.0498951	4.73e-06	4.58084	chr1.144075771_G	chr3.110196441_A	FALSE
0.0428034	1.96e-06	4.76218	chr1.144075771_G	chr3.111344453_C	FALSE
0.0455175	2.85e-06	4.68593	chr1.144075771_G	chr3.111065692_C	FALSE
0.0482712	4.04e-06	-4.6138	chr1.144075771_G	chr3.111034732_T	FALSE
0.0468945	3.42e-06	-4.64883	chr1.144075771_G	chr3.110606688_A	FALSE
0.0382216	9.82e-07	-4.90079	chr1.144075771_G	chr3.109909704_G	FALSE
0.0430919	2.11e-06	-4.74795	chr4.21889708_G	chr10.97702372_G	FALSE
0.0484836	4.17e-06	-4.60746	chr4.21889708_G	chr10.97763449_T	FALSE
0.049662	4.55e-06	-4.5891	chr4.21889708_G	chr10.97797154_A	FALSE
0.0482821	4.04e-06	-4.61369	chr4.21889708_G	chr10.97850151_C	FALSE
0.0484052	4.1e-06	-4.61065	chr4.21889708_G	chr10.98088054_T	FALSE
0.0497965	4.59e-06	-4.58725	chr4.21889708_G	chr10.98073746_A	FALSE
0.0470281	3.45e-06	4.64671	chr3.138160783_G	chr7.80581433_T	FALSE
0.0446554	2.55e-06	-4.70891	chr10.93296552_C	chr1.196093929_T	FALSE
0.0289281	3.47e-07	-5.10223	chr1.277090402_C	chr2.57386662_T	FALSE
0.0339912	5.78e-07	-5.00422	chr1.277090402_C	chr2.57386477_T	FALSE
0.0499701	4.78e-06	4.57863	chr7.129964950_C	chr5.58345909_T	FALSE
0.0484836	4.17e-06	-4.60755	chr7.129964950_C	chr5.58707221_A	FALSE
0.0371266	8.68e-07	4.9251	chr7.129964950_C	chr5.58420829_G	FALSE
0.0419272	1.69e-06	-4.79282	chr2.101495548_G	chr9.113328505_T	FALSE
0.0357941	7.19e-07	-4.9618	chr10.97064724_T	chr4.23109105_C	FALSE
0.0476171	3.77e-06	-4.62855	chr10.97064724_T	chr4.21955965_A	FALSE
0.0450599	2.69e-06	-4.69804	chr10.97064724_T	chr4.23294743_C	FALSE
0.0491676	4.37e-06	-4.59746	chr10.97064724_T	chr4.23058227_A	FALSE
0.031644	4.82e-07	-5.03944	chr10.97064724_T	chr4.23226790_T	FALSE
0.0471827	3.64e-06	-4.63577	chr10.97064724_T	chr4.23139915_T	FALSE
0.0467654	3.36e-06	-4.65199	chr6.29625283_T	chr2.100733429_T	FALSE
0.0471767	3.57e-06	-4.63966	chr2.101638993_G	chr9.113328505_T	FALSE
0.0353102	6.71e-07	4.97539	chr3.111087684_G	chr11.86345475_A	FALSE
0.0310095	4.54e-07	-5.05075	chr4.23109105_C	chr10.97131700_C	FALSE
0.0456215	2.89e-06	-4.68298	chr4.23109105_C	chr10.95950336_C	FALSE
0.0406756	1.53e-06	-4.8124	chr4.23109105_C	chr10.97276297_G	FALSE
0.0397925	1.34e-06	-4.83833	chr4.23109105_C	chr10.96861121_T	FALSE
0.0182842	6.42e-08	-5.4141	chr4.23109105_C	chr10.97702372_G	FALSE
0.0289419	3.48e-07	-5.10131	chr4.23109105_C	chr10.97544848_T	FALSE
0.0378726	9.25e-07	-4.91254	chr4.23109105_C	chr10.97158824_A	FALSE
0.0456146	2.89e-06	-4.68327	chr4.23109105_C	chr10.96572124_G	FALSE
0.0332412	5.39e-07	-5.01769	chr4.23109105_C	chr10.97507830_T	FALSE
0.0310095	4.56e-07	-5.04976	chr4.23109105_C	chr10.97349875_G	FALSE
0.0410238	1.59e-06	-4.8054	chr4.23109105_C	chr10.97299149_A	FALSE
0.028354	3.29e-07	-5.11208	chr4.23109105_C	chr10.97376192_C	FALSE
0.0231873	1.63e-07	-5.24383	chr4.23109105_C	chr10.97451232_T	FALSE
0.0384135	1e-06	-4.89703	chr4.23109105_C	chr10.97034412_A	FALSE
0.0231873	1.72e-07	-5.23404	chr4.23109105_C	chr10.97431117_A	FALSE
0.0292604	3.81e-07	-5.08444	chr4.23109105_C	chr10.97567684_A	FALSE
0.0231873	1.56e-07	-5.25189	chr4.23109105_C	chr10.97623344_T	FALSE
0.035619	7.04e-07	-4.96603	chr4.23109105_C	chr10.95876172_C	FALSE
0.0413789	1.61e-06	-4.80213	chr4.23109105_C	chr10.96604664_G	FALSE
0.0292604	3.79e-07	-5.08534	chr4.23109105_C	chr10.96763180_A	FALSE
0.0228295	1.4e-07	-5.27223	chr4.23109105_C	chr10.97763449_T	FALSE
0.0407885	1.55e-06	-4.80934	chr4.23109105_C	chr10.96656597_T	FALSE
0.021672	1.23e-07	-5.2958	chr4.23109105_C	chr10.97797154_A	FALSE
0.0234703	1.85e-07	-5.2209	chr4.23109105_C	chr10.97850151_C	FALSE
0.0366806	8.17e-07	-4.93682	chr4.23109105_C	chr10.97783249_G	FALSE
0.035823	7.36e-07	-4.95731	chr4.23109105_C	chr10.97192663_A	FALSE
0.0248109	2.34e-07	-5.17638	chr4.23109105_C	chr10.97979120_A	FALSE
0.0308664	4.39e-07	-5.05731	chr4.23109105_C	chr10.98097554_G	FALSE
0.0237818	1.92e-07	-5.21334	chr4.23109105_C	chr10.98088054_T	FALSE
0.0228952	1.44e-07	-5.26653	chr4.23109105_C	chr10.98073746_A	FALSE
0.035823	7.34e-07	-4.95785	chr4.23109105_C	chr10.97951662_A	FALSE
0.0402644	1.48e-06	-4.81853	chr4.23109105_C	chr10.96520415_A	FALSE
0.04228	1.82e-06	4.77719	chr4.23109105_C	chr10.100494217_A	FALSE
0.0359424	7.51e-07	4.95339	chr4.23109105_C	chr10.100517222_A	FALSE
0.0450599	2.69e-06	4.69801	chr4.23109105_C	chr10.100433538_A	FALSE
0.0481272	3.92e-06	-4.62039	chr4.22772959_G	chr10.97702372_G	FALSE
0.0464939	3.21e-06	-4.66172	chr4.23005307_A	chr10.97272676_G	FALSE
0.0214002	9.8e-08	-5.33738	chr10.110951474_G	chr6.28354772_G	FALSE
0.0357575	7.12e-07	-4.96387	chr10.110951474_G	chr6.28254818_G	FALSE
0.0494495	4.48e-06	-4.59211	chr10.110951474_G	chr6.27346129_G	FALSE
0.0452288	2.74e-06	-4.6939	chr10.110951474_G	chr6.27594038_T	FALSE
0.0445373	2.5e-06	-4.71275	chr10.110951474_G	chr6.28122390_C	FALSE
0.0395966	1.26e-06	-4.85123	chr10.110951474_G	chr6.27633450_C	FALSE
0.0436074	2.26e-06	-4.7338	chr10.110951474_G	chr6.27940562_A	FALSE
0.0246362	2.29e-07	-5.18046	chr10.110987336_T	chr6.28354772_G	FALSE
0.0400705	1.46e-06	-4.82127	chr10.110987336_T	chr6.28254818_G	FALSE
0.0492876	4.41e-06	-4.59561	chr10.110987336_T	chr6.28122390_C	FALSE
0.0450414	2.64e-06	-4.7018	chr10.110987336_T	chr6.27633450_C	FALSE
0.0471767	3.63e-06	-4.63627	chr10.110987336_T	chr6.27940562_A	FALSE
0.0431342	2.15e-06	4.74417	chr3.111841092_C	chr11.86345475_A	FALSE
0.0273416	2.95e-07	-5.13305	chr11.84807362_G	chr2.48473993_G	FALSE
0.039245	1.16e-06	4.86817	chr11.84807362_G	chr2.47826875_C	FALSE
0.0154524	4.48e-08	5.47835	chr11.84807362_G	chr2.47959251_C	FALSE
0.0292604	3.81e-07	-5.08446	chr11.84807362_G	chr2.47863634_T	FALSE
0.0464939	3.23e-06	-4.6605	chr11.84807362_G	chr2.47769754_A	FALSE
0.0453086	2.76e-06	-4.69291	chr11.84807362_G	chr2.48562680_G	FALSE
0.0486243	4.24e-06	-4.60368	chr11.84807362_G	chr2.48512092_A	FALSE
0.0487725	4.28e-06	-4.60184	chr11.84807362_G	chr2.47423656_G	FALSE
0.0430919	2.07e-06	-4.75148	chr11.84807362_G	chr2.47135065_G	FALSE
0.0334948	5.59e-07	-5.01059	chr11.84807362_G	chr2.47675100_G	FALSE
0.0397925	1.34e-06	4.83829	chr11.84807362_G	chr2.48362345_C	FALSE
0.0397925	1.34e-06	-4.83873	chr11.84807362_G	chr2.47409745_T	FALSE
0.0498907	4.68e-06	-4.58302	chr11.84807362_G	chr2.47308478_A	FALSE
0.0467654	3.36e-06	-4.65192	chr3.138267773_G	chr7.80581433_T	FALSE
0.049625	4.54e-06	-4.58953	chr10.97131700_C	chr4.23003794_C	FALSE
0.0457348	2.92e-06	-4.68126	chr10.97131700_C	chr4.21955965_A	FALSE
0.0420079	1.72e-06	-4.78887	chr10.97131700_C	chr4.23294743_C	FALSE
0.045847	2.98e-06	-4.67721	chr10.97131700_C	chr4.23058227_A	FALSE
0.0281673	3.16e-07	-5.11985	chr10.97131700_C	chr4.23226790_T	FALSE
0.0444199	2.48e-06	-4.71453	chr10.97131700_C	chr4.23139915_T	FALSE
0.0472035	3.67e-06	-4.63394	chr10.95950336_C	chr4.23294743_C	FALSE
0.0430919	2.09e-06	-4.74954	chr10.95950336_C	chr4.23226790_T	FALSE
0.0361771	7.94e-07	-4.94241	chr4.21914149_G	chr10.97702372_G	FALSE
0.0428034	1.95e-06	-4.76364	chr4.21914149_G	chr10.97763449_T	FALSE
0.0426036	1.88e-06	-4.77091	chr4.21914149_G	chr10.97850151_C	FALSE
0.0443714	2.46e-06	-4.71622	chr4.21914149_G	chr10.98088054_T	FALSE
0.0426036	1.89e-06	-4.76952	chr4.21914149_G	chr10.98073746_A	FALSE
0.0481168	3.91e-06	-4.62077	chr1.193973189_G	chr6.44379550_A	FALSE
0.0432633	2.17e-06	-4.74204	chr1.278195093_G	chr2.57386662_T	FALSE
0.0446554	2.54e-06	-4.70955	chr1.278195093_G	chr2.57386477_T	FALSE
0.0282926	3.26e-07	-5.11374	chr4.22696000_C	chr10.97702372_G	FALSE
0.0484082	4.12e-06	-4.60979	chr4.22696000_C	chr10.97451232_T	FALSE
0.0499701	4.77e-06	-4.57898	chr4.22696000_C	chr10.97431117_A	FALSE
0.0355417	6.94e-07	-4.96874	chr4.22696000_C	chr10.97623344_T	FALSE
0.0396383	1.3e-06	-4.8448	chr4.22696000_C	chr10.97763449_T	FALSE
0.0400119	1.46e-06	-4.82213	chr4.22696000_C	chr10.97797154_A	FALSE
0.0451885	2.74e-06	-4.69432	chr4.22696000_C	chr10.97850151_C	FALSE
0.0474726	3.71e-06	-4.63188	chr4.22696000_C	chr10.97979120_A	FALSE
0.0455318	2.86e-06	-4.68548	chr4.22696000_C	chr10.98088054_T	FALSE
0.0448381	2.6e-06	-4.70537	chr4.22696000_C	chr10.98073746_A	FALSE
0.0498907	4.7e-06	-4.58218	chr4.22696000_C	chr10.97951662_A	FALSE
0.0498907	4.69e-06	-4.5828	chr4.22696000_C	chr10.97179528_T	FALSE
0.0399145	1.43e-06	4.82666	chr3.110720931_A	chr11.86345475_A	FALSE
0.049626	4.54e-06	-4.58934	chr2.101183853_T	chr9.113328505_T	FALSE
0.0239142	2.08e-07	-5.19892	chr8.103234525_C	chr16.82742553_A	FALSE
0.0450724	2.72e-06	4.69614	chr8.103234525_C	chr16.83127670_G	FALSE
0.0228295	1.42e-07	-5.26883	chr8.103234525_C	chr16.82814403_T	FALSE
0.0464939	3.24e-06	4.65986	chr8.103234525_C	chr16.83232293_A	FALSE
0.0481993	3.96e-06	-4.61796	chr1.278024058_T	chr1.186324737_C	TRUE
0.0430919	2.08e-06	-4.75043	chr1.194473855_T	chr6.44379550_A	FALSE
0.0231873	1.73e-07	-5.23263	chr11.84772356_C	chr2.48473993_G	FALSE
0.0345976	6.16e-07	4.99189	chr11.84772356_C	chr2.47826875_C	FALSE
0.0131714	2.68e-08	5.56886	chr11.84772356_C	chr2.47959251_C	FALSE
0.0248109	2.36e-07	-5.17475	chr11.84772356_C	chr2.47863634_T	FALSE
0.0430919	2.09e-06	-4.74947	chr11.84772356_C	chr2.47769754_A	FALSE
0.0419381	1.69e-06	-4.79217	chr11.84772356_C	chr2.48562680_G	FALSE
0.0450106	2.63e-06	-4.70248	chr11.84772356_C	chr2.48512092_A	FALSE
0.0484836	4.16e-06	4.60779	chr11.84772356_C	chr2.48674082_C	FALSE
0.0453504	2.77e-06	-4.69196	chr11.84772356_C	chr2.47423656_G	FALSE
0.0412452	1.6e-06	-4.80304	chr11.84772356_C	chr2.47135065_G	FALSE
0.0492876	4.43e-06	-4.59481	chr11.84772356_C	chr2.48804232_C	FALSE
0.029063	3.56e-07	-5.09708	chr11.84772356_C	chr2.47675100_G	FALSE
0.0368838	8.4e-07	4.93137	chr11.84772356_C	chr2.48362345_C	FALSE
0.03691	8.42e-07	-4.93106	chr11.84772356_C	chr2.47409745_T	FALSE
0.0471767	3.57e-06	-4.63975	chr11.84772356_C	chr2.47308478_A	FALSE
0.0486243	4.22e-06	-4.60466	chr11.84772356_C	chr2.48562257_C	FALSE
0.0481993	4e-06	4.61624	chr11.84772356_C	chr2.47410522_T	FALSE
0.0499849	4.79e-06	-4.57829	chr10.96861121_T	chr4.23294743_C	FALSE
0.0467654	3.3e-06	-4.65584	chr10.96861121_T	chr4.23058227_A	FALSE
0.0367692	8.27e-07	-4.9346	chr10.96861121_T	chr4.23226790_T	FALSE
0.0464461	3.2e-06	-4.6625	chr10.96861121_T	chr4.23139915_T	FALSE
0.0471767	3.63e-06	4.63627	chr3.138134258_A	chr7.80581433_T	FALSE
0.0345976	6.2e-07	-4.99071	chr1.193930478_T	chr6.44379550_A	FALSE
0.0471202	3.48e-06	4.64494	chr2.135272185_A	chr8.50754041_T	FALSE
0.0436114	2.29e-06	4.73083	chr2.135272185_A	chr8.50766638_C	FALSE
0.0443714	2.46e-06	-4.71663	chr19.25437845_A	chr5.29731218_A	FALSE
0.0289306	3.48e-07	-5.1017	chr10.97702372_G	chr4.23003794_C	FALSE
0.0214418	1.07e-07	-5.32163	chr10.97702372_G	chr4.21955965_A	FALSE
0.0486243	4.24e-06	-4.60386	chr10.97702372_G	chr4.23307258_A	FALSE
0.0301206	4.13e-07	-5.0688	chr10.97702372_G	chr4.22794621_A	FALSE
0.0306436	4.3e-07	-5.06109	chr10.97702372_G	chr4.23294743_C	FALSE
0.028445	3.33e-07	-5.11005	chr10.97702372_G	chr4.22737818_G	FALSE
0.0215344	1.13e-07	-5.31102	chr10.97702372_G	chr4.23058227_A	FALSE
0.0231873	1.63e-07	-5.24376	chr10.97702372_G	chr4.23226790_T	FALSE
0.0252218	2.48e-07	-5.16599	chr10.97702372_G	chr4.23139915_T	FALSE
[truncated: 2,528 more rows]

## Sheet: 2-way Cartesian Final Pairs
Hubmatch1	chr_Hubmatch1	bp_Hubmatch1	Hubmatch2	chr_Hubmatch2	bp_Hubmatch2	intrachromosomal	pval	QTL_snp1	QTL_snp2	one_QTL	one_ormore_QTL	QTLtoQTL
[truncated: 182 more rows]

[truncated: 22 more sheets: 2-way Cartesian Final Counts, 2-way XOR Pairs, 2-way XOR MLG-Prune Pairs, 2-way XOR Final Pairs, 2-way XOR Final Counts, SignificantXORPermPairs, UniqueXORCompPerms, 3-way Cartesian Triplets, 3-way Cartesian QTL Counts, 3-way XOR Triplets, 3-way XOR QTL Counts, BP_XOR, BP_Intersect, BP_QTL, CC_Intersect, MF_XOR, MF_Intersect, MF_QTL, KEGG_Cart, KEGG_XOR …]
