# Supplementary material for: Interaction models matter: an efficient, flexible computational framework for model-specific investigation of epistasis
Source: BioData Min. 2024 Feb 28;17:7. doi: 10.1186/s13040-024-00358-0 (PMC10900690; doi:10.1186/s13040-024-00358-0)
Supplement: Supplementary file 3 — Additional file 3. S3 File. Raw and final data for Pairwise and 3-way Epistasis in mice. This file contains all significant pairs and triplets found for XOR and Cartesian models in mice and corresponding counts for loci before and after pruning and mapping strategy was applied. It also includes the GO and KEGG pathway analysis for the loci in epistasis after mapping and pruning in mice. [file 13040_2024_358_MOESM3_ESM.xlsx]

## Sheet: Original GWAS QTL
QTL_name	SNP_ID	negLog10P	beta
chr1.47305907_G	rs13475954_G	6.84	0.434
chr2.68831331_G	rs13476765_G	8.79	0.965
chr11.64498796_G	rs4229088_G	6.55	0.83

## Sheet: 2-way Cartesian Pairs
adj_pval	pval	ttest	snp1_name	snp2_name
0.0218568	1.1e-08	5.7417	rs3672274_G	rs13483831_G
0.0289351	2.14e-08	5.62577	rs3656502_C	rs13483831_G
0.0289351	2.11e-08	5.62799	rs6316774_G	rs13483831_G
0.0289351	2.11e-08	-5.62799	rs6317800_C	rs13483831_G
0.0289351	2.16e-08	-5.62356	rs13477225_A	rs3712011_C
0.0247457	1.48e-08	-5.68988	gnf03.079.138_G	rs3712011_C
0.0184749	8.11e-09	-5.79364	rs13477227_G	rs3712011_C
0.0289351	1.98e-08	-5.63886	rs13477228_A	rs3712011_C
0.034688	3.44e-08	-5.54155	rs13477230_C	rs3712011_C
0.018395	6.47e-09	-5.83207	rs13477245_G	rs3712011_C
0.0499225	7.37e-08	-5.40427	UT_3_89.90208_A	rs3712011_C
0.0354074	3.84e-08	-5.52169	rs4224044_A	rs3712011_C
0.0436516	6.12e-08	-5.43809	rs6224931_A	rs3712011_C
0.0476988	6.86e-08	-5.41723	rs13459185_G	rs3712011_C
0.0432687	5.98e-08	-5.44212	rs6217010_G	rs3712011_C
0.034688	3.69e-08	-5.52875	rs13477273_A	rs3712011_C
0.0415086	5.2e-08	-5.46757	rs4224122_G	rs3712011_C
0.0432687	5.95e-08	-5.44308	rs4224125_A	rs3712011_C
0.049988	7.49e-08	5.40123	rs6209043_G	rs13483831_G
0.0342046	2.88e-08	-5.57326	rs3678202_G	rs13483999_C
0.034688	3.64e-08	5.53129	rs13478858_G	rs13483831_G
0.0360052	4.24e-08	-5.50425	rs3152159_C	rs13483831_G
0.0319436	2.63e-08	5.58934	rs13480720_C	rs13483831_G
0.0176686	3.63e-09	5.92946	rs3704401_A	rs13483831_G
0.0360052	4.24e-08	5.50419	rs13480726_G	rs13483831_G
0.0176686	3.63e-09	5.92946	rs3683912_A	rs13483831_G
0.0176686	3.63e-09	5.92946	rs3705990_A	rs13483831_G
0.0306053	2.46e-08	5.60095	rs6195285_G	rs13483831_G
0.0303672	2.38e-08	5.60647	rs6390581_G	rs13483831_G
0.0495219	7.22e-08	-5.40806	rs13482087_G	rs13483999_C
0.0354074	3.9e-08	5.51892	rs13482087_G	rs13484001_T
0.0069861	9.14e-10	-6.15649	rs13482088_G	rs13483999_C
0.018395	6.53e-09	5.83046	rs13482088_G	rs13484000_G
0.0184749	8.63e-09	5.78289	rs13482088_G	rs13484001_T
0.0069861	9.14e-10	-6.15649	rs13482089_G	rs13483999_C
0.018395	6.53e-09	5.83046	rs13482089_G	rs13484000_G
0.0184749	8.63e-09	5.78289	rs13482089_G	rs13484001_T
0.0069861	8.82e-10	-6.16229	rs13482092_G	rs13483999_C
0.018395	6.42e-09	5.83325	rs13482092_G	rs13484000_G
0.0184749	8.51e-09	5.78526	rs13482092_G	rs13484001_T
0.0069861	8.82e-10	-6.16229	rs3719797_C	rs13483999_C
0.018395	6.42e-09	5.83325	rs3719797_C	rs13484000_G
0.0184749	8.51e-09	5.78526	rs3719797_C	rs13484001_T
0.0238906	1.29e-08	-5.7136	rs4230209_A	rs13483999_C
0.0432687	5.74e-08	-5.44954	rs13482711_A	rs13483446_G
0.0432687	5.74e-08	-5.44954	rs13482711_A	rs3705916_C
0.049988	7.57e-08	-5.39948	CEL.15_93879270_C	rs3682892_A
6.29e-05	3.52e-12	7.00273	CEL.17_67822062_C	rs13483831_G
0.0247457	1.43e-08	5.69526	gnfX.026.801_T	rs13483770_G
0.0184749	8.28e-09	5.78995	rs13483737_G	rs13483746_G
0.018395	5.66e-09	-5.85484	rs13483737_G	rs13483748_G
0.0346223	3.26e-08	5.55078	rs13483737_G	gnfX.035.350_T
0.0182712	4.1e-09	-5.90924	rs13483737_G	CEL.X_44124389_G
0.034688	3.44e-08	-5.54158	rs13483746_G	rs13483748_G
0.0238906	1.29e-08	5.71306	rs13483748_G	CEL.X_44124389_G
0.0421836	5.36e-08	-5.46199	gnfX.035.350_T	rs13483750_G
6.29e-05	3.33e-12	-7.01075	gnfX.035.350_T	CEL.X_44124389_G
0.0106013	1.58e-09	6.06683	rs13483750_G	CEL.X_44124389_G
0.0218568	1.1e-08	-5.74078	CEL.X_44311522_A	rs13483831_G
0.0345805	3.04e-08	-5.56362	rs6411410_G	rs13483831_G
0.018395	5.78e-09	-5.85126	rs13483753_A	rs13483831_G
0.0346223	3.3e-08	-5.5489	rs13483756_A	rs13483831_G
0.0346223	3.29e-08	-5.54951	rs13483757_A	rs13483831_G
0.034688	3.67e-08	5.53009	rs13483770_G	gnfX.044.260_A
0.0346223	3.2e-08	-5.55412	rs13483822_G	rs13483831_G
0.0432687	5.87e-08	-5.4456	rs13483823_A	rs13483831_G
5.64e-17	1.05e-24	10.4137	rs13483844_G	CEL.X_72954447_T
0.0268792	1.66e-08	5.67013	rs13483953_A	rs13483962_A
0.0403945	4.98e-08	5.47518	rs13483953_A	CEL.X_109180276_A
0.0360052	4.17e-08	5.50693	rs13483953_A	rs6363550_G
0.0238924	1.34e-08	5.70717	rs13483953_A	rs6403915_T
0.0367632	4.41e-08	5.49717	rs13483953_A	CEL.X_113373391_C
0.0277622	1.76e-08	5.65927	rs13483953_A	CEL.X_114105272_A
0.0432687	5.93e-08	5.44371	rs13483953_A	rs3023645_G
0.0289351	1.93e-08	5.64345	rs13483955_A	CEL.X_107899661_G
0.0293779	2.25e-08	5.61655	rs13483955_A	rs13483962_A
0.0367632	4.47e-08	5.49485	rs13483955_A	CEL.X_113373391_C
0.0360052	4.1e-08	5.51023	CEL.X_106665254_A	rs13483962_A
0.034688	3.55e-08	5.53589	CEL.X_106665254_A	rs13483983_G
0.0345805	3.04e-08	5.56363	CEL.X_107572711_G	rs13483983_G
0.0463313	6.58e-08	5.42489	rs13483997_T	rs13483999_C

## Sheet: 2-way Cartesian Pairs (Mapped)
adj_pval	pval	ttest	snp1_name	snp2_name
0.0432687	5.74e-08	-5.44954	chr15.53564410_A	chr18.55771563_G
0.0432687	5.74e-08	-5.44954	chr15.53564410_A	chr18.55781216_C
0.0247457	1.48e-08	-5.68988	chr3.37953326_G	chr12.7079769_C
0.034688	3.69e-08	-5.52875	chr3.44666611_A	chr12.7079769_C
0.0476988	6.86e-08	-5.41723	chr3.44638040_G	chr12.7079769_C
0.018395	6.47e-09	-5.83207	chr3.40213234_G	chr12.7079769_C
0.0432687	5.95e-08	-5.44308	chr3.44818285_A	chr12.7079769_C
0.0432687	5.98e-08	-5.44212	chr3.44652325_G	chr12.7079769_C
0.0436516	6.12e-08	-5.43809	chr3.42437325_A	chr12.7079769_C
0.0354074	3.84e-08	-5.52169	chr3.40804202_A	chr12.7079769_C
0.0415086	5.2e-08	-5.46757	chr3.44818166_G	chr12.7079769_C
0.0289351	1.98e-08	-5.63886	chr3.38381853_A	chr12.7079769_C
0.034688	3.44e-08	-5.54155	chr3.38622123_C	chr12.7079769_C
0.0289351	2.16e-08	-5.62356	chr3.37715697_A	chr12.7079769_C
0.0184749	8.11e-09	-5.79364	chr3.38155457_G	chr12.7079769_C
0.0499225	7.37e-08	-5.40427	chr3.40788234_A	chr12.7079769_C

## Sheet: 2-way Cartesian MLG-Prune Pairs
adj_pval	pval	ttest	snp1_name	snp2_name
0.034688	3.69e-08	-5.52875	chr3.44666611_A	chr12.7079769_C
0.0476988	6.86e-08	-5.41723	chr3.44638040_G	chr12.7079769_C
0.0432687	5.95e-08	-5.44308	chr3.44818285_A	chr12.7079769_C
0.0432687	5.98e-08	-5.44212	chr3.44652325_G	chr12.7079769_C
0.0436516	6.12e-08	-5.43809	chr3.42437325_A	chr12.7079769_C
0.0354074	3.84e-08	-5.52169	chr3.40804202_A	chr12.7079769_C
0.0415086	5.2e-08	-5.46757	chr3.44818166_G	chr12.7079769_C
0.0499225	7.37e-08	-5.40427	chr3.40788234_A	chr12.7079769_C

## Sheet: 2-way Cartesian Final Pairs
Hubmatch1	chr_Hubmatch1	bp_Hubmatch1	Hubmatch2	chr_Hubmatch2	bp_Hubmatch2	intra	pval	QTL_snp1	QTL_snp2	one_QTL	one_ormore_QTL	QTLtoQTL
chr3.44666611	3	44666611	chr12.7079769	12	7079769	FALSE	3.69e-08	FALSE	FALSE	FALSE	FALSE	FALSE

## Sheet: 2-way Cartesian Final Counts
NonQTL_Locus	instances_snp1	instances_snp2	instances_sum	QTL
chr12.7079769	0	1	1	FALSE
chr3.44666611	1	0	1	FALSE

## Sheet: 2-way XOR Pairs
adj_pval	pval	ttest	snp2_name	snp1_name
0.0134247	8.97e-05	-3.92582	rs3673613_G	rs3683945_G
0.011553	7.51e-05	-3.96858	rs3671849_G	rs3683945_G
0.0494881	0.000432308	-3.52605	rs3697980_G	rs3683945_G
0.0448341	0.000382578	3.55851	rs13479001_G	rs3683945_G
0.0480417	0.000416773	3.5358	rs3721974_A	rs3683945_G
0.0316428	0.00024945	3.67013	rs6257334_A	rs3683945_G
0.0216336	0.000157833	-3.7864	rs3673613_G	rs3707673_G
0.0191225	0.000136279	-3.82304	rs3671849_G	rs3707673_G
0.0295759	0.000229904	3.69109	rs13479001_G	rs3707673_G
0.0318069	0.000251029	3.66851	rs3721974_A	rs3707673_G
0.0204648	0.000147687	3.80302	rs6257334_A	rs3707673_G
0.0492035	0.000429259	-3.52794	rs3725706_G	rs6269442_G
0.0353413	0.000285438	-3.63528	rs13484003_G	rs6269442_G
0.0092293	5.77e-05	-4.03153	rs13484013_G	rs6269442_G
0.0224729	0.00016514	-3.77504	rs3673613_G	rs6336442_G
0.019812	0.000142092	-3.81264	rs3671849_G	rs6336442_G
0.0294785	0.000228977	3.69213	rs13479001_G	rs6336442_G
0.0316315	0.000249347	3.67024	rs3721974_A	rs6336442_G
0.0203881	0.000147015	3.80415	rs6257334_A	rs6336442_G
0.0393	0.000325046	3.6014	rs3725341_G	rs13475700_A
0.00475595	2.67e-05	4.21113	rs13476503_A	rs13475700_A
0.00591969	3.44e-05	4.1527	rs13476504_A	rs13475700_A
0.00558415	3.21e-05	4.16838	rs3665866_T	rs13475700_A
0.00748177	4.52e-05	4.08921	rs3722454_A	rs13475700_A
0.0062453	3.66e-05	4.13829	rs3658919_A	rs13475700_A
0.0116839	7.61e-05	3.96544	rs3686229_G	rs13475700_A
0.0121055	7.94e-05	3.9554	rs13476507_G	rs13475700_A
0.0133525	8.91e-05	3.92738	rs13476508_A	rs13475700_A
0.0492559	0.000429781	-3.52761	rs13477092_G	rs13475700_A
0.0451369	0.000385767	-3.55631	rs13477635_G	rs13475700_A
0.0461814	0.000396897	-3.54878	rs13477637_G	rs13475700_A
0.0177973	0.000125146	3.84416	rs6166330_G	rs13475700_A
0.00320456	1.69e-05	-4.31427	rs13483712_G	rs13475700_A
0.00228534	1.14e-05	-4.40102	CEL.X_8004370_G	rs13475700_A
0.0150583	0.000102649	-3.89289	CEL.X_8185552_G	rs13475700_A
0.0186006	0.000131855	-3.83123	CEL.X_8334947_G	rs13475700_A
0.00312849	1.64e-05	-4.32052	CEL.X_8498891_G	rs13475700_A
0.000190986	6.44e-07	-4.99528	rs13483716_T	rs13475700_A
0.00984118	6.22e-05	-4.01371	gnfX.023.543_G	rs13475700_A
0.0159003	0.00010945	-3.87718	gnfX.026.801_T	rs13475700_A
5.97e-05	1.66e-07	-5.25484	rs13483731_G	rs13475700_A
0.000807974	3.43e-06	-4.65765	rs13483736_C	rs13475700_A
0.0110231	7.11e-05	-3.98192	CEL.X_39961894_A	rs13475700_A
0.0207866	0.00015046	-3.79837	rs13483738_G	rs13475700_A
0.0439891	0.000373724	-3.5647	rs13483739_G	rs13475700_A
0.000124069	3.9e-07	-5.09267	rs13483745_G	rs13475700_A
0.0361474	0.000293449	-3.62809	rs13483746_G	rs13475700_A
0.0300838	0.000234653	-3.68585	rs13483748_G	rs13475700_A
0.00738399	4.45e-05	-4.09282	CEL.X_44311522_A	rs13475700_A
0.00661268	3.91e-05	-4.1229	rs6411410_G	rs13475700_A
0.041536	0.00034796	-3.58352	rs13483756_A	rs13475700_A
0.00258656	1.32e-05	-4.36942	rs13483757_A	rs13475700_A
0.00702968	4.2e-05	-4.10624	gnfX.037.760_A	rs13475700_A
0.0246338	0.000184363	-3.74729	rs13483761_G	rs13475700_A
0.00117999	5.32e-06	-4.56563	rs13483763_G	rs13475700_A
0.00895977	5.57e-05	-4.0398	rs13483765_C	rs13475700_A
0.00227153	1.13e-05	-4.40254	rs13483769_A	rs13475700_A
0.00620497	3.63e-05	-4.14003	rs13483770_G	rs13475700_A
0.0247961	0.00018583	-3.74528	rs13483771_G	rs13475700_A
0.00439723	2.43e-05	-4.23181	CEL.X_51185805_A	rs13475700_A
0.0234249	0.000173558	-3.76253	gnfX.044.260_A	rs13475700_A
0.0258054	0.000195001	-3.73308	rs13483778_G	rs13475700_A
0.000492845	1.94e-06	-4.77541	rs13483781_G	rs13475700_A
0.0170801	0.000119161	-3.85626	rs13483785_A	rs13475700_A
0.00310048	1.62e-05	-4.32284	rs13483786_C	rs13475700_A
2.57e-05	6.17e-08	-5.43665	rs13483788_A	rs13475700_A
0.0406402	0.000338707	-3.59061	rs13483790_A	rs13475700_A
0.00308478	1.61e-05	-4.32413	gnfX.049.002_C	rs13475700_A
0.0181789	0.000128354	-3.8379	rs6317266_A	rs13475700_A
0.0417515	0.000350245	-3.5818	gnfX.049.663_T	rs13475700_A
0.0179432	0.000126395	-3.84171	gnfX.049.915_T	rs13475700_A
0.0432771	0.000366316	-3.56998	CEL.X_58276862_A	rs13475700_A
0.0148964	0.000101345	-3.89602	CEL.X_58802359_C	rs13475700_A
0.0333576	0.00026606	-3.6535	CEL.X_59030482_G	rs13475700_A
0.0303937	0.000237581	-3.68267	CEL.X_59174140_A	rs13475700_A
0.0167863	0.000116721	-3.86136	CEL.X_59346618_A	rs13475700_A
0.00829441	5.09e-05	-4.06102	CEL.X_59515625_C	rs13475700_A
0.0294752	0.000228946	-3.69216	CEL.X_60181392_A	rs13475700_A
0.012188	8e-05	-3.95347	rs13483810_A	rs13475700_A
0.0213417	0.000155276	-3.79049	rs13483811_G	rs13475700_A
0.000287122	1.03e-06	-4.90177	petM.05810.1_G	rs13475700_A
0.0205285	0.000148244	-3.80208	rs13483813_C	rs13475700_A
0.00380293	2.06e-05	-4.26971	rs13483815_G	rs13475700_A
0.0273033	0.000208785	-3.71571	rs3157124_G	rs13475700_A
0.0395543	0.000327573	-3.59937	rs13483823_A	rs13475700_A
0.0354928	0.000286925	-3.63393	rs13483825_A	rs13475700_A
0.0127999	8.48e-05	-3.93945	CEL.X_65891570_G	rs13475700_A
0.0246718	0.000184699	-3.74683	rs13483834_G	rs13475700_A
0.000305875	1.11e-06	-4.88709	CEL.X_67980997_C	rs13475700_A
0.00337261	1.79e-05	-4.30109	CEL.X_68179178_G	rs13475700_A
0.0164366	0.00011381	-3.86758	CEL.X_68306415_C	rs13475700_A
0.0211352	0.000153479	-3.7934	CEL.X_68645226_G	rs13475700_A
0.00110241	4.91e-06	-4.58232	rs13483838_G	rs13475700_A
2.65e-06	4.24e-09	-5.90336	rs13483844_G	rs13475700_A
0.003812	2.06e-05	-4.26909	CEL.X_71104123_G	rs13475700_A
0.0299213	0.00023312	-3.68753	rs13483849_C	rs13475700_A
0.00802116	4.9e-05	-4.07021	CEL.X_71907333_T	rs13475700_A
0.000513531	2.03e-06	-4.76568	CEL.X_72068607_G	rs13475700_A
0.00565061	3.26e-05	-4.16516	gnfX.068.981_G	rs13475700_A
0.00181893	8.76e-06	-4.45844	CEL.X_72627341_G	rs13475700_A
0.0404299	0.000336518	-3.59231	CEL.X_72697823_C	rs13475700_A
6.23e-06	1.17e-08	-5.73078	CEL.X_72954447_T	rs13475700_A
0.0434595	0.000368226	-3.56861	rs13483858_G	rs13475700_A
0.0313508	0.000246671	-3.67301	rs13483863_G	rs13475700_A
0.0182059	0.000128579	-3.83747	CEL.X_75125049_T	rs13475700_A
0.0383607	0.000315543	-3.60916	rs3675552_C	rs13475700_A
0.016045	0.000110634	-3.87453	rs13483870_G	rs13475700_A
0.00165741	7.87e-06	-4.48161	rs3725966_G	rs13475700_A
0.00479598	2.69e-05	-4.20894	CEL.X_77349091_G	rs13475700_A
0.0176337	0.000123765	-3.8469	rs13483873_G	rs13475700_A
0.0213988	0.00015578	-3.78968	CEL.X_77937676_G	rs13475700_A
0.0158543	0.00010908	-3.878	rs3696812_G	rs13475700_A
0.0141386	9.53e-05	-3.91097	rs13483877_G	rs13475700_A
0.0101731	6.47e-05	-4.00441	gnfX.076.619_C	rs13475700_A
0.00835941	5.14e-05	-4.05887	CEL.X_84364983_G	rs13475700_A
0.0012808	5.84e-06	-4.54545	CEL.X_84489847_C	rs13475700_A
0.0163838	0.000113365	-3.86854	rs13483884_G	rs13475700_A
0.0497041	0.000434618	-3.52463	rs13483885_G	rs13475700_A
0.0137434	9.22e-05	-3.91908	rs13459181_A	rs13475700_A
0.00888762	5.52e-05	-4.04205	rs13483888_A	rs13475700_A
0.000506703	2e-06	-4.76887	rs13483890_A	rs13475700_A
0.000154214	5.02e-07	-5.04375	rs13483891_C	rs13475700_A
0.00179736	8.64e-06	-4.46141	gnfX.080.189_A	rs13475700_A
3.2e-05	7.99e-08	-5.3896	rs13483894_G	rs13475700_A
0.000193076	6.52e-07	-4.99282	gnfX.080.729_A	rs13475700_A
5.44e-06	9.94e-09	-5.75864	rs6182892_A	rs13475700_A
2.38e-05	5.64e-08	-5.45265	rs13483898_G	rs13475700_A
7.99e-05	2.33e-07	-5.19068	rs3672400_G	rs13475700_A
0.000222644	7.69e-07	-4.96042	CEL.X_89752158_C	rs13475700_A
0.000259349	9.19e-07	-4.92536	rs13483899_C	rs13475700_A
5.95e-06	1.11e-08	-5.74023	rs13483900_G	rs13475700_A
3.25e-06	5.4e-09	-5.86275	rs3680829_T	rs13475700_A
8.31e-06	1.64e-08	-5.67231	rs13483902_G	rs13475700_A
8.24e-05	2.42e-07	-5.18387	CEL.X_91053089_G	rs13475700_A
0.000136442	4.35e-07	-5.07136	CEL.X_91222960_A	rs13475700_A
0.00116803	5.25e-06	-4.56814	CEL.X_91399771_A	rs13475700_A
1.98e-06	3e-09	-5.96131	gnfX.084.157_A	rs13475700_A
0.000452892	1.76e-06	-4.79541	rs13483909_A	rs13475700_A
0.00322456	1.7e-05	-4.31267	rs13483910_A	rs13475700_A
8.24e-05	2.42e-07	-5.18369	rs4232594_G	rs13475700_A
0.0094582	5.94e-05	-4.02472	rs3714964_G	rs13475700_A
5.51e-06	1.01e-08	-5.75589	gnfX.084.751_A	rs13475700_A
0.000104804	3.2e-07	-5.13032	CEL.X_92542075_A	rs13475700_A
0.00729873	4.39e-05	-4.09598	rs13483929_G	rs13475700_A
0.0196462	0.000140674	-3.81514	CEL.X_108186660_G	rs13475700_A
0.0359527	0.000291514	-3.62981	rs6221690_A	rs13475700_A
0.00331457	1.75e-05	-4.30555	rs13483994_C	rs13475700_A
0.000615256	2.5e-06	-4.72287	gnfX.111.315_C	rs13475700_A
0.0424311	0.000357414	-3.57647	CEL.X_121578417_G	rs13475700_A
0.000297739	1.08e-06	-4.89332	CEL.X_121796581_G	rs13475700_A
5.57e-05	1.53e-07	-5.26992	rs13484007_G	rs13475700_A
0.00328933	1.74e-05	-4.30757	CEL.X_124532966_G	rs13475700_A
0.000559208	2.24e-06	-4.74554	gnfX.114.823_G	rs13475700_A
9.48e-06	1.91e-08	-5.64529	rs3702256_G	rs13475700_A
8.14e-05	2.38e-07	-5.18648	rs13484013_G	rs13475700_A
0.000203613	6.93e-07	-4.98084	CEL.X_125736335_T	rs13475700_A
0.000445628	1.72e-06	-4.79919	rs13484015_G	rs13475700_A
2.48e-05	5.94e-08	-5.44353	rs3697198_C	rs13475700_A
1e-05	2.03e-08	-5.6343	gnfX.141.820_C	rs13475700_A
0.00328657	1.74e-05	-4.30778	rs3715531_A	rs13475700_A
0.00351236	1.88e-05	-4.29047	CEL.X_155234657_A	rs13475700_A
0.00571242	3.3e-05	-4.16227	CEL.X_155542834_A	rs13475700_A
0.00283713	1.46e-05	-4.3458	gnfX.145.788_A	rs13475700_A
0.000396203	1.5e-06	-4.82674	rs13484104_A	rs13475700_A
0.0341608	0.000273898	-3.64598	rs13484105_G	rs13475700_A
0.00246549	1.24e-05	-4.38174	rs13484106_G	rs13475700_A
4.73e-06	8.42e-09	-5.78707	gnfX.146.867_A	rs13475700_A
0.000133889	4.26e-07	-5.07557	rs13484113_G	rs13475700_A
0.0216336	0.000157833	-3.7864	rs3673613_G	rs3658242_T
0.0191225	0.000136279	-3.82304	rs3671849_G	rs3658242_T
0.0295759	0.000229904	3.69109	rs13479001_G	rs3658242_T
0.0318069	0.000251029	3.66851	rs3721974_A	rs3658242_T
0.0204648	0.000147687	3.80302	rs6257334_A	rs3658242_T
0.0177991	0.000125163	3.84413	rs13476503_A	rs13475701_C
0.021761	0.000158936	3.78465	rs13476504_A	rs13475701_C
0.0205664	0.000148571	3.80153	rs3665866_T	rs13475701_C
0.0269102	0.000205178	3.72015	rs3722454_A	rs13475701_C
0.0229428	0.000169277	3.76882	rs3658919_A	rs13475701_C
0.0396218	0.000328258	3.59882	rs3686229_G	rs13475701_C
0.0405444	0.000337696	3.59139	rs13476507_G	rs13475701_C
0.0433745	0.000367334	3.56925	rs13476508_A	rs13475701_C
0.0173313	0.000121254	3.85197	rs6166330_G	rs13475701_C
0.00976372	6.16e-05	-4.0159	rs13483712_G	rs13475701_C
0.00689192	4.1e-05	-4.11161	CEL.X_8004370_G	rs13475701_C
0.0366954	0.000298889	-3.6233	CEL.X_8185552_G	rs13475701_C
0.0108225	6.96e-05	-3.98707	CEL.X_8498891_G	rs13475701_C
0.000654691	2.69e-06	-4.70811	rs13483716_T	rs13475701_C
0.0386813	0.000318754	-3.60651	gnfX.023.543_G	rs13475701_C
0.0397652	0.000329722	-3.59766	gnfX.026.801_T	rs13475701_C
0.000651452	2.67e-06	-4.70934	rs13483731_G	rs13475701_C
0.0023615	1.18e-05	-4.39266	rs13483736_C	rs13475701_C
0.000905716	3.92e-06	-4.63005	rs13483745_G	rs13475701_C
0.00882157	5.47e-05	-4.04413	CEL.X_44311522_A	rs13475701_C
0.0175692	0.000123228	-3.84798	rs6411410_G	rs13475701_C
0.00700896	4.19e-05	-4.10706	rs13483757_A	rs13475701_C
0.00489585	2.76e-05	-4.20352	gnfX.037.760_A	rs13475701_C
0.00855974	5.28e-05	-4.05237	rs13483763_G	rs13475701_C
0.025777	0.000194737	-3.73342	rs13483765_C	rs13475701_C
0.0173574	0.000121469	-3.85153	rs13483769_A	rs13475701_C
0.0140574	9.47e-05	-3.91263	rs13483770_G	rs13475701_C
0.0141657	9.55e-05	-3.91042	CEL.X_51185805_A	rs13475701_C
0.0480311	0.000416661	-3.53587	gnfX.044.260_A	rs13475701_C
0.00229036	1.14e-05	-4.40046	rs13483781_G	rs13475701_C
0.0204271	0.000147353	-3.80358	rs13483786_C	rs13475701_C
0.000112186	3.47e-07	-5.11518	rs13483788_A	rs13475701_C
0.0103797	6.62e-05	-3.99876	gnfX.049.002_C	rs13475701_C
0.0494262	0.000431625	-3.52647	gnfX.049.915_T	rs13475701_C
0.0413974	0.000346531	-3.58461	CEL.X_58802359_C	rs13475701_C
0.0471152	0.000406808	-3.54223	CEL.X_59346618_A	rs13475701_C
0.0250203	0.00018789	-3.74249	CEL.X_59515625_C	rs13475701_C
0.0057912	3.35e-05	-4.15859	petM.05810.1_G	rs13475701_C
0.0389521	0.000321533	-3.60424	rs13483815_G	rs13475701_C
0.00327329	1.73e-05	-4.30885	CEL.X_67980997_C	rs13475701_C
0.018494	0.000130975	-3.83289	CEL.X_68179178_G	rs13475701_C
0.00547975	3.14e-05	-4.17349	rs13483838_G	rs13475701_C
1.96e-05	4.49e-08	-5.49381	rs13483844_G	rs13475701_C
0.0215427	0.000157026	-3.78768	CEL.X_71104123_G	rs13475701_C
0.0328669	0.000261228	-3.65823	CEL.X_71907333_T	rs13475701_C
0.00184996	8.94e-06	-4.45418	CEL.X_72068607_G	rs13475701_C
0.0243326	0.000181655	-3.75103	gnfX.068.981_G	rs13475701_C
0.0104979	6.71e-05	-3.99556	CEL.X_72627341_G	rs13475701_C
8.64e-05	2.55e-07	-5.1734	CEL.X_72954447_T	rs13475701_C
0.0150533	0.000102611	-3.89298	rs3725966_G	rs13475701_C
0.0351705	0.000283757	-3.63681	CEL.X_77349091_G	rs13475701_C
0.0245094	0.000183224	-3.74885	CEL.X_84489847_C	rs13475701_C
0.00903646	5.63e-05	-4.03742	rs13483884_G	rs13475701_C
0.0238458	0.000177293	-3.75716	rs13459181_A	rs13475701_C
0.0366614	0.000298549	-3.6236	rs13483887_G	rs13475701_C
0.00332079	1.76e-05	-4.30506	rs13483888_A	rs13475701_C
0.000971202	4.25e-06	-4.6131	rs13483890_A	rs13475701_C
0.000111367	3.44e-07	-5.11678	rs13483891_C	rs13475701_C
0.00143216	6.65e-06	-4.5179	gnfX.080.189_A	rs13475701_C
0.000242768	8.5e-07	-4.94064	rs13483894_G	rs13475701_C
0.00139533	6.45e-06	-4.52431	gnfX.080.729_A	rs13475701_C
5.11e-05	1.38e-07	-5.2887	rs6182892_A	rs13475701_C
3.59e-05	9.16e-08	-5.36457	rs13483898_G	rs13475701_C
0.000223019	7.71e-07	-4.96003	rs3672400_G	rs13475701_C
0.000574734	2.32e-06	-4.73902	CEL.X_89752158_C	rs13475701_C
0.000642111	2.63e-06	-4.71278	rs13483899_C	rs13475701_C
1.78e-05	4e-08	-5.51459	rs13483900_G	rs13475701_C
2.88e-05	7.05e-08	-5.41225	rs3680829_T	rs13475701_C
6.73e-05	1.91e-07	-5.2286	rs13483902_G	rs13475701_C
7.91e-05	2.3e-07	-5.19299	CEL.X_91053089_G	rs13475701_C
0.0001096	3.37e-07	-5.12033	CEL.X_91222960_A	rs13475701_C
0.00104106	4.6e-06	-4.59628	CEL.X_91399771_A	rs13475701_C
8.61e-06	1.71e-08	-5.66496	gnfX.084.157_A	rs13475701_C
0.000354379	1.32e-06	-4.85285	rs13483909_A	rs13475701_C
0.00250261	1.27e-05	-4.37786	rs13483910_A	rs13475701_C
0.000201744	6.86e-07	-4.98293	rs4232594_G	rs13475701_C
0.0071269	4.27e-05	-4.10253	rs3714964_G	rs13475701_C
2.6e-06	4.14e-09	-5.9073	gnfX.084.751_A	rs13475701_C
0.000243881	8.55e-07	-4.93961	CEL.X_92542075_A	rs13475701_C
0.0204707	0.000147739	-3.80293	CEL.X_108186660_G	rs13475701_C
0.00958836	6.03e-05	-4.02096	rs6221690_A	rs13475701_C
0.00293789	1.53e-05	-4.33677	rs13483994_C	rs13475701_C
0.000235449	8.21e-07	-4.9476	gnfX.111.315_C	rs13475701_C
0.0104904	6.71e-05	-3.99578	CEL.X_121578417_G	rs13475701_C
0.000123502	3.88e-07	-5.09368	CEL.X_121796581_G	rs13475701_C
0.000121891	3.82e-07	-5.09655	rs13484007_G	rs13475701_C
0.00180997	8.71e-06	-4.45967	CEL.X_124532966_G	rs13475701_C
0.000415467	1.59e-06	-4.81567	gnfX.114.823_G	rs13475701_C
4.26e-06	7.44e-09	-5.80817	rs3702256_G	rs13475701_C
4.44e-05	1.17e-07	-5.31906	rs13484013_G	rs13475701_C
0.000368418	1.38e-06	-4.84381	CEL.X_125736335_T	rs13475701_C
0.000167481	5.53e-07	-5.02518	rs13484015_G	rs13475701_C
5.7e-05	1.57e-07	-5.26485	rs3697198_C	rs13475701_C
7.59e-05	2.19e-07	-5.20216	gnfX.141.820_C	rs13475701_C
0.0266087	0.000202387	-3.72363	rs3715531_A	rs13475701_C
0.00720713	4.32e-05	-4.09945	CEL.X_155234657_A	rs13475701_C
0.0253454	0.000190859	-3.73852	CEL.X_155542834_A	rs13475701_C
0.0234906	0.000174151	-3.76167	gnfX.145.788_A	rs13475701_C
0.00449131	2.49e-05	-4.22625	rs13484104_A	rs13475701_C
0.0215918	0.00015746	-3.78699	rs13484106_G	rs13475701_C
8.21e-05	2.41e-07	-5.1846	gnfX.146.867_A	rs13475701_C
0.00245875	1.24e-05	-4.38245	rs13484113_G	rs13475701_C
0.00425885	2.35e-05	-4.24023	CEL.X_94143306_C	rs6198069_G
0.0432607	0.000366138	-3.57011	CEL.X_106858553_C	rs6198069_G
0.0294563	0.000228768	-3.69236	rs13484003_G	rs6198069_G
0.0380345	0.000312293	-3.61186	rs13484004_A	rs6198069_G
0.0249809	0.000187539	-3.74297	gnfX.113.872_T	rs6198069_G
0.0172328	0.000120428	-3.85365	rs3673613_G	rs3659303_G
0.0206315	0.000149119	-3.80061	rs3671849_G	rs3659303_G
0.0207087	0.00014979	3.79948	rs13479001_G	rs3659303_G
0.0223297	0.000163883	3.77696	rs3721974_A	rs3659303_G
0.014115	9.51e-05	3.91146	rs6257334_A	rs3659303_G
0.0199212	0.000143035	-3.811	rs3673613_G	rs3674785_G
0.0293975	0.000228217	-3.69298	rs3671849_G	rs3674785_G
0.0195927	0.000140228	3.81593	rs13479001_G	rs3674785_G
0.0211326	0.000153456	3.79344	rs3721974_A	rs3674785_G
0.0133297	8.89e-05	3.92789	rs6257334_A	rs3674785_G
0.0235588	0.000174751	-3.7608	rs3673613_G	rs3677817_G
0.0134765	9.01e-05	-3.92472	rs3671849_G	rs3677817_G
0.0496921	0.000434494	-3.52471	CEL.2_163612103_G	rs3677817_G
0.0468556	0.000404037	-3.54405	rs3697980_G	rs3677817_G
0.0218658	0.000159836	-3.78324	rs13481995_A	rs3677817_G
0.0213334	0.000155203	-3.79061	rs3719887_A	rs3677817_G
0.029428	0.000228513	-3.69265	rs3687057_G	rs3677817_G
0.0125022	8.24e-05	-3.94619	rs3678312_A	rs3677817_G
0.0121407	7.96e-05	-3.95457	rs13482005_C	rs3677817_G
0.0121407	7.96e-05	-3.95457	rs3716074_C	rs3677817_G
0.0121407	7.96e-05	-3.95457	CEL.13_105894110_G	rs3677817_G
0.0137779	9.25e-05	-3.91835	rs6339149_A	rs3677817_G
0.0211089	0.000153245	-3.79378	rs13482007_A	rs3677817_G
0.00436865	2.42e-05	4.23355	rs13476503_A	rs13475705_A
0.00547095	3.14e-05	4.17391	rs13476504_A	rs13475705_A
0.0100004	6.34e-05	4.0092	rs3665866_T	rs13475705_A
0.00695905	4.15e-05	4.10898	rs3722454_A	rs13475705_A
0.00581368	3.37e-05	4.15754	rs3658919_A	rs13475705_A
0.0107899	6.93e-05	3.9879	rs3686229_G	rs13475705_A
0.0110497	7.13e-05	3.98125	rs13476507_G	rs13475705_A
0.011934	7.8e-05	3.95944	rs13476508_A	rs13475705_A
0.0425668	0.000358866	3.5754	rs6166330_G	rs13475705_A
0.00720245	4.32e-05	-4.09963	rs13483712_G	rs13475705_A
0.00505065	2.86e-05	-4.19527	CEL.X_8004370_G	rs13475705_A
0.0146825	9.96e-05	-3.90018	CEL.X_8185552_G	rs13475705_A
0.0232531	0.000172043	-3.76474	CEL.X_8334947_G	rs13475705_A
0.00533003	3.04e-05	-4.18093	CEL.X_8498891_G	rs13475705_A
0.000330472	1.22e-06	-4.86911	rs13483716_T	rs13475705_A
0.0240617	0.000179235	-3.75441	gnfX.023.543_G	rs13475705_A
0.0228873	0.000168786	-3.76955	gnfX.026.801_T	rs13475705_A
0.000947269	4.12e-06	-4.61917	rs13483731_G	rs13475705_A
0.00097715	4.28e-06	-4.61162	rs13483736_C	rs13475705_A
0.000375145	1.41e-06	-4.83956	rs13483745_G	rs13475705_A
0.00328758	1.74e-05	-4.3077	CEL.X_44311522_A	rs13475705_A
0.0118679	7.75e-05	-3.96101	rs6411410_G	rs13475705_A
0.0318279	0.000251241	-3.66829	rs13483753_A	rs13475705_A
0.00381437	2.07e-05	-4.26893	rs13483757_A	rs13475705_A
0.00295519	1.54e-05	-4.33523	gnfX.037.760_A	rs13475705_A
0.00378148	2.05e-05	-4.27119	rs13483763_G	rs13475705_A
0.0121469	7.97e-05	-3.95443	rs13483765_C	rs13475705_A
0.0203375	0.000146574	-3.8049	rs13483769_A	rs13475705_A
0.00614113	3.59e-05	-4.14281	rs13483770_G	rs13475705_A
0.0302355	0.000236074	-3.6843	CEL.X_51185805_A	rs13475705_A
0.023385	0.000173202	-3.76305	gnfX.044.260_A	rs13475705_A
0.00912707	5.7e-05	-4.03468	rs13483781_G	rs13475705_A
0.0450376	0.000384714	-3.55704	rs13483786_C	rs13475705_A
0.00015339	4.99e-07	-5.04495	rs13483788_A	rs13475705_A
0.0136961	9.18e-05	-3.92009	gnfX.049.002_C	rs13475705_A
0.0425937	0.000359143	-3.5752	CEL.X_59346618_A	rs13475705_A
0.0156438	0.000107372	-3.88188	CEL.X_59515625_C	rs13475705_A
0.00986858	6.24e-05	-4.01294	petM.05810.1_G	rs13475705_A
0.00251752	1.28e-05	-4.37636	CEL.X_67980997_C	rs13475705_A
0.0358881	0.000290857	-3.63039	CEL.X_68179178_G	rs13475705_A
0.010973	7.07e-05	-3.98322	rs13483838_G	rs13475705_A
4.58e-05	1.21e-07	-5.31252	rs13483844_G	rs13475705_A
0.0403993	0.000336205	-3.59255	CEL.X_71104123_G	rs13475705_A
0.00381767	2.07e-05	-4.2687	CEL.X_72068607_G	rs13475705_A
0.0450741	0.000385078	-3.55679	gnfX.068.981_G	rs13475705_A
0.0209524	0.000151882	-3.79602	CEL.X_72627341_G	rs13475705_A
5.42e-05	1.48e-07	-5.27606	CEL.X_72954447_T	rs13475705_A
0.0454785	0.000389361	-3.55386	rs13483870_G	rs13475705_A
0.0124949	8.24e-05	-3.94637	rs3725966_G	rs13475705_A
0.0282272	0.00021734	-3.70547	CEL.X_77349091_G	rs13475705_A
0.0475343	0.000411306	-3.53931	rs3696812_G	rs13475705_A
0.0389907	0.000321917	-3.60393	rs13483877_G	rs13475705_A
0.0452212	0.000386654	-3.55571	CEL.X_84489847_C	rs13475705_A
0.00344508	1.84e-05	-4.29555	rs13483884_G	rs13475705_A
0.0390408	0.000322427	-3.60352	rs13483885_G	rs13475705_A
0.00870296	5.39e-05	-4.04785	rs13459181_A	rs13475705_A
0.0141014	9.5e-05	-3.91175	rs13483887_G	rs13475705_A
0.0009388	4.08e-06	-4.62134	rs13483888_A	rs13475705_A
0.000274186	9.8e-07	-4.91252	rs13483890_A	rs13475705_A
0.000100593	3.05e-07	-5.13957	rs13483891_C	rs13475705_A
0.00135545	6.24e-06	-4.53149	gnfX.080.189_A	rs13475705_A
0.000230706	8.02e-07	-4.95223	rs13483894_G	rs13475705_A
0.00253894	1.29e-05	-4.37419	gnfX.080.729_A	rs13475705_A
4.71e-05	1.26e-07	-5.30644	rs6182892_A	rs13475705_A
0.000102827	3.13e-07	-5.13464	rs13483898_G	rs13475705_A
0.000420263	1.61e-06	-4.81294	rs3672400_G	rs13475705_A
0.000251285	8.85e-07	-4.93268	CEL.X_89752158_C	rs13475705_A
0.000345569	1.28e-06	-4.85868	rs13483899_C	rs13475705_A
1.68e-05	3.74e-08	-5.52661	rs13483900_G	rs13475705_A
5.61e-05	1.54e-07	-5.2682	rs3680829_T	rs13475705_A
0.000118041	3.68e-07	-5.1038	rs13483902_G	rs13475705_A
9.17e-05	2.74e-07	-5.1603	CEL.X_91053089_G	rs13475705_A
0.000124129	3.9e-07	-5.09256	CEL.X_91222960_A	rs13475705_A
0.00136406	6.29e-06	-4.52991	CEL.X_91399771_A	rs13475705_A
7.47e-06	1.45e-08	-5.69395	gnfX.084.157_A	rs13475705_A
0.00035317	1.32e-06	-4.85362	rs13483909_A	rs13475705_A
0.00245926	1.24e-05	-4.38239	rs13483910_A	rs13475705_A
0.000404023	1.54e-06	-4.82217	rs4232594_G	rs13475705_A
0.00705504	4.22e-05	-4.10529	rs3714964_G	rs13475705_A
2.46e-06	3.88e-09	-5.91822	gnfX.084.751_A	rs13475705_A
0.000228609	7.94e-07	-4.95428	CEL.X_92542075_A	rs13475705_A
0.0221324	0.00016215	-3.77963	rs13483929_G	rs13475705_A
0.0165199	0.000114501	-3.86609	CEL.X_108186660_G	rs13475705_A
0.00309929	1.62e-05	-4.32294	rs6221690_A	rs13475705_A
0.00038774	1.47e-06	-4.83179	rs13483994_C	rs13475705_A
2.15e-05	5e-08	-5.47442	gnfX.111.315_C	rs13475705_A
0.00140682	6.51e-06	-4.52228	CEL.X_121578417_G	rs13475705_A
1.05e-05	2.14e-08	-5.62507	CEL.X_121796581_G	rs13475705_A
0.0185946	0.000131804	-3.83133	rs13484003_G	rs13475705_A
0.0220337	0.000161284	-3.78097	gnfX.113.872_T	rs13475705_A
0.000191578	6.46e-07	-4.99458	rs13484007_G	rs13475705_A
0.00268799	1.38e-05	-4.35962	CEL.X_124532966_G	rs13475705_A
0.000661176	2.72e-06	-4.70577	gnfX.114.823_G	rs13475705_A
7.22e-06	1.39e-08	-5.70086	rs3702256_G	rs13475705_A
7.14e-05	2.04e-07	-5.21562	rs13484013_G	rs13475705_A
0.000557706	2.24e-06	-4.7462	CEL.X_125736335_T	rs13475705_A
0.000256831	9.08e-07	-4.92759	rs13484015_G	rs13475705_A
9.24e-05	2.76e-07	-5.15849	rs3697198_C	rs13475705_A
1.68e-05	3.75e-08	-5.52614	gnfX.141.820_C	rs13475705_A
0.029658	0.000230665	-3.69025	rs3715531_A	rs13475705_A
0.00817301	5.01e-05	-4.06503	CEL.X_155234657_A	rs13475705_A
0.0280965	0.000216086	-3.70695	CEL.X_155542834_A	rs13475705_A
0.0262574	0.00019914	-3.72774	gnfX.145.788_A	rs13475705_A
0.00503723	2.85e-05	-4.19599	rs13484104_A	rs13475705_A
0.0240115	0.000178767	-3.75507	rs13484106_G	rs13475705_A
9.19e-05	2.74e-07	-5.15983	gnfX.146.867_A	rs13475705_A
0.00103177	4.55e-06	-4.59843	rs13484113_G	rs13475705_A
0.0478611	0.000414833	3.53704	gnf06.093.201_A	rs13475706_G
0.0039924	2.18e-05	-4.25704	CEL.X_94143306_C	rs13475706_G
0.0361545	0.000293521	-3.62802	CEL.X_106858553_C	rs13475706_G
0.0433564	0.000367152	-3.56938	gnfX.113.872_T	rs13475706_G
0.0473454	0.000409286	3.54062	gnf06.093.201_A	rs3710263_G
0.00390636	2.12e-05	-4.2628	CEL.X_94143306_C	rs3710263_G
0.0350642	0.000282724	-3.63776	CEL.X_106858553_C	rs3710263_G
0.0417199	0.000349916	-3.58205	gnfX.113.872_T	rs3710263_G
0.00553678	3.18e-05	4.17068	rs13476503_A	rs6333200_A
0.00690133	4.11e-05	4.11125	rs13476504_A	rs6333200_A
0.0124961	8.24e-05	3.94634	rs3665866_T	rs6333200_A
0.00875453	5.42e-05	4.04622	rs3722454_A	rs6333200_A
0.00734277	4.42e-05	4.09434	rs3658919_A	rs6333200_A
0.0134745	9.01e-05	3.92477	rs3686229_G	rs6333200_A
0.0137895	9.26e-05	3.91811	rs13476507_G	rs6333200_A
0.0148172	0.00010072	3.89753	rs13476508_A	rs6333200_A
0.00501493	2.83e-05	-4.19716	rs13483712_G	rs6333200_A
0.00295111	1.53e-05	-4.3356	CEL.X_8004370_G	rs6333200_A
0.00891946	5.54e-05	-4.04105	CEL.X_8185552_G	rs6333200_A
0.0144999	9.82e-05	-3.90376	CEL.X_8334947_G	rs6333200_A
0.00313676	1.65e-05	-4.31983	CEL.X_8498891_G	rs6333200_A
0.000219428	7.56e-07	-4.96379	rs13483716_T	rs6333200_A
0.0316499	0.000249516	-3.67006	gnfX.023.543_G	rs6333200_A
0.0292586	0.000226918	-3.69444	gnfX.026.801_T	rs6333200_A
0.000559223	2.24e-06	-4.74553	rs13483731_G	rs6333200_A
0.00255072	1.3e-05	-4.37301	rs13483736_C	rs6333200_A
0.000559582	2.24e-06	-4.74537	rs13483745_G	rs6333200_A
0.00968901	6.11e-05	-4.01804	CEL.X_44311522_A	rs6333200_A
0.0312783	0.000245983	-3.67373	rs6411410_G	rs6333200_A
0.009658	6.09e-05	-4.01896	rs13483757_A	rs6333200_A
0.00777668	4.73e-05	-4.07864	gnfX.037.760_A	rs6333200_A
0.0056488	3.26e-05	-4.16525	rs13483763_G	rs6333200_A
0.0302966	0.000236648	-3.68368	rs13483765_C	rs6333200_A
0.0245394	0.000183499	-3.74847	rs13483769_A	rs6333200_A
0.00878865	5.45e-05	-4.04516	rs13483770_G	rs6333200_A
0.0194514	0.000139046	-3.81804	CEL.X_51185805_A	rs6333200_A
0.0331072	0.00026361	-3.65589	gnfX.044.260_A	rs6333200_A
0.00545808	3.13e-05	-4.17454	rs13483781_G	rs6333200_A
0.0477387	0.000413517	-3.53788	rs13483786_C	rs6333200_A
8.68e-05	2.57e-07	-5.17222	rs13483788_A	rs6333200_A
0.00838824	5.16e-05	-4.05793	gnfX.049.002_C	rs6333200_A
0.0411706	0.000344201	-3.58638	gnfX.049.915_T	rs6333200_A
0.0338201	0.00027062	-3.6491	CEL.X_58802359_C	rs6333200_A
0.0276674	0.000212159	-3.71163	CEL.X_59346618_A	rs6333200_A
0.00972542	6.14e-05	-4.01698	CEL.X_59515625_C	rs6333200_A
0.0128977	8.55e-05	-3.93729	petM.05810.1_G	rs6333200_A
0.00235875	1.18e-05	-4.39297	CEL.X_67980997_C	rs6333200_A
0.0218189	0.000159434	-3.78387	CEL.X_68179178_G	rs6333200_A
0.0063025	3.7e-05	-4.13586	rs13483838_G	rs6333200_A
2.4e-05	5.7e-08	-5.45081	rs13483844_G	rs6333200_A
0.0247095	0.000185046	-3.74635	CEL.X_71104123_G	rs6333200_A
0.0368771	0.000300738	-3.6217	CEL.X_71907333_T	rs6333200_A
0.00207788	1.02e-05	-4.425	CEL.X_72068607_G	rs6333200_A
0.0280163	0.000215356	-3.70781	gnfX.068.981_G	rs6333200_A
0.0121882	8e-05	-3.95347	CEL.X_72627341_G	rs6333200_A
5.63e-05	1.55e-07	-5.26737	CEL.X_72954447_T	rs6333200_A
0.0434285	0.000367907	-3.56884	rs13483870_G	rs6333200_A
0.0114487	7.43e-05	-3.97114	rs3725966_G	rs6333200_A
0.0264956	0.000201347	-3.72494	CEL.X_77349091_G	rs6333200_A
0.0445695	0.000379772	-3.56046	rs3696812_G	rs6333200_A
0.0428119	0.000361436	-3.57352	rs13483877_G	rs6333200_A
0.0293618	0.00022788	-3.69336	CEL.X_84489847_C	rs6333200_A
0.010421	6.65e-05	-3.99765	rs13483884_G	rs6333200_A
0.0295641	0.000229794	-3.69121	rs13459181_A	rs6333200_A
0.0411967	0.000344451	-3.58619	rs13483887_G	rs6333200_A
0.00345153	1.84e-05	-4.29505	rs13483888_A	rs6333200_A
0.00109849	4.89e-06	-4.5832	rs13483890_A	rs6333200_A
0.000116371	3.62e-07	-5.10698	rs13483891_C	rs6333200_A
0.00154838	7.28e-06	-4.49854	gnfX.080.189_A	rs6333200_A
0.000267803	9.54e-07	-4.91794	rs13483894_G	rs6333200_A
0.00286584	1.48e-05	-4.34318	gnfX.080.729_A	rs6333200_A
5.54e-05	1.52e-07	-5.27105	rs6182892_A	rs6333200_A
0.000118863	3.71e-07	-5.10221	rs13483898_G	rs6333200_A
0.000474728	1.85e-06	-4.78434	rs3672400_G	rs6333200_A
0.000288113	1.04e-06	-4.90097	CEL.X_89752158_C	rs6333200_A
0.000398079	1.51e-06	-4.82565	rs13483899_C	rs6333200_A
1.97e-05	4.52e-08	-5.49266	rs13483900_G	rs6333200_A
6.59e-05	1.86e-07	-5.23336	rs3680829_T	rs6333200_A
0.000142239	4.57e-07	-5.06202	rs13483902_G	rs6333200_A
0.000101951	3.1e-07	-5.13654	CEL.X_91053089_G	rs6333200_A
0.000137896	4.41e-07	-5.06895	CEL.X_91222960_A	rs6333200_A
0.00151526	7.1e-06	-4.50391	CEL.X_91399771_A	rs6333200_A
8.63e-06	1.71e-08	-5.66448	gnfX.084.157_A	rs6333200_A
0.000392949	1.49e-06	-4.82868	rs13483909_A	rs6333200_A
0.00271392	1.39e-05	-4.35718	rs13483910_A	rs6333200_A
0.00045304	1.76e-06	-4.79533	rs4232594_G	rs6333200_A
0.00773741	4.7e-05	-4.08003	rs3714964_G	rs6333200_A
2.81e-06	4.55e-09	-5.89168	gnfX.084.751_A	rs6333200_A
0.000260899	9.25e-07	-4.92397	CEL.X_92542075_A	rs6333200_A
0.0340642	0.000272983	-3.64685	rs13483929_G	rs6333200_A
0.0102488	6.53e-05	-4.00231	CEL.X_108186660_G	rs6333200_A
0.00463103	2.58e-05	-4.21817	rs6221690_A	rs6333200_A
0.000615623	2.51e-06	-4.72274	rs13483994_C	rs6333200_A
3.58e-05	9.13e-08	-5.36509	gnfX.111.315_C	rs6333200_A
0.00219384	1.09e-05	-4.41134	CEL.X_121578417_G	rs6333200_A
1.78e-05	4.01e-08	-5.51414	CEL.X_121796581_G	rs6333200_A
0.0255772	0.000192951	-3.73576	rs13484003_G	rs6333200_A
0.0305616	0.00023916	-3.68097	gnfX.113.872_T	rs6333200_A
9.69e-05	2.92e-07	-5.14775	rs13484007_G	rs6333200_A
0.00146624	6.83e-06	-4.51208	CEL.X_124532966_G	rs6333200_A
0.000344128	1.28e-06	-4.85962	gnfX.114.823_G	rs6333200_A
3.4e-06	5.69e-09	-5.85374	rs3702256_G	rs6333200_A
3.56e-05	9.07e-08	-5.36638	rs13484013_G	rs6333200_A
0.00029525	1.07e-06	-4.89528	CEL.X_125736335_T	rs6333200_A
0.000134563	4.28e-07	-5.07447	rs13484015_G	rs6333200_A
4.59e-05	1.22e-07	-5.31188	rs3697198_C	rs6333200_A
5.17e-05	1.4e-07	-5.28617	gnfX.141.820_C	rs6333200_A
0.0382264	0.00031419	-3.61028	rs3715531_A	rs6333200_A
0.0109833	7.08e-05	-3.98295	CEL.X_155234657_A	rs6333200_A
0.0362719	0.000294681	-3.627	CEL.X_155542834_A	rs6333200_A
0.0341248	0.00027355	-3.64631	gnfX.145.788_A	rs6333200_A
0.00682514	4.06e-05	-4.11426	rs13484104_A	rs6333200_A
0.0316626	0.000249633	-3.66994	rs13484106_G	rs6333200_A
0.000131028	4.15e-07	-5.08039	gnfX.146.867_A	rs6333200_A
0.0029062	1.51e-05	-4.33959	rs13484113_G	rs6333200_A
0.0257402	0.000194408	-3.73385	rs3673613_G	rs13475709_G
0.0147713	0.000100344	-3.89844	rs3671849_G	rs13475709_G
0.0231684	0.000171286	-3.76585	rs13481995_A	rs13475709_G
0.0226317	0.000166517	-3.77296	rs3719887_A	rs13475709_G
0.0304496	0.000238095	-3.68211	rs3687057_G	rs13475709_G
0.0125493	8.28e-05	-3.94511	rs3678312_A	rs13475709_G
0.0121964	8.01e-05	-3.95329	rs13482005_C	rs13475709_G
0.0121964	8.01e-05	-3.95329	rs3716074_C	rs13475709_G
0.0121964	8.01e-05	-3.95329	CEL.13_105894110_G	rs13475709_G
0.0138389	9.29e-05	-3.91711	rs6339149_A	rs13475709_G
0.0211344	0.000153472	-3.79341	rs13482007_A	rs13475709_G
0.0498667	0.000436346	3.52357	rs13476491_A	rs13475710_G
0.0442667	0.000376588	3.56268	rs6269713_A	rs13475710_G
0.0336396	0.000268851	3.6508	rs3720957_C	rs13475710_G
0.021661	0.000158078	3.78601	rs3725341_G	rs13475710_G
0.0336396	0.000268851	3.6508	rs13476493_T	rs13475710_G
0.0372069	0.000304013	3.61888	rs13476494_A	rs13475710_G
0.0372069	0.000304013	3.61888	rs6395698_G	rs13475710_G
0.0372069	0.000304013	3.61888	rs13476497_G	rs13475710_G
0.0372069	0.000304013	3.61888	rs3675868_A	rs13475710_G
0.0372069	0.000304013	3.61888	rs13476499_A	rs13475710_G
0.0366679	0.000298613	3.62355	rs13476500_A	rs13475710_G
0.00182345	8.79e-06	4.45784	rs13476503_A	rs13475710_G
0.00229896	1.15e-05	4.39948	rs13476504_A	rs13475710_G
0.0043901	2.43e-05	4.23225	rs3665866_T	rs13475710_G
0.00295508	1.54e-05	4.33524	rs3722454_A	rs13475710_G
0.00244522	1.23e-05	4.38381	rs3658919_A	rs13475710_G
0.00474638	2.66e-05	4.21167	rs3686229_G	rs13475710_G
0.00490517	2.76e-05	4.20301	rs13476507_G	rs13475710_G
0.00543093	3.11e-05	4.17587	rs13476508_A	rs13475710_G
0.0421887	0.000354862	-3.57836	rs13477635_G	rs13475710_G
0.0429865	0.000363289	-3.57217	rs13477637_G	rs13475710_G
0.0422619	0.000355643	-3.57778	gnf14.055.608_G	rs13475710_G
0.00153137	7.18e-06	-4.50128	rs13483712_G	rs13475710_G
0.00109707	4.88e-06	-4.58353	CEL.X_8004370_G	rs13475710_G
0.00372735	2.01e-05	-4.27493	CEL.X_8185552_G	rs13475710_G
0.00539005	3.08e-05	-4.17791	CEL.X_8334947_G	rs13475710_G
0.000950652	4.14e-06	-4.6183	CEL.X_8498891_G	rs13475710_G
5.78e-05	1.6e-07	-5.26174	rs13483716_T	rs13475710_G
0.0467925	0.000403374	-3.54448	CEL.X_9031623_A	rs13475710_G
0.00462047	2.58e-05	-4.21877	gnfX.023.543_G	rs13475710_G
0.00718143	4.31e-05	-4.10043	gnfX.026.801_T	rs13475710_G
6.9e-05	1.96e-07	-5.22329	rs13483731_G	rs13475710_G
0.000434332	1.67e-06	-4.80528	rs13483736_C	rs13475710_G
0.0279129	0.000214409	-3.70893	CEL.X_39961894_A	rs13475710_G
0.0248736	0.000186557	-3.74429	rs13483737_G	rs13475710_G
0.0203814	0.000146952	-3.80426	rs13483738_G	rs13475710_G
0.0485209	0.000421961	-3.53251	rs13483739_G	rs13475710_G
4e-05	1.04e-07	-5.34122	rs13483745_G	rs13475710_G
0.0197441	0.000141521	-3.81365	rs13483746_G	rs13475710_G
0.0137779	9.25e-05	-3.91835	rs13483748_G	rs13475710_G
0.0441454	0.000375355	-3.56355	CEL.X_44124389_G	rs13475710_G
0.00479794	2.69e-05	-4.20883	CEL.X_44311522_A	rs13475710_G
0.00762173	4.62e-05	-4.08414	rs6411410_G	rs13475710_G
0.0427634	0.000360945	-3.57388	rs13483753_A	rs13475710_G
0.0418912	0.000351681	-3.58073	rs13483756_A	rs13475710_G
0.00285155	1.47e-05	-4.34449	rs13483757_A	rs13475710_G
0.007727	4.69e-05	-4.08041	gnfX.037.760_A	rs13475710_G
0.0385994	0.000317938	-3.60718	rs13483761_G	rs13475710_G
0.000884605	3.81e-06	-4.63577	rs13483763_G	rs13475710_G
0.00734061	4.42e-05	-4.09443	rs13483765_C	rs13475710_G
0.00188708	9.15e-06	-4.44916	rs13483769_A	rs13475710_G
0.0497957	0.000435588	-3.52404	CEL.X_50598124_A	rs13475710_G
0.00221949	1.1e-05	-4.4084	rs13483770_G	rs13475710_G
0.0451069	0.000385438	-3.55654	rs13483771_G	rs13475710_G
0.00525714	2.99e-05	-4.1846	CEL.X_51185805_A	rs13475710_G
0.00978389	6.18e-05	-4.01532	gnfX.044.260_A	rs13475710_G
0.0415189	0.000347781	-3.58366	rs13483778_G	rs13475710_G
0.00107566	4.78e-06	-4.58828	rs13483781_G	rs13475710_G
0.0214949	0.00015661	-3.78835	rs13483785_A	rs13475710_G
0.00548396	3.15e-05	-4.17326	rs13483786_C	rs13475710_G
2.82e-05	6.9e-08	-5.41638	rs13483788_A	rs13475710_G
0.0437179	0.000370931	-3.56668	rs13483790_A	rs13475710_G
0.00201135	9.84e-06	-4.43318	gnfX.049.002_C	rs13475710_G
0.0240213	0.000178853	-3.75495	rs6317266_A	rs13475710_G
0.0192899	0.000137698	-3.82046	gnfX.049.915_T	rs13475710_G
0.0184361	0.000130505	-3.83378	CEL.X_58802359_C	rs13475710_G
0.0283566	0.000218537	-3.70407	CEL.X_59030482_G	rs13475710_G
0.0214287	0.000156026	-3.78928	CEL.X_59174140_A	rs13475710_G
0.0141218	9.52e-05	-3.91133	CEL.X_59346618_A	rs13475710_G
0.00401694	2.19e-05	-4.25543	CEL.X_59515625_C	rs13475710_G
0.0347964	0.000280118	-3.64016	rs13483797_A	rs13475710_G
0.0316255	0.000249286	-3.6703	CEL.X_60181392_A	rs13475710_G
0.0156587	0.000107498	-3.88159	rs13483810_A	rs13475710_G
0.0282692	0.000217723	-3.70502	rs13483811_G	rs13475710_G
0.000375357	1.41e-06	-4.83943	petM.05810.1_G	rs13475710_G
0.0252313	0.00018984	-3.73988	rs13483813_C	rs13475710_G
0.0419601	0.000352412	-3.58018	rs13483814_A	rs13475710_G
0.00715788	4.29e-05	-4.10132	rs13483815_G	rs13475710_G
0.0314158	0.000247275	-3.67239	rs3157124_G	rs13475710_G
0.0334503	0.000266986	-3.6526	rs13483825_A	rs13475710_G
0.0206475	0.000149249	-3.80039	CEL.X_65891570_G	rs13475710_G
0.0204753	0.000147781	-3.80286	rs13483834_G	rs13475710_G
0.000142162	4.57e-07	-5.06215	CEL.X_67980997_C	rs13475710_G
0.00372415	2.01e-05	-4.27517	CEL.X_68179178_G	rs13475710_G
0.0228958	0.000168861	-3.76944	CEL.X_68306415_C	rs13475710_G
0.0328054	0.000260662	-3.65879	CEL.X_68645226_G	rs13475710_G
0.000970741	4.24e-06	-4.61321	rs13483838_G	rs13475710_G
3.95e-06	6.78e-09	-5.82401	rs13483844_G	rs13475710_G
0.00432375	2.39e-05	-4.23628	CEL.X_71104123_G	rs13475710_G
0.0220365	0.00016131	-3.78093	rs13483849_C	rs13475710_G
0.0130298	8.65e-05	-3.93442	CEL.X_71907333_T	rs13475710_G
0.00071596	2.99e-06	-4.68657	CEL.X_72068607_G	rs13475710_G
0.00787206	4.79e-05	-4.07535	gnfX.068.981_G	rs13475710_G
0.00309933	1.62e-05	-4.32293	CEL.X_72627341_G	rs13475710_G
0.0234796	0.000174051	-3.76182	CEL.X_72697823_C	rs13475710_G
2.23e-06	3.45e-09	-5.9379	CEL.X_72954447_T	rs13475710_G
0.0293998	0.00022824	-3.69295	CEL.X_73027245_G	rs13475710_G
0.0192275	0.000137169	-3.82142	gnfX.070.167_C	rs13475710_G
0.0260247	0.00019699	-3.7305	rs13483858_G	rs13475710_G
0.0110941	7.16e-05	-3.98012	CEL.X_74272691_G	rs13475710_G
0.0240463	0.000179088	-3.75462	rs13483862_G	rs13475710_G
0.00997969	6.32e-05	-4.00979	rs13483863_G	rs13475710_G
0.0118855	7.77e-05	-3.96058	CEL.X_75125049_T	rs13475710_G
0.0456592	0.000391305	-3.55254	rs13483864_G	rs13475710_G
0.0116071	7.55e-05	-3.96728	rs3675552_C	rs13475710_G
0.00526943	3e-05	-4.18396	rs13483870_G	rs13475710_G
0.000860393	3.69e-06	-4.64248	rs3725966_G	rs13475710_G
0.00239291	1.2e-05	-4.38926	CEL.X_77349091_G	rs13475710_G
0.00637327	3.75e-05	-4.13286	rs13483873_G	rs13475710_G
0.0393052	0.000325097	-3.60136	CEL.X_77780392_G	rs13475710_G
0.00565047	3.26e-05	-4.16517	CEL.X_77937676_G	rs13475710_G
0.00449247	2.5e-05	-4.22619	rs3696812_G	rs13475710_G
0.00376744	2.04e-05	-4.27217	rs13483877_G	rs13475710_G
0.0141226	9.52e-05	-3.91131	gnfX.076.619_C	rs13475710_G
0.0116129	7.56e-05	-3.96715	CEL.X_84364983_G	rs13475710_G
0.00219507	1.09e-05	-4.4112	CEL.X_84489847_C	rs13475710_G
0.0141988	9.58e-05	-3.90977	rs13483884_G	rs13475710_G
0.0410497	0.000342974	-3.58732	rs13483885_G	rs13475710_G
0.0107562	6.91e-05	-3.98876	rs13459181_A	rs13475710_G
0.0422215	0.000355205	-3.5781	rs13483887_G	rs13475710_G
0.00653384	3.86e-05	-4.12612	rs13483888_A	rs13475710_G
0.000379414	1.43e-06	-4.83686	rs13483890_A	rs13475710_G
0.000108602	3.34e-07	-5.12236	rs13483891_C	rs13475710_G
0.00137326	6.34e-06	-4.52824	gnfX.080.189_A	rs13475710_G
2.38e-05	5.64e-08	-5.4529	rs13483894_G	rs13475710_G
0.00030431	1.11e-06	-4.88828	gnfX.080.729_A	rs13475710_G
3.89e-06	6.67e-09	-5.82696	rs6182892_A	rs13475710_G
5.54e-05	1.52e-07	-5.27083	rs13483898_G	rs13475710_G
0.000122977	3.86e-07	-5.09462	rs3672400_G	rs13475710_G
7.36e-05	2.12e-07	-5.20887	CEL.X_89752158_C	rs13475710_G
0.000106662	3.27e-07	-5.12635	rs13483899_C	rs13475710_G
4.42e-06	7.78e-09	-5.80066	rs13483900_G	rs13475710_G
5.24e-06	9.51e-09	-5.76622	rs3680829_T	rs13475710_G
1.22e-05	2.58e-08	-5.59258	rs13483902_G	rs13475710_G
9.82e-05	2.97e-07	-5.14487	CEL.X_91053089_G	rs13475710_G
0.000120101	3.75e-07	-5.09987	CEL.X_91222960_A	rs13475710_G
0.00121373	5.49e-06	-4.55873	CEL.X_91399771_A	rs13475710_G
1.73e-06	2.56e-09	-5.98764	gnfX.084.157_A	rs13475710_G
0.000363818	1.36e-06	-4.84674	rs13483909_A	rs13475710_G
0.00261551	1.33e-05	-4.36657	rs13483910_A	rs13475710_G
0.000137032	4.38e-07	-5.07038	rs4232594_G	rs13475710_G
0.0078772	4.8e-05	-4.07516	rs3714964_G	rs13475710_G
4.1e-06	7.1e-09	-5.81613	gnfX.084.751_A	rs13475710_G
7.78e-05	2.26e-07	-5.19659	CEL.X_92542075_A	rs13475710_G
0.00388675	2.11e-05	-4.2641	rs13483929_G	rs13475710_G
0.00822671	5.05e-05	-4.06323	CEL.X_108186660_G	rs13475710_G
0.0255601	0.000192795	-3.73596	rs6221690_A	rs13475710_G
0.000579343	2.34e-06	-4.73713	rs13483994_C	rs13475710_G
8.19e-05	2.4e-07	-5.18503	gnfX.111.315_C	rs13475710_G
0.0141793	9.56e-05	-3.91015	CEL.X_121578417_G	rs13475710_G
6.64e-05	1.88e-07	-5.23145	CEL.X_121796581_G	rs13475710_G
6.61e-05	1.87e-07	-5.23248	rs13484007_G	rs13475710_G
0.00375911	2.03e-05	-4.27276	CEL.X_124532966_G	rs13475710_G
0.000818342	3.48e-06	-4.65461	gnfX.114.823_G	rs13475710_G
1.18e-05	2.46e-08	-5.60063	rs3702256_G	rs13475710_G
0.000121909	3.82e-07	-5.09652	rs13484013_G	rs13475710_G
0.000288797	1.04e-06	-4.90042	CEL.X_125736335_T	rs13475710_G
0.000308878	1.13e-06	-4.88483	rs13484015_G	rs13475710_G
3.63e-05	9.28e-08	-5.36219	rs3697198_C	rs13475710_G
4.94e-06	8.87e-09	-5.77826	gnfX.141.820_C	rs13475710_G
0.00314872	1.65e-05	-4.31886	rs3715531_A	rs13475710_G
0.00338966	1.8e-05	-4.29974	CEL.X_155234657_A	rs13475710_G
0.00545326	3.12e-05	-4.17476	CEL.X_155542834_A	rs13475710_G
0.00271786	1.39e-05	-4.35682	gnfX.145.788_A	rs13475710_G
0.000371863	1.4e-06	-4.8416	rs13484104_A	rs13475710_G
0.0336781	0.000269229	-3.65043	rs13484105_G	rs13475710_G
0.00234284	1.17e-05	-4.39472	rs13484106_G	rs13475710_G
4.36e-06	7.66e-09	-5.8034	gnfX.146.867_A	rs13475710_G
9.96e-05	3.01e-07	-5.14185	rs13484113_G	rs13475710_G
0.0463588	0.00039877	3.54753	rs13476491_A	gnf01.004.225_A
0.0411377	0.000343864	3.58664	rs6269713_A	gnf01.004.225_A
0.0311944	0.000245196	3.67456	rs3720957_C	gnf01.004.225_A
0.0200239	0.000143898	3.8095	rs3725341_G	gnf01.004.225_A
0.0311944	0.000245196	3.67456	rs13476493_T	gnf01.004.225_A
0.0345366	0.000277548	3.64255	rs13476494_A	gnf01.004.225_A
0.0345366	0.000277548	3.64255	rs6395698_G	gnf01.004.225_A
0.0345366	0.000277548	3.64255	rs13476497_G	gnf01.004.225_A
0.0345366	0.000277548	3.64255	rs3675868_A	gnf01.004.225_A
0.0345366	0.000277548	3.64255	rs13476499_A	gnf01.004.225_A
0.0340198	0.000272542	3.64727	rs13476500_A	gnf01.004.225_A
0.00168237	8.01e-06	4.47788	rs13476503_A	gnf01.004.225_A
0.0021241	1.05e-05	4.41948	rs13476504_A	gnf01.004.225_A
0.00406427	2.22e-05	4.25243	rs3665866_T	gnf01.004.225_A
0.00273452	1.4e-05	4.35525	rs3722454_A	gnf01.004.225_A
0.00226091	1.13e-05	4.40372	rs3658919_A	gnf01.004.225_A
0.00440084	2.44e-05	4.2316	rs3686229_G	gnf01.004.225_A
0.0045492	2.53e-05	4.22287	rs13476507_G	gnf01.004.225_A
0.00503942	2.85e-05	4.19588	rs13476508_A	gnf01.004.225_A
0.045664	0.000391353	-3.55251	rs13477635_G	gnf01.004.225_A
0.0465854	0.000401202	-3.54592	rs13477637_G	gnf01.004.225_A
0.0400593	0.000332721	-3.59528	gnf14.055.608_G	gnf01.004.225_A
0.00171669	8.2e-06	-4.4729	rs13483712_G	gnf01.004.225_A
0.00122151	5.53e-06	-4.55715	CEL.X_8004370_G	gnf01.004.225_A
0.0041699	2.29e-05	-4.2458	CEL.X_8185552_G	gnf01.004.225_A
0.00593958	3.45e-05	-4.15179	CEL.X_8334947_G	gnf01.004.225_A
0.0010697	4.75e-06	-4.58966	CEL.X_8498891_G	gnf01.004.225_A
6.58e-05	1.85e-07	-5.23368	rs13483716_T	gnf01.004.225_A
0.044671	0.000380842	-3.55971	CEL.X_9031623_A	gnf01.004.225_A
0.00435934	2.41e-05	-4.23411	gnfX.023.543_G	gnf01.004.225_A
0.00686929	4.09e-05	-4.11248	gnfX.026.801_T	gnf01.004.225_A
6.52e-05	1.83e-07	-5.23576	rs13483731_G	gnf01.004.225_A
0.000482485	1.89e-06	-4.7805	rs13483736_C	gnf01.004.225_A
0.0301738	0.00023549	-3.68494	CEL.X_39961894_A	gnf01.004.225_A
0.0238992	0.000177766	-3.75649	rs13483737_G	gnf01.004.225_A
0.0219372	0.000160454	-3.78227	rs13483738_G	gnf01.004.225_A
3.79e-05	9.76e-08	-5.35291	rs13483745_G	gnf01.004.225_A
0.0189293	0.000134615	-3.82609	rs13483746_G	gnf01.004.225_A
0.013226	8.81e-05	-3.93012	rs13483748_G	gnf01.004.225_A
0.0424891	0.000358042	-3.57601	CEL.X_44124389_G	gnf01.004.225_A
0.0052582	2.99e-05	-4.18454	CEL.X_44311522_A	gnf01.004.225_A
0.00836454	5.14e-05	-4.05871	rs6411410_G	gnf01.004.225_A
0.0459678	0.0003946	-3.55032	rs13483753_A	gnf01.004.225_A
0.045206	0.000386493	-3.55582	rs13483756_A	gnf01.004.225_A
0.00315178	1.66e-05	-4.3186	rs13483757_A	gnf01.004.225_A
0.0084582	5.21e-05	-4.05562	gnfX.037.760_A	gnf01.004.225_A
0.0368851	0.000300825	-3.62162	rs13483761_G	gnf01.004.225_A
0.000982788	4.3e-06	-4.6102	rs13483763_G	gnf01.004.225_A
0.00811983	4.97e-05	-4.06684	rs13483765_C	gnf01.004.225_A
0.0021476	1.06e-05	-4.41668	rs13483769_A	gnf01.004.225_A
0.00211551	1.04e-05	-4.42053	rs13483770_G	gnf01.004.225_A
0.0428728	0.000362056	-3.57307	rs13483771_G	gnf01.004.225_A
0.00493829	2.78e-05	-4.20127	CEL.X_51185805_A	gnf01.004.225_A
0.00937355	5.88e-05	-4.02723	gnfX.044.260_A	gnf01.004.225_A
0.0394608	0.00032664	-3.60012	rs13483778_G	gnf01.004.225_A
0.00100318	4.41e-06	-4.60526	rs13483781_G	gnf01.004.225_A
0.0239107	0.000177871	-3.75634	rs13483785_A	gnf01.004.225_A
0.00615054	3.6e-05	-4.1424	rs13483786_C	gnf01.004.225_A
2.64e-05	6.37e-08	-5.43085	rs13483788_A	gnf01.004.225_A
0.0417627	0.000350353	-3.58172	rs13483790_A	gnf01.004.225_A
0.00188496	9.13e-06	-4.44945	gnfX.049.002_C	gnf01.004.225_A
0.0227838	0.000167864	-3.77093	rs6317266_A	gnf01.004.225_A
0.0477778	0.00041393	-3.53762	gnfX.049.663_T	gnf01.004.225_A
0.0183118	0.000129465	-3.83576	gnfX.049.915_T	gnf01.004.225_A
0.0175201	0.000122825	-3.84879	CEL.X_58802359_C	gnf01.004.225_A
0.0269635	0.000205669	-3.71954	CEL.X_59030482_G	gnf01.004.225_A
0.0203188	0.000146419	-3.80517	CEL.X_59174140_A	gnf01.004.225_A
0.0133857	8.94e-05	-3.92666	CEL.X_59346618_A	gnf01.004.225_A
0.00377776	2.04e-05	-4.27144	CEL.X_59515625_C	gnf01.004.225_A
0.0330207	0.00026277	-3.65671	rs13483797_A	gnf01.004.225_A
0.0300903	0.000234712	-3.68578	CEL.X_60181392_A	gnf01.004.225_A
0.0174216	0.000122005	-3.85044	rs13483810_A	gnf01.004.225_A
0.0316791	0.000249797	-3.66977	rs13483811_G	gnf01.004.225_A
0.000436732	1.68e-06	-4.80396	petM.05810.1_G	gnf01.004.225_A
0.0277616	0.000213001	-3.71061	rs13483813_C	gnf01.004.225_A
0.0462515	0.000397642	-3.54828	rs13483814_A	gnf01.004.225_A
0.00801483	4.89e-05	-4.07042	rs13483815_G	gnf01.004.225_A
0.0345635	0.000277804	-3.64231	rs3157124_G	gnf01.004.225_A
0.0364068	0.000296034	-3.6258	rs13483825_A	gnf01.004.225_A
0.0226114	0.00016634	-3.77322	CEL.X_65891570_G	gnf01.004.225_A
0.0225386	0.00016571	-3.77418	rs13483834_G	gnf01.004.225_A
0.000161197	5.29e-07	-5.03382	CEL.X_67980997_C	gnf01.004.225_A
0.0041117	2.25e-05	-4.24944	CEL.X_68179178_G	gnf01.004.225_A
0.025059	0.000188258	-3.742	CEL.X_68306415_C	gnf01.004.225_A
0.0357571	0.00028953	-3.63158	CEL.X_68645226_G	gnf01.004.225_A
0.00109005	4.85e-06	-4.58506	rs13483838_G	gnf01.004.225_A
4.65e-06	8.26e-09	-5.79048	rs13483844_G	gnf01.004.225_A
0.00480827	2.7e-05	-4.20826	CEL.X_71104123_G	gnf01.004.225_A
0.024079	0.000179388	-3.7542	rs13483849_C	gnf01.004.225_A
0.0142774	9.64e-05	-3.90819	CEL.X_71907333_T	gnf01.004.225_A
0.00080468	3.42e-06	-4.65864	CEL.X_72068607_G	gnf01.004.225_A
0.00872379	5.4e-05	-4.0472	gnfX.068.981_G	gnf01.004.225_A
0.00346054	1.84e-05	-4.29437	CEL.X_72627341_G	gnf01.004.225_A
0.0256157	0.000193294	-3.73531	CEL.X_72697823_C	gnf01.004.225_A
2.64e-06	4.21e-09	-5.90458	CEL.X_72954447_T	gnf01.004.225_A
0.0320182	0.000253067	-3.66642	CEL.X_73027245_G	gnf01.004.225_A
0.0210645	0.000152868	-3.7944	gnfX.070.167_C	gnf01.004.225_A
0.0283262	0.000218259	-3.70439	rs13483858_G	gnf01.004.225_A
0.0121535	7.97e-05	-3.95426	CEL.X_74272691_G	gnf01.004.225_A
0.0260799	0.000197492	-3.72985	rs13483862_G	gnf01.004.225_A
0.0109405	7.04e-05	-3.98407	rs13483863_G	gnf01.004.225_A
0.0130498	8.67e-05	-3.93399	CEL.X_75125049_T	gnf01.004.225_A
0.0494115	0.000431474	-3.52657	rs13483864_G	gnf01.004.225_A
0.012756	8.44e-05	-3.94046	rs3675552_C	gnf01.004.225_A
0.00580025	3.36e-05	-4.15817	rs13483870_G	gnf01.004.225_A
0.000952799	4.15e-06	-4.61775	rs3725966_G	gnf01.004.225_A
0.00264879	1.35e-05	-4.36331	CEL.X_77349091_G	gnf01.004.225_A
0.0070297	4.2e-05	-4.10624	rs13483873_G	gnf01.004.225_A
0.042528	0.000358462	-3.5757	CEL.X_77780392_G	gnf01.004.225_A
0.00620271	3.63e-05	-4.14013	CEL.X_77937676_G	gnf01.004.225_A
0.00496536	2.8e-05	-4.19982	rs3696812_G	gnf01.004.225_A
0.00421489	2.32e-05	-4.24296	rs13483877_G	gnf01.004.225_A
0.0157077	0.000107894	-3.88069	gnfX.076.619_C	gnf01.004.225_A
0.012958	8.6e-05	-3.93597	CEL.X_84364983_G	gnf01.004.225_A
0.00248882	1.26e-05	-4.37929	CEL.X_84489847_C	gnf01.004.225_A
0.0136808	9.17e-05	-3.92039	rs13483884_G	gnf01.004.225_A
0.0399217	0.000331283	-3.59642	rs13483885_G	gnf01.004.225_A
0.010379	6.62e-05	-3.99878	rs13459181_A	gnf01.004.225_A
0.0411907	0.000344393	-3.58623	rs13483887_G	gnf01.004.225_A
0.00631432	3.71e-05	-4.13538	rs13483888_A	gnf01.004.225_A
0.000365555	1.37e-06	-4.84564	rs13483890_A	gnf01.004.225_A
0.000104711	3.2e-07	-5.13052	rs13483891_C	gnf01.004.225_A
0.00132625	6.08e-06	-4.53687	gnfX.080.189_A	gnf01.004.225_A
2.3e-05	5.41e-08	-5.46035	rs13483894_G	gnf01.004.225_A
0.000294119	1.06e-06	-4.89618	gnfX.080.729_A	gnf01.004.225_A
3.74e-06	6.36e-09	-5.83487	rs6182892_A	gnf01.004.225_A
5.31e-05	1.45e-07	-5.2803	rs13483898_G	gnf01.004.225_A
0.000119213	3.72e-07	-5.10153	rs3672400_G	gnf01.004.225_A
7.13e-05	2.04e-07	-5.21603	CEL.X_89752158_C	gnf01.004.225_A
0.000103223	3.15e-07	-5.13377	rs13483899_C	gnf01.004.225_A
4.23e-06	7.37e-09	-5.80994	rs13483900_G	gnf01.004.225_A
5.01e-06	9.03e-09	-5.7752	rs3680829_T	gnf01.004.225_A
1.17e-05	2.44e-08	-5.60199	rs13483902_G	gnf01.004.225_A
9.42e-05	2.83e-07	-5.15406	CEL.X_91053089_G	gnf01.004.225_A
0.000115137	3.57e-07	-5.10936	CEL.X_91222960_A	gnf01.004.225_A
0.00116732	5.25e-06	-4.5683	CEL.X_91399771_A	gnf01.004.225_A
1.67e-06	2.45e-09	-5.99482	gnfX.084.157_A	gnf01.004.225_A
0.000350219	1.3e-06	-4.85559	rs13483909_A	gnf01.004.225_A
0.00252329	1.28e-05	-4.37575	rs13483910_A	gnf01.004.225_A
0.000130533	4.14e-07	-5.08124	rs4232594_G	gnf01.004.225_A
0.00761383	4.61e-05	-4.08443	rs3714964_G	gnf01.004.225_A
3.9e-06	6.7e-09	-5.82614	gnfX.084.751_A	gnf01.004.225_A
7.45e-05	2.15e-07	-5.20607	CEL.X_92542075_A	gnf01.004.225_A
0.00433667	2.4e-05	-4.23549	rs13483929_G	gnf01.004.225_A
0.00783678	4.77e-05	-4.07656	CEL.X_108186660_G	gnf01.004.225_A
0.0241706	0.000180203	-3.75305	rs6221690_A	gnf01.004.225_A
0.000549239	2.2e-06	-4.7498	rs13483994_C	gnf01.004.225_A
7.71e-05	2.24e-07	-5.19843	gnfX.111.315_C	gnf01.004.225_A
0.0135592	9.07e-05	-3.92298	CEL.X_121578417_G	gnf01.004.225_A
6.26e-05	1.75e-07	-5.24435	CEL.X_121796581_G	gnf01.004.225_A
6.16e-05	1.72e-07	-5.24792	rs13484007_G	gnf01.004.225_A
0.00356089	1.91e-05	-4.28693	CEL.X_124532966_G	gnf01.004.225_A
0.000767676	3.23e-06	-4.66994	gnfX.114.823_G	gnf01.004.225_A
1.1e-05	2.27e-08	-5.61522	rs3702256_G	gnf01.004.225_A
0.000113851	3.53e-07	-5.11188	rs13484013_G	gnf01.004.225_A
0.000271788	9.7e-07	-4.91453	CEL.X_125736335_T	gnf01.004.225_A
0.0002909	1.05e-06	-4.89873	rs13484015_G	gnf01.004.225_A
3.39e-05	8.55e-08	-5.3772	rs3697198_C	gnf01.004.225_A
4.65e-06	8.26e-09	-5.79035	gnfX.141.820_C	gnf01.004.225_A
0.00302688	1.58e-05	-4.32904	rs3715531_A	gnf01.004.225_A
0.00325723	1.72e-05	-4.3101	CEL.X_155234657_A	gnf01.004.225_A
0.00525857	2.99e-05	-4.18452	CEL.X_155542834_A	gnf01.004.225_A
0.00261091	1.33e-05	-4.36703	gnfX.145.788_A	gnf01.004.225_A
0.000356456	1.33e-06	-4.85149	rs13484104_A	gnf01.004.225_A
0.0325656	0.000258368	-3.66107	rs13484105_G	gnf01.004.225_A
0.0022497	1.12e-05	-4.40499	rs13484106_G	gnf01.004.225_A
4.15e-06	7.19e-09	-5.814	gnfX.146.867_A	gnf01.004.225_A
0.000114079	3.54e-07	-5.11143	rs13484113_G	gnf01.004.225_A
0.00333307	1.77e-05	-4.3041	rs13480339_A	rs13475712_C
0.0387967	0.000319934	-3.60555	rs13481080_G	rs13475712_C
0.0387967	0.000319934	-3.60555	rs6262977_A	rs13475712_C
0.013486	9.02e-05	-3.92451	rs13482873_G	rs13475712_C
0.0209612	0.000151957	-3.79589	rs6231166_G	rs13475712_C
0.0209612	0.000151957	-3.79589	rs13482875_G	rs13475712_C
0.0126665	8.37e-05	-3.94245	gnfX.080.189_A	rs13475712_C
0.0324456	0.000257221	-3.66222	gnfX.084.157_A	rs13475712_C
0.0412086	0.000344571	-3.5861	rs4232594_G	rs13475712_C
0.0169162	0.000117807	-3.85908	CEL.X_106858553_C	rs13475712_C
0.0325703	0.00025842	-3.66102	rs3671849_G	rs3707314_C
0.031588	0.000248937	-3.67066	rs3687057_G	rs3707314_C
0.0411967	0.000344451	-3.58619	rs3678312_A	rs3707314_C
0.0401009	0.00033318	-3.59492	rs13482005_C	rs3707314_C
0.0401009	0.00033318	-3.59492	rs3716074_C	rs3707314_C
0.0401009	0.00033318	-3.59492	CEL.13_105894110_G	rs3707314_C
0.0452318	0.000386769	-3.55563	rs6339149_A	rs3707314_C
0.0327339	0.000259976	-3.65947	rs3671849_G	rs3717997_G
0.0318642	0.000251596	-3.66792	rs3687057_G	rs3717997_G
0.0415629	0.00034825	-3.58331	rs3678312_A	rs3717997_G
0.0404659	0.0003369	-3.59201	rs13482005_C	rs3717997_G
0.0404659	0.0003369	-3.59201	rs3716074_C	rs3717997_G
0.0404659	0.0003369	-3.59201	CEL.13_105894110_G	rs3717997_G
0.0456296	0.000391008	-3.55274	rs6339149_A	rs3717997_G
0.0256832	0.000193892	-3.73452	rs3671849_G	rs3684358_C
0.0401907	0.000334067	-3.59422	rs3687057_G	rs3684358_C
0.0325703	0.00025842	-3.66102	rs3671849_G	mCV23863067_G
0.031588	0.000248937	-3.67066	rs3687057_G	mCV23863067_G
0.0411967	0.000344451	-3.58619	rs3678312_A	mCV23863067_G
0.0401009	0.00033318	-3.59492	rs13482005_C	mCV23863067_G
0.0401009	0.00033318	-3.59492	rs3716074_C	mCV23863067_G
0.0401009	0.00033318	-3.59492	CEL.13_105894110_G	mCV23863067_G
0.0452318	0.000386769	-3.55563	rs6339149_A	mCV23863067_G
0.0239005	0.000177778	-3.75647	rs3671849_G	rs13475716_G
0.0432527	0.000366064	-3.57017	rs3687057_G	rs13475716_G
0.0203596	0.000146764	-3.80458	rs3671849_G	rs13475717_G
0.0332345	0.000264862	-3.65466	rs3685081_G	rs13475717_G
0.0423582	0.000356671	-3.57702	rs13481995_A	rs13475717_G
0.0313514	0.000246677	-3.67301	rs3719887_A	rs13475717_G
0.0180014	0.000126884	-3.84075	rs3687057_G	rs13475717_G
0.0242784	0.000181167	-3.75171	rs3678312_A	rs13475717_G
0.023583	0.00017496	-3.7605	rs13482005_C	rs13475717_G
0.023583	0.00017496	-3.7605	rs3716074_C	rs13475717_G
0.023583	0.00017496	-3.7605	CEL.13_105894110_G	rs13475717_G
0.0268302	0.000204414	-3.7211	rs6339149_A	rs13475717_G
0.0406934	0.000339254	-3.59018	rs13482007_A	rs13475717_G
0.0481807	0.000418301	3.53482	rs13476491_A	rs13475718_G
0.0427606	0.000360915	3.5739	rs6269713_A	rs13475718_G
0.0324744	0.000257504	3.66194	rs3720957_C	rs13475718_G
0.0208759	0.000151233	3.79709	rs3725341_G	rs13475718_G
0.0324744	0.000257504	3.66194	rs13476493_T	rs13475718_G
0.0359449	0.000291432	3.62988	rs13476494_A	rs13475718_G
0.0359449	0.000291432	3.62988	rs6395698_G	rs13475718_G
0.0359449	0.000291432	3.62988	rs13476497_G	rs13475718_G
0.0359449	0.000291432	3.62988	rs3675868_A	rs13475718_G
0.0359449	0.000291432	3.62988	rs13476499_A	rs13475718_G
0.0353998	0.000286014	3.63476	rs13476500_A	rs13475718_G
0.00160562	7.59e-06	4.48952	rs13476503_A	rs13475718_G
0.00202762	9.93e-06	4.43119	rs13476504_A	rs13475718_G
0.00388508	2.11e-05	4.26421	rs3665866_T	rs13475718_G
0.00261195	1.33e-05	4.36692	rs3722454_A	rs13475718_G
0.00215935	1.07e-05	4.41528	rs3658919_A	rs13475718_G
0.004219	2.32e-05	4.24271	rs3686229_G	rs13475718_G
0.00435808	2.41e-05	4.23419	rs13476507_G	rs13475718_G
0.00481909	2.71e-05	4.20768	rs13476508_A	rs13475718_G
0.0472502	0.000408289	-3.54127	rs13477635_G	rs13475718_G
0.0481695	0.000418175	-3.53491	rs13477637_G	rs13475718_G
0.0417387	0.000350115	-3.5819	gnf14.055.608_G	rs13475718_G
0.001792	8.61e-06	-4.46216	rs13483712_G	rs13475718_G
0.00127497	5.81e-06	-4.54659	CEL.X_8004370_G	rs13475718_G
0.00431839	2.38e-05	-4.2366	CEL.X_8185552_G	rs13475718_G
0.00614575	3.59e-05	-4.1426	CEL.X_8334947_G	rs13475718_G
0.00112266	5.02e-06	-4.57789	CEL.X_8498891_G	rs13475718_G
6.93e-05	1.97e-07	-5.22222	rs13483716_T	rs13475718_G
0.0462264	0.000397383	-3.54845	CEL.X_9031623_A	rs13475718_G
0.00452319	2.52e-05	-4.22438	gnfX.023.543_G	rs13475718_G
0.00710179	4.25e-05	-4.10352	gnfX.026.801_T	rs13475718_G
6.74e-05	1.91e-07	-5.22845	rs13483731_G	rs13475718_G
0.000508658	2.01e-06	-4.76797	rs13483736_C	rs13475718_G
0.0279735	0.000214958	-3.70828	CEL.X_39961894_A	rs13475718_G
0.0245356	0.000183464	-3.74852	rs13483737_G	rs13475718_G
0.0227641	0.000167698	-3.77118	rs13483738_G	rs13475718_G
0.0486085	0.000422916	-3.5319	rs13483739_G	rs13475718_G
3.92e-05	1.02e-07	-5.34564	rs13483745_G	rs13475718_G
0.0194367	0.000138919	-3.81827	rs13483746_G	rs13475718_G
0.0135616	9.07e-05	-3.92293	rs13483748_G	rs13475718_G
0.0436466	0.000370182	-3.56721	CEL.X_44124389_G	rs13475718_G
0.00483102	2.71e-05	-4.20704	CEL.X_44311522_A	rs13475718_G
0.00879803	5.46e-05	-4.04487	rs6411410_G	rs13475718_G
0.0479315	0.000415613	-3.53654	rs13483753_A	rs13475718_G
0.0469921	0.000405496	-3.54309	rs13483756_A	rs13475718_G
0.00327318	1.73e-05	-4.30886	rs13483757_A	rs13475718_G
0.00883776	5.48e-05	-4.0436	gnfX.037.760_A	rs13475718_G
0.0380039	0.000311993	-3.61211	rs13483761_G	rs13475718_G
0.00101575	4.47e-06	-4.60225	rs13483763_G	rs13475718_G
0.0083668	5.15e-05	-4.05863	rs13483765_C	rs13475718_G
0.00221401	1.1e-05	-4.40902	rs13483769_A	rs13475718_G
0.00218826	1.08e-05	-4.41197	rs13483770_G	rs13475718_G
0.0443038	0.000376989	-3.5624	rs13483771_G	rs13475718_G
0.00514503	2.92e-05	-4.19037	CEL.X_51185805_A	rs13475718_G
0.00967506	6.1e-05	-4.01844	gnfX.044.260_A	rs13475718_G
0.0411091	0.000343568	-3.58686	rs13483778_G	rs13475718_G
0.00105704	4.68e-06	-4.59256	rs13483781_G	rs13475718_G
0.0247762	0.000185652	-3.74552	rs13483785_A	rs13475718_G
0.00645246	3.8e-05	-4.1295	rs13483786_C	rs13475718_G
2.73e-05	6.64e-08	-5.42333	rs13483788_A	rs13475718_G
0.0432146	0.000365659	-3.57046	rs13483790_A	rs13475718_G
0.00198221	9.68e-06	-4.4368	gnfX.049.002_C	rs13475718_G
0.0236897	0.000175902	-3.75915	rs6317266_A	rs13475718_G
0.0498135	0.000435785	-3.52391	gnfX.049.663_T	rs13475718_G
0.0190649	0.000135762	-3.82398	gnfX.049.915_T	rs13475718_G
0.0181575	0.000128173	-3.83825	CEL.X_58802359_C	rs13475718_G
0.0281398	0.000216507	-3.70645	CEL.X_59030482_G	rs13475718_G
0.0211729	0.000153814	-3.79286	CEL.X_59174140_A	rs13475718_G
0.0138412	9.3e-05	-3.91706	CEL.X_59346618_A	rs13475718_G
0.00396915	2.16e-05	-4.25857	CEL.X_59515625_C	rs13475718_G
0.0303612	0.000237257	-3.68302	rs13483797_A	rs13475718_G
0.0312271	0.000245496	-3.67424	CEL.X_60181392_A	rs13475718_G
0.0177651	0.000124879	-3.84469	rs13483810_A	rs13475718_G
0.0323759	0.000256542	-3.6629	rs13483811_G	rs13475718_G
0.000448727	1.74e-06	-4.79758	petM.05810.1_G	rs13475718_G
0.0291841	0.000226244	-3.6952	rs13483813_C	rs13475718_G
0.0483906	0.000420553	-3.5334	rs13483814_A	rs13475718_G
0.00837518	5.15e-05	-4.05835	rs13483815_G	rs13475718_G
0.0363249	0.000295197	-3.62654	rs3157124_G	rs13475718_G
0.0376001	0.000307908	-3.61556	rs13483825_A	rs13475718_G
0.0235808	0.000174938	-3.76054	CEL.X_65891570_G	rs13475718_G
0.0233868	0.000173218	-3.76303	rs13483834_G	rs13475718_G
0.000169944	5.62e-07	-5.02186	CEL.X_67980997_C	rs13475718_G
0.00374379	2.02e-05	-4.27381	CEL.X_68179178_G	rs13475718_G
0.0259679	0.000196485	-3.73115	CEL.X_68306415_C	rs13475718_G
0.0332103	0.000264628	-3.65489	CEL.X_68645226_G	rs13475718_G
0.00114032	5.11e-06	-4.57405	rs13483838_G	rs13475718_G
4.88e-06	8.74e-09	-5.78074	rs13483844_G	rs13475718_G
0.00501701	2.84e-05	-4.19705	CEL.X_71104123_G	rs13475718_G
0.0250389	0.000188071	-3.74225	rs13483849_C	rs13475718_G
0.0148242	0.000100776	-3.89739	CEL.X_71907333_T	rs13475718_G
0.000844847	3.61e-06	-4.64686	CEL.X_72068607_G	rs13475718_G
0.00911283	5.68e-05	-4.03511	gnfX.068.981_G	rs13475718_G
0.00361029	1.94e-05	-4.28329	CEL.X_72627341_G	rs13475718_G
0.0238673	0.000177483	-3.75689	CEL.X_72697823_C	rs13475718_G
2.78e-06	4.49e-09	-5.89371	CEL.X_72954447_T	rs13475718_G
0.0299715	0.000233602	-3.687	CEL.X_73027245_G	rs13475718_G
0.0223014	0.000163633	-3.77734	gnfX.070.167_C	rs13475718_G
0.0295798	0.00022994	-3.69105	rs13483858_G	rs13475718_G
0.0127008	8.4e-05	-3.94169	CEL.X_74272691_G	rs13475718_G
0.0272288	0.000208078	-3.71658	rs13483862_G	rs13475718_G
0.0114253	7.41e-05	-3.97172	rs13483863_G	rs13475718_G
0.0136055	9.11e-05	-3.92199	CEL.X_75125049_T	rs13475718_G
0.0132656	8.84e-05	-3.92926	rs3675552_C	rs13475718_G
0.00537015	3.07e-05	-4.17892	rs13483870_G	rs13475718_G
0.000873744	3.76e-06	-4.63877	rs3725966_G	rs13475718_G
0.00278231	1.43e-05	-4.35079	CEL.X_77349091_G	rs13475718_G
0.00739422	4.46e-05	-4.09244	rs13483873_G	rs13475718_G
0.0399259	0.000331329	-3.59638	CEL.X_77780392_G	rs13475718_G
0.0057625	3.33e-05	-4.1599	CEL.X_77937676_G	rs13475718_G
0.00456306	2.54e-05	-4.22209	rs3696812_G	rs13475718_G
0.00435821	2.41e-05	-4.23418	rs13483877_G	rs13475718_G
0.0162104	0.000111972	-3.87158	gnfX.076.619_C	rs13475718_G
0.0133347	8.9e-05	-3.92777	CEL.X_84364983_G	rs13475718_G
0.00259432	1.32e-05	-4.36866	CEL.X_84489847_C	rs13475718_G
0.0141318	9.53e-05	-3.91111	rs13483884_G	rs13475718_G
0.0409286	0.000341705	-3.58829	rs13483885_G	rs13475718_G
0.00919412	5.74e-05	-4.03262	rs13459181_A	rs13475718_G
0.0422318	0.000355337	-3.57801	rs13483887_G	rs13475718_G
0.00650913	3.84e-05	-4.12714	rs13483888_A	rs13475718_G
0.000379314	1.43e-06	-4.83692	rs13483890_A	rs13475718_G
0.00011132	3.44e-07	-5.11687	rs13483891_C	rs13475718_G
0.00138607	6.4e-06	-4.52593	gnfX.080.189_A	rs13475718_G
2.41e-05	5.73e-08	-5.44979	rs13483894_G	rs13475718_G
0.000304436	1.11e-06	-4.88818	gnfX.080.729_A	rs13475718_G
3.91e-06	6.71e-09	-5.82596	rs6182892_A	rs13475718_G
5.57e-05	1.53e-07	-5.26968	rs13483898_G	rs13475718_G
0.000124306	3.91e-07	-5.09222	rs3672400_G	rs13475718_G
7.46e-05	2.15e-07	-5.20591	CEL.X_89752158_C	rs13475718_G
0.000107378	3.3e-07	-5.12488	rs13483899_C	rs13475718_G
4.43e-06	7.79e-09	-5.80046	rs13483900_G	rs13475718_G
4.35e-06	7.63e-09	-5.80401	rs3680829_T	rs13475718_G
1.23e-05	2.6e-08	-5.59097	rs13483902_G	rs13475718_G
9.79e-05	2.96e-07	-5.14563	CEL.X_91053089_G	rs13475718_G
0.000120176	3.76e-07	-5.09973	CEL.X_91222960_A	rs13475718_G
0.00121367	5.49e-06	-4.55874	CEL.X_91399771_A	rs13475718_G
1.72e-06	2.54e-09	-5.98878	gnfX.084.157_A	rs13475718_G
0.000364698	1.37e-06	-4.84619	rs13483909_A	rs13475718_G
0.00229132	1.14e-05	-4.40036	rs13483910_A	rs13475718_G
0.000136346	4.35e-07	-5.07153	rs4232594_G	rs13475718_G
0.00694228	4.14e-05	-4.10963	rs3714964_G	rs13475718_G
4.11e-06	7.13e-09	-5.81563	gnfX.084.751_A	rs13475718_G
6.6e-05	1.86e-07	-5.23295	CEL.X_92542075_A	rs13475718_G
0.0038838	2.11e-05	-4.26431	rs13483929_G	rs13475718_G
0.00814408	4.99e-05	-4.06602	CEL.X_108186660_G	rs13475718_G
0.0249405	0.000187167	-3.74347	rs6221690_A	rs13475718_G
0.00057126	2.3e-06	-4.74043	rs13483994_C	rs13475718_G
8.13e-05	2.38e-07	-5.18686	gnfX.111.315_C	rs13475718_G
0.0140327	9.45e-05	-3.91313	CEL.X_121578417_G	rs13475718_G
6.57e-05	1.85e-07	-5.23384	CEL.X_121796581_G	rs13475718_G
6.45e-05	1.81e-07	-5.23796	rs13484007_G	rs13475718_G
0.00369755	1.99e-05	-4.27705	CEL.X_124532966_G	rs13475718_G
0.000798736	3.39e-06	-4.66044	gnfX.114.823_G	rs13475718_G
1.16e-05	2.41e-08	-5.60436	rs3702256_G	rs13475718_G
0.000118342	3.69e-07	-5.10321	rs13484013_G	rs13475718_G
0.000285039	1.03e-06	-4.90348	CEL.X_125736335_T	rs13475718_G
0.000302779	1.1e-06	-4.88945	rs13484015_G	rs13475718_G
3.49e-05	8.87e-08	-5.3705	rs3697198_C	rs13475718_G
4.89e-06	8.77e-09	-5.78008	gnfX.141.820_C	rs13475718_G
0.00310866	1.63e-05	-4.32217	rs3715531_A	rs13475718_G
0.00335042	1.78e-05	-4.30277	CEL.X_155234657_A	rs13475718_G
0.00539083	3.08e-05	-4.17787	CEL.X_155542834_A	rs13475718_G
0.0026845	1.37e-05	-4.35995	gnfX.145.788_A	rs13475718_G
0.00036698	1.38e-06	-4.84471	rs13484104_A	rs13475718_G
0.033276	0.000265246	-3.65429	rs13484105_G	rs13475718_G
0.00231455	1.16e-05	-4.39778	rs13484106_G	rs13475718_G
4.26e-06	7.43e-09	-5.80851	gnfX.146.867_A	rs13475718_G
0.00012153	3.81e-07	-5.09723	rs13484113_G	rs13475718_G
0.03267	0.00025936	-3.66009	rs13479650_A	rs3714728_C
0.00880691	5.46e-05	-4.04459	rs13480339_A	rs3714728_C
0.0156193	0.000107169	-3.88234	rs13483891_C	rs3714728_C
0.00113587	5.09e-06	-4.575	gnfX.080.189_A	rs3714728_C
0.00783147	4.76e-05	-4.07675	CEL.X_91053089_G	rs3714728_C
0.00554024	3.18e-05	-4.17051	gnfX.084.157_A	rs3714728_C
0.0082994	5.1e-05	-4.06085	rs4232594_G	rs3714728_C
0.0113501	7.36e-05	-3.9736	gnfX.084.751_A	rs3714728_C
0.0221151	0.000162003	-3.77986	CEL.X_92542075_A	rs3714728_C
0.0298972	0.000232882	-3.68779	CEL.X_106858553_C	rs3714728_C
0.0478259	0.000414447	-3.53729	rs13484003_G	rs3714728_C
0.03267	0.00025936	-3.66009	rs13479650_A	rs3716083_G
0.00880691	5.46e-05	-4.04459	rs13480339_A	rs3716083_G
0.0156193	0.000107169	-3.88234	rs13483891_C	rs3716083_G
0.00113587	5.09e-06	-4.575	gnfX.080.189_A	rs3716083_G
0.00783147	4.76e-05	-4.07675	CEL.X_91053089_G	rs3716083_G
0.00554024	3.18e-05	-4.17051	gnfX.084.157_A	rs3716083_G
0.0082994	5.1e-05	-4.06085	rs4232594_G	rs3716083_G
0.0113501	7.36e-05	-3.9736	gnfX.084.751_A	rs3716083_G
0.0221151	0.000162003	-3.77986	CEL.X_92542075_A	rs3716083_G
0.0298972	0.000232882	-3.68779	CEL.X_106858553_C	rs3716083_G
0.0478259	0.000414447	-3.53729	rs13484003_G	rs3716083_G
0.0239395	0.000178126	-3.75598	rs3671849_G	rs13475719_G
0.0293232	0.00022752	-3.69376	rs3685081_G	rs13475719_G
0.0246812	0.000184783	-3.74671	rs3671849_G	rs3680898_G
0.0285335	0.000220185	-3.70215	rs3685081_G	rs3680898_G
0.0266839	0.000203066	3.72278	gnf03.160.792_G	rs13475726_A
0.0047669	2.67e-05	-4.21054	rs13478146_G	rs13475726_A
0.00888072	5.52e-05	-4.04226	rs6347403_T	rs13475726_A
0.00975563	6.16e-05	-4.01613	rs4225109_A	rs13475726_A
0.00984992	6.23e-05	-4.01346	rs13478148_C	rs13475726_A
0.0421748	0.000354709	-3.57847	rs3726567_A	rs13475729_G
0.0395279	0.000327303	-3.59959	rs13459168_G	rs13475729_G
0.0459697	0.00039462	3.5503	rs6378343_C	rs13475729_G
0.0425247	0.000358429	3.57572	rs3089540_G	rs13475729_G
0.0459697	0.00039462	3.5503	rs3697325_C	rs13475729_G
0.00219497	1.09e-05	-4.41121	rs3696502_G	rs13475729_G
0.00938886	5.89e-05	-4.02676	gnf08.109.993_G	rs13475729_G
0.0138689	9.32e-05	-3.91649	rs13479979_G	rs13475729_G
0.0230012	0.000169828	-3.768	rs4138940_G	rs13475729_G
0.026093	0.000197615	-3.7297	rs13480419_G	rs13475729_G
0.0454844	0.000389419	-3.55382	rs3705092_G	rs13475729_G
0.0467625	0.000403064	-3.54469	rs3705003_A	rs13475729_G
3.58e-07	3.99e-10	-6.28914	rs13483712_G	rs13475729_G
2.64e-05	6.38e-08	-5.43058	CEL.X_8004370_G	rs13475729_G
5.16e-06	9.35e-09	-5.7692	CEL.X_8185552_G	rs13475729_G
3.38e-06	5.65e-09	-5.85504	CEL.X_8334947_G	rs13475729_G
2.54e-07	2.67e-10	-6.35266	CEL.X_8498891_G	rs13475729_G
3.9e-08	2.99e-11	-6.68897	rs13483716_T	rs13475729_G
1.67e-08	1.11e-11	-6.83541	CEL.X_9031623_A	rs13475729_G
0.000402953	1.53e-06	-4.82278	rs13483724_C	rs13475729_G
0.00617696	3.61e-05	-4.14126	rs13483736_C	rs13475729_G
0.00135471	6.24e-06	-4.53163	CEL.X_39961894_A	rs13475729_G
0.0394817	0.000326842	-3.59996	rs13483737_G	rs13475729_G
3.79e-05	9.75e-08	-5.35311	rs13483738_G	rs13475729_G
0.000100007	3.03e-07	-5.14085	rs13483739_G	rs13475729_G
0.00015702	5.13e-07	-5.03972	rs13483745_G	rs13475729_G
0.00911663	5.69e-05	-4.035	rs13483746_G	rs13475729_G
0.0066259	3.92e-05	-4.12235	rs13483748_G	rs13475729_G
5.68e-07	6.88e-10	-6.20215	CEL.X_44311522_A	rs13475729_G
1.26e-07	1.17e-10	-6.48062	rs6411410_G	rs13475729_G
8.29e-05	2.43e-07	-5.18242	rs13483753_A	rs13475729_G
2.27e-05	5.34e-08	-5.46259	rs13483756_A	rs13475729_G
3.11e-05	7.73e-08	-5.39552	rs13483757_A	rs13475729_G
4.91e-07	5.81e-10	-6.22948	gnfX.037.760_A	rs13475729_G
2.23e-07	2.3e-10	-6.37619	rs13483759_G	rs13475729_G
0.00713347	4.27e-05	-4.10227	rs13483761_G	rs13475729_G
5.63e-05	1.55e-07	-5.26737	rs13483763_G	rs13475729_G
4.6e-07	5.38e-10	-6.2418	rs13483765_C	rs13475729_G
8.15e-05	2.39e-07	-5.18617	rs13483766_A	rs13475729_G
0.0181707	0.000128285	-3.83803	rs13483767_A	rs13475729_G
0.000641295	2.63e-06	-4.71308	rs13483768_G	rs13475729_G
0.000424604	1.63e-06	-4.81058	rs13483769_A	rs13475729_G
0.000881319	3.79e-06	-4.63666	CEL.X_50598124_A	rs13475729_G
0.00763942	4.63e-05	-4.08352	rs13483770_G	rs13475729_G
0.00236086	1.18e-05	-4.39273	rs13483771_G	rs13475729_G
7.98e-05	2.33e-07	-5.19094	CEL.X_51185805_A	rs13475729_G
0.0371497	0.000303434	-3.61937	gnfX.044.260_A	rs13475729_G
0.00349934	1.87e-05	-4.29148	rs13483777_A	rs13475729_G
4.73e-06	8.42e-09	-5.78708	rs13483778_G	rs13475729_G
5.16e-05	1.4e-07	-5.28663	rs13483781_G	rs13475729_G
0.00378406	2.05e-05	-4.27102	rs13483783_G	rs13475729_G
0.00132002	6.05e-06	-4.53803	rs13483785_A	rs13475729_G
0.00358047	1.92e-05	-4.28549	rs13483786_C	rs13475729_G
4.01e-07	4.58e-10	-6.26736	rs13483788_A	rs13475729_G
0.0440309	0.000374168	-3.56439	rs13483790_A	rs13475729_G
0.00125636	5.72e-06	-4.55018	rs3695410_A	rs13475729_G
0.00553647	3.18e-05	-4.1707	gnfX.049.002_C	rs13475729_G
0.00015083	4.89e-07	-5.04879	rs6317266_A	rs13475729_G
0.00785482	4.78e-05	-4.07593	gnfX.049.663_T	rs13475729_G
7.08e-05	2.02e-07	-5.21757	gnfX.049.915_T	rs13475729_G
0.00139471	6.45e-06	-4.52442	CEL.X_58276862_A	rs13475729_G
0.00185729	8.98e-06	-4.4532	CEL.X_58447083_A	rs13475729_G
8.7e-05	2.57e-07	-5.17189	CEL.X_58802359_C	rs13475729_G
0.000702745	2.92e-06	-4.69112	CEL.X_58879026_A	rs13475729_G
0.00796634	4.86e-05	-4.07207	CEL.X_59030482_G	rs13475729_G
8.41e-05	2.48e-07	-5.17933	CEL.X_59174140_A	rs13475729_G
0.000843326	3.61e-06	-4.6473	CEL.X_59346618_A	rs13475729_G
8.1e-05	2.37e-07	-5.18756	CEL.X_59515625_C	rs13475729_G
0.00406281	2.22e-05	-4.25253	rs13483797_A	rs13475729_G
0.000139842	4.48e-07	-5.0658	CEL.X_60181392_A	rs13475729_G
0.00018833	6.33e-07	-4.99853	rs13483808_A	rs13475729_G
0.000440675	1.7e-06	-4.80185	rs13483810_A	rs13475729_G
0.00325261	1.72e-05	-4.31046	rs13483811_G	rs13475729_G
0.00125999	5.74e-06	-4.54947	petM.05810.1_G	rs13475729_G
0.00015621	5.1e-07	-5.04089	rs13483813_C	rs13475729_G
0.000226698	7.86e-07	-4.9562	rs13483814_A	rs13475729_G
0.000235583	8.22e-07	-4.94747	rs13483815_G	rs13475729_G
0.0105741	6.77e-05	-3.99355	rs3157124_G	rs13475729_G
0.000310503	1.13e-06	-4.88365	rs13483818_A	rs13475729_G
0.000425431	1.63e-06	-4.81012	rs13483822_G	rs13475729_G
0.000433707	1.67e-06	-4.80562	rs13483823_A	rs13475729_G
2.21e-05	5.18e-08	-5.46819	rs13483824_A	rs13475729_G
0.000147467	4.77e-07	-5.05391	rs13483825_A	rs13475729_G
7.6e-07	9.69e-10	-6.147	CEL.X_65891570_G	rs13475729_G
0.000111613	3.45e-07	-5.11631	CEL.X_66015326_G	rs13475729_G
0.000810774	3.45e-06	-4.65683	rs13483831_G	rs13475729_G
3.18e-06	5.25e-09	-5.86736	rs13483834_G	rs13475729_G
2.75e-06	4.42e-09	-5.89634	CEL.X_67980997_C	rs13475729_G
1.93e-08	1.31e-11	-6.81133	CEL.X_68179178_G	rs13475729_G
5.98e-06	1.11e-08	-5.73922	CEL.X_68306415_C	rs13475729_G
8.01e-09	4.73e-12	-6.96028	CEL.X_68645226_G	rs13475729_G
1.34e-06	1.89e-09	-6.03776	rs13483838_G	rs13475729_G
1.22e-12	1.69e-16	-8.32149	rs13483844_G	rs13475729_G
1.15e-05	2.4e-08	-5.60558	CEL.X_71104123_G	rs13475729_G
1.56e-07	1.51e-10	-6.44183	CEL.X_71438949_G	rs13475729_G
1.35e-06	1.92e-09	-6.03535	rs13483849_C	rs13475729_G
1.44e-05	3.13e-08	-5.55822	CEL.X_71907333_T	rs13475729_G
4.76e-08	3.76e-11	-6.65419	CEL.X_72068607_G	rs13475729_G
1.77e-07	1.75e-10	-6.4189	gnfX.068.981_G	rs13475729_G
1.04e-06	1.4e-09	-6.0868	CEL.X_72627341_G	rs13475729_G
1.6e-05	3.53e-08	-5.53697	CEL.X_72697823_C	rs13475729_G
2.92e-05	7.18e-08	-5.4089	CEL.X_72875547_C	rs13475729_G
8.62e-13	1.13e-16	-8.3713	CEL.X_72954447_T	rs13475729_G
2.52e-05	6.02e-08	-5.44101	CEL.X_73027245_G	rs13475729_G
7.66e-05	2.22e-07	-5.20012	gnfX.070.167_C	rs13475729_G
5.7e-05	1.57e-07	-5.26483	rs13483858_G	rs13475729_G
1.97e-05	4.51e-08	-5.49319	CEL.X_74073918_G	rs13475729_G
1.76e-05	3.96e-08	-5.51618	CEL.X_74272691_G	rs13475729_G
0.000134393	4.28e-07	-5.07475	rs13483862_G	rs13475729_G
4.32e-06	7.56e-09	-5.80552	rs13483863_G	rs13475729_G
5.91e-05	1.64e-07	-5.25677	CEL.X_74985293_G	rs13475729_G
4.89e-07	5.78e-10	-6.23031	CEL.X_75125049_T	rs13475729_G
1.04e-05	2.12e-08	-5.62704	rs13483864_G	rs13475729_G
0.00596011	3.47e-05	-4.15086	rs13483868_G	rs13475729_G
0.000272357	9.73e-07	-4.91405	rs13483869_G	rs13475729_G
0.00039838	1.51e-06	-4.82546	rs3675552_C	rs13475729_G
0.000858033	3.68e-06	-4.64314	rs13483870_G	rs13475729_G
0.00205228	1.01e-05	-4.42813	rs3725966_G	rs13475729_G
2.23e-06	3.45e-09	-5.93817	CEL.X_77349091_G	rs13475729_G
2.94e-05	7.24e-08	-5.40761	rs13483873_G	rs13475729_G
0.000154492	5.03e-07	-5.04335	CEL.X_77780392_G	rs13475729_G
0.00125894	5.73e-06	-4.54968	CEL.X_77937676_G	rs13475729_G
4.5e-05	1.19e-07	-5.31619	rs3696812_G	rs13475729_G
0.00201024	9.84e-06	-4.43333	rs13483877_G	rs13475729_G
0.011398	7.39e-05	-3.9724	rs13483878_T	rs13475729_G
0.035319	0.000285222	-3.63548	CEL.X_84364983_G	rs13475729_G
0.00507131	2.87e-05	-4.19421	CEL.X_84489847_C	rs13475729_G
2.54e-06	4.02e-09	-5.91234	rs13483884_G	rs13475729_G
5.68e-07	6.88e-10	-6.20216	rs13483885_G	rs13475729_G
4.64e-06	8.24e-09	-5.7909	rs13459181_A	rs13475729_G
2.19e-05	5.11e-08	-5.47076	rs13483887_G	rs13475729_G
1.84e-05	4.17e-08	-5.50732	rs13483888_A	rs13475729_G
8.74e-07	1.14e-09	-6.12018	rs13483890_A	rs13475729_G
1.02e-07	9.17e-11	-6.51873	rs13483891_C	rs13475729_G
5.92e-07	7.22e-10	-6.19448	gnfX.080.189_A	rs13475729_G
1.58e-07	1.53e-10	-6.43995	rs13483894_G	rs13475729_G
7.95e-09	4.68e-12	-6.96171	gnfX.080.729_A	rs13475729_G
2.33e-08	1.63e-11	-6.77915	rs6182892_A	rs13475729_G
1.09e-07	9.84e-11	-6.50787	rs13483898_G	rs13475729_G
3.46e-07	3.84e-10	-6.29544	rs3672400_G	rs13475729_G
1.11e-06	1.51e-09	-6.07445	CEL.X_89752158_C	rs13475729_G
4.06e-08	3.12e-11	-6.68214	rs13483899_C	rs13475729_G
7.95e-08	6.81e-11	-6.56417	rs13483900_G	rs13475729_G
6.63e-07	8.25e-10	-6.17302	rs3680829_T	rs13475729_G
1.89e-07	1.89e-10	-6.40675	rs13483902_G	rs13475729_G
2.29e-08	1.6e-11	-6.78205	CEL.X_91053089_G	rs13475729_G
1.24e-05	2.62e-08	-5.58966	CEL.X_91222960_A	rs13475729_G
1.18e-06	1.63e-09	-6.06234	CEL.X_91399771_A	rs13475729_G
1.39e-10	4.21e-14	-7.61544	gnfX.084.157_A	rs13475729_G
2.23e-06	3.45e-09	-5.93813	rs13483909_A	rs13475729_G
8.54e-05	2.52e-07	-5.17584	rs13483910_A	rs13475729_G
1.11e-06	1.51e-09	-6.07472	rs4232594_G	rs13475729_G
1.12e-05	2.33e-08	-5.61057	rs3714964_G	rs13475729_G
1.71e-06	2.53e-09	-5.98991	gnfX.084.751_A	rs13475729_G
6e-06	1.12e-08	-5.73843	CEL.X_92542075_A	rs13475729_G
0.00110267	4.91e-06	-4.58226	gnfX.086.039_G	rs13475729_G
8.38e-05	2.47e-07	-5.17999	CEL.X_93828383_A	rs13475729_G
0.000186571	6.27e-07	-5.00066	CEL.X_94143306_C	rs13475729_G
0.000398998	1.52e-06	-4.82509	rs13483921_G	rs13475729_G
2.31e-05	5.45e-08	-5.45908	gnfX.088.335_G	rs13475729_G
0.00726417	4.36e-05	-4.09731	rs13483926_G	rs13475729_G
0.00477697	2.68e-05	-4.20999	rs13483927_A	rs13475729_G
0.0128343	8.5e-05	-3.93869	rs13483929_G	rs13475729_G
0.00373147	2.01e-05	-4.27465	CEL.X_103176151_A	rs13475729_G
0.0234613	0.000173887	-3.76205	rs3653678_C	rs13475729_G
0.00927641	5.81e-05	-4.03013	CEL.X_103515007_G	rs13475729_G
0.0189831	0.000135063	-3.82526	CEL.X_103665758_A	rs13475729_G
0.0100345	6.37e-05	-4.00825	rs6342003_A	rs13475729_G
0.0139827	9.41e-05	-3.91415	CEL.X_103972005_C	rs13475729_G
0.0117071	7.63e-05	-3.96488	rs6296843_G	rs13475729_G
0.00868495	5.37e-05	-4.04842	CEL.X_104298527_A	rs13475729_G
0.0136464	9.14e-05	-3.92111	rs13483945_G	rs13475729_G
0.000238459	8.33e-07	-4.94469	rs13483947_A	rs13475729_G
0.00665516	3.94e-05	-4.12118	gnfX.097.491_A	rs13475729_G
0.0019862	9.7e-06	-4.43632	rs3688937_G	rs13475729_G
0.00770463	4.68e-05	-4.0812	rs13483951_T	rs13475729_G
0.00700447	4.18e-05	-4.10723	rs13483953_A	rs13475729_G
9.8e-06	1.99e-08	-5.63833	rs13483954_A	rs13475729_G
0.00913646	5.7e-05	-4.03438	rs13483955_A	rs13475729_G
0.00387389	2.1e-05	-4.26494	CEL.X_106665254_A	rs13475729_G
0.00240543	1.21e-05	-4.38796	CEL.X_106858553_C	rs13475729_G
0.033007	0.00026263	-3.65685	rs13483956_C	rs13475729_G
0.0110531	7.13e-05	-3.98116	rs13483957_T	rs13475729_G
0.0323028	0.000255855	-3.6636	CEL.X_107572711_G	rs13475729_G
0.021914	0.000160256	-3.78258	CEL.X_107769281_G	rs13475729_G
0.0310609	0.000243932	-3.67589	CEL.X_107899661_G	rs13475729_G
0.0105438	6.75e-05	-3.99435	CEL.X_108186660_G	rs13475729_G
0.0365765	0.000297711	-3.62433	CEL.X_108352321_A	rs13475729_G
0.0345662	0.000277833	-3.64229	CEL.X_108471562_A	rs13475729_G
0.0236273	0.00017535	-3.75994	rs13483962_A	rs13475729_G
0.0406448	0.000338756	-3.59057	CEL.X_109180276_A	rs13475729_G
0.0416011	0.000348626	-3.58302	rs6363550_G	rs13475729_G
0.0324507	0.000257266	-3.66218	CEL.X_109731785_A	rs13475729_G
0.0496053	0.000433543	-3.52529	CEL.X_109879827_A	rs13475729_G
0.0444397	0.000378426	-3.5614	CEL.X_110077745_G	rs13475729_G
0.0462386	0.000397507	-3.54837	CEL.X_110393486_G	rs13475729_G
0.0280368	0.000215549	-3.70758	rs13483969_A	rs13475729_G
0.0422316	0.000355334	-3.57801	rs13483971_G	rs13475729_G
0.0306167	0.000239707	-3.68038	CEL.X_111784449_G	rs13475729_G
0.035135	0.000283417	-3.63712	CEL.X_111942763_A	rs13475729_G
0.0340989	0.000273309	-3.64654	CEL.X_112072365_C	rs13475729_G
0.0276965	0.000212414	-3.71132	gnfX.104.523_A	rs13475729_G
0.016723	0.000116193	-3.86248	CEL.X_112457192_C	rs13475729_G
0.039428	0.000326304	-3.60039	CEL.X_112600207_A	rs13475729_G
0.0408442	0.000340859	-3.58894	CEL.X_112904656_G	rs13475729_G
0.0210437	0.00015269	-3.79469	CEL.X_114105272_A	rs13475729_G
0.0194778	0.000139265	-3.81765	CEL.X_114268662_A	rs13475729_G
0.0378704	0.000310627	-3.61326	rs13483983_G	rs13475729_G
0.040757	0.000339944	-3.58965	rs13483986_C	rs13475729_G
0.00855916	5.28e-05	-4.05238	rs6205221_C	rs13475729_G
0.000150779	4.89e-07	-5.04886	rs6387944_G	rs13475729_G
0.000111271	3.43e-07	-5.11698	rs13483992_A	rs13475729_G
0.000113499	3.51e-07	-5.11257	rs6221690_A	rs13475729_G
0.000473264	1.85e-06	-4.78506	rs13483994_C	rs13475729_G
0.000455869	1.77e-06	-4.79389	gnfX.111.315_C	rs13475729_G
0.000219594	7.57e-07	-4.96362	CEL.X_121578417_G	rs13475729_G
0.00164242	7.79e-06	-4.48391	CEL.X_121796581_G	rs13475729_G
0.00591964	3.44e-05	-4.1527	rs13483997_T	rs13475729_G
0.00166555	7.92e-06	-4.48037	rs13483999_C	rs13475729_G
0.00307217	1.61e-05	-4.32519	rs13484000_G	rs13475729_G
0.00244775	1.23e-05	-4.38356	rs13484001_T	rs13475729_G
8.41e-06	1.66e-08	-5.66972	rs13484003_G	rs13475729_G
1.96e-06	2.97e-09	-5.96297	rs13484004_A	rs13475729_G
8.57e-07	1.12e-09	-6.12379	gnfX.113.872_T	rs13475729_G
2.68e-06	4.3e-09	-5.90124	rs13484006_C	rs13475729_G
0.000542041	2.16e-06	-4.75293	rs13484007_G	rs13475729_G
1.36e-05	2.92e-08	-5.57041	CEL.X_124532966_G	rs13475729_G
7.57e-06	1.47e-08	-5.69155	gnfX.114.823_G	rs13475729_G
1.1e-05	2.28e-08	-5.61458	rs3702256_G	rs13475729_G
1.52e-05	3.33e-08	-5.5475	rs13484013_G	rs13475729_G
4.91e-06	8.8e-09	-5.77956	CEL.X_125736335_T	rs13475729_G
2.03e-06	3.1e-09	-5.95615	rs13484015_G	rs13475729_G
1.57e-05	3.44e-08	-5.54127	rs3697198_C	rs13475729_G
0.0356968	0.000288956	-3.6321	rs13484031_G	rs13475729_G
0.0393399	0.000325438	-3.60108	rs13484034_A	rs13475729_G
1.64e-09	7.51e-13	-7.22207	gnfX.141.820_C	rs13475729_G
0.00553314	3.18e-05	-4.17086	CEL.X_155542834_A	rs13475729_G
0.00477974	2.68e-05	-4.20984	gnfX.145.788_A	rs13475729_G
0.0367608	0.000299534	-3.62274	rs13484104_A	rs13475729_G
0.0124702	8.22e-05	-3.94696	rs13484106_G	rs13475729_G
0.000420546	1.61e-06	-4.81279	gnfX.146.867_A	rs13475729_G
0.000419874	1.61e-06	-4.81315	gnfX.148.995_G	rs13475729_G
3.02e-05	7.47e-08	-5.40175	rs13484113_G	rs13475729_G
0.0336333	0.000268792	-3.65085	rs3726567_A	rs13475730_G
0.0314639	0.000247735	-3.67191	rs13459168_G	rs13475730_G
0.040084	0.000333004	3.59506	rs6378343_C	rs13475730_G
0.0492693	0.000429916	3.52753	rs13478797_G	rs13475730_G
0.0369924	0.000301866	3.62072	rs3089540_G	rs13475730_G
0.040084	0.000333004	3.59506	rs3697325_C	rs13475730_G
0.0464025	0.000399245	3.54721	rs13478800_G	rs13475730_G
0.0459129	0.000393966	3.55074	mCV22576656_A	rs13475730_G
0.00126634	5.77e-06	-4.54827	rs3696502_G	rs13475730_G
0.0341634	0.000273923	-3.64596	rs13479842_G	rs13475730_G
0.0355278	0.000287275	-3.63361	rs13479844_A	rs13475730_G
0.0103142	6.57e-05	-4.00052	gnf08.109.993_G	rs13475730_G
0.0151747	0.000103592	-3.89065	rs13479979_G	rs13475730_G
0.025045	0.000188127	-3.74217	rs4138940_G	rs13475730_G
0.0348806	0.000280919	-3.63942	rs3675152_G	rs13475730_G
0.0333814	0.000266279	-3.65328	rs13480419_G	rs13475730_G
5.19e-07	6.2e-10	-6.21903	rs13483712_G	rs13475730_G
2.03e-05	4.67e-08	-5.4869	CEL.X_8004370_G	rs13475730_G
7.17e-06	1.38e-08	-5.70235	CEL.X_8185552_G	rs13475730_G
4.82e-06	8.61e-09	-5.78324	CEL.X_8334947_G	rs13475730_G
3.72e-07	4.19e-10	-6.28162	CEL.X_8498891_G	rs13475730_G
5.91e-08	4.84e-11	-6.6163	rs13483716_T	rs13475730_G
1.52e-08	9.99e-12	-6.85145	CEL.X_9031623_A	rs13475730_G
0.00062002	2.53e-06	-4.72103	rs13483724_C	rs13475730_G
0.00840893	5.18e-05	-4.05724	rs13483736_C	rs13475730_G
0.002537	1.29e-05	-4.37437	CEL.X_39961894_A	rs13475730_G
0.0383177	0.000315115	-3.60951	rs13483737_G	rs13475730_G
7.79e-05	2.26e-07	-5.19642	rs13483738_G	rs13475730_G
0.000198377	6.73e-07	-4.98674	rs13483739_G	rs13475730_G
0.000155593	5.07e-07	-5.04177	rs13483745_G	rs13475730_G
0.00877352	5.44e-05	-4.04564	rs13483746_G	rs13475730_G
0.00649997	3.83e-05	-4.12752	rs13483748_G	rs13475730_G
2.46e-07	2.57e-10	-6.35867	CEL.X_44311522_A	rs13475730_G
1.11e-07	1.01e-10	-6.50399	rs6411410_G	rs13475730_G
7.57e-05	2.19e-07	-5.20263	rs13483753_A	rs13475730_G
1.1e-05	2.27e-08	-5.61518	rs13483756_A	rs13475730_G
2.89e-05	7.09e-08	-5.41134	rs13483757_A	rs13475730_G
4.56e-07	5.33e-10	-6.24329	gnfX.037.760_A	rs13475730_G
6.76e-07	8.44e-10	-6.16938	rs13483759_G	rs13475730_G
0.00619041	3.62e-05	-4.14066	rs13483761_G	rs13475730_G
8.04e-05	2.35e-07	-5.18932	rs13483763_G	rs13475730_G
1.16e-06	1.6e-09	-6.06522	rs13483765_C	rs13475730_G
0.00019509	6.6e-07	-4.99048	rs13483766_A	rs13475730_G
0.0366473	0.00029841	-3.62372	rs13483767_A	rs13475730_G
0.00154212	7.24e-06	-4.49955	rs13483768_G	rs13475730_G
0.00101887	4.49e-06	-4.60147	rs13483769_A	rs13475730_G
0.00205629	1.01e-05	-4.42764	CEL.X_50598124_A	rs13475730_G
0.00702836	4.2e-05	-4.10629	rs13483770_G	rs13475730_G
0.00338139	1.8e-05	-4.30038	rs13483771_G	rs13475730_G
0.000121687	3.81e-07	-5.09693	CEL.X_51185805_A	rs13475730_G
0.0342941	0.000275209	-3.64475	gnfX.044.260_A	rs13475730_G
0.00495448	2.79e-05	-4.20041	rs13483777_A	rs13475730_G
7.44e-06	1.44e-08	-5.69481	rs13483778_G	rs13475730_G
7.9e-05	2.3e-07	-5.19315	rs13483781_G	rs13475730_G
0.00547746	3.14e-05	-4.1736	rs13483783_G	rs13475730_G
0.000680642	2.81e-06	-4.69882	rs13483785_A	rs13475730_G
0.00327586	1.73e-05	-4.30865	rs13483786_C	rs13475730_G
6.96e-07	8.74e-10	-6.16368	rs13483788_A	rs13475730_G
0.00184921	8.93e-06	-4.45428	rs3695410_A	rs13475730_G
0.0079637	4.86e-05	-4.07216	gnfX.049.002_C	rs13475730_G
0.000228555	7.93e-07	-4.95433	rs6317266_A	rs13475730_G
0.00664571	3.93e-05	-4.12157	gnfX.049.663_T	rs13475730_G
0.00011007	3.39e-07	-5.11934	gnfX.049.915_T	rs13475730_G
0.00203416	9.97e-06	-4.43037	CEL.X_58276862_A	rs13475730_G
0.00266685	1.36e-05	-4.36161	CEL.X_58447083_A	rs13475730_G
0.000133415	4.24e-07	-5.07639	CEL.X_58802359_C	rs13475730_G
0.00105046	4.65e-06	-4.59409	CEL.X_58879026_A	rs13475730_G
0.0111331	7.19e-05	-3.97908	CEL.X_59030482_G	rs13475730_G
0.000130671	4.14e-07	-5.08101	CEL.X_59174140_A	rs13475730_G
0.0012325	5.59e-06	-4.5549	CEL.X_59346618_A	rs13475730_G
0.000123299	3.87e-07	-5.09404	CEL.X_59515625_C	rs13475730_G
0.0034693	1.85e-05	-4.2937	rs13483797_A	rs13475730_G
0.000213232	7.31e-07	-4.97034	CEL.X_60181392_A	rs13475730_G
0.000159004	5.2e-07	-5.0369	rs13483808_A	rs13475730_G
0.00109722	4.89e-06	-4.58349	rs13483810_A	rs13475730_G
0.00726484	4.36e-05	-4.09729	rs13483811_G	rs13475730_G
0.00298502	1.55e-05	-4.33267	petM.05810.1_G	rs13475730_G
0.000141339	4.54e-07	-5.06345	rs13483813_C	rs13475730_G
0.000204478	6.97e-07	-4.97988	rs13483814_A	rs13475730_G
0.000210663	7.21e-07	-4.97319	rs13483815_G	rs13475730_G
0.00974585	6.15e-05	-4.0164	rs3157124_G	rs13475730_G
0.000276703	9.91e-07	-4.91037	rs13483818_A	rs13475730_G
0.0474591	0.000410498	-3.53983	rs13483821_G	rs13475730_G
0.000591929	2.4e-06	-4.73206	rs13483822_G	rs13475730_G
0.000603852	2.45e-06	-4.72732	rs13483823_A	rs13475730_G
3.26e-05	8.16e-08	-5.3857	rs13483824_A	rs13475730_G
0.000206163	7.03e-07	-4.97805	rs13483825_A	rs13475730_G
1.17e-06	1.61e-09	-6.06415	CEL.X_65891570_G	rs13475730_G
0.000102795	3.13e-07	-5.1347	CEL.X_66015326_G	rs13475730_G
0.00129669	5.93e-06	-4.54241	rs13483831_G	rs13475730_G
4.63e-06	8.22e-09	-5.79117	rs13483834_G	rs13475730_G
3.96e-06	6.82e-09	-5.82315	CEL.X_67980997_C	rs13475730_G
2.96e-08	2.16e-11	-6.73764	CEL.X_68179178_G	rs13475730_G
8.56e-06	1.7e-08	-5.66614	CEL.X_68306415_C	rs13475730_G
1.25e-08	7.91e-12	-6.88559	CEL.X_68645226_G	rs13475730_G
1.95e-06	2.94e-09	-5.96473	rs13483838_G	rs13475730_G
2.1e-12	3.21e-16	-8.2422	rs13483844_G	rs13475730_G
1.64e-05	3.62e-08	-5.53215	CEL.X_71104123_G	rs13475730_G
2.3e-07	2.38e-10	-6.37075	CEL.X_71438949_G	rs13475730_G
2.03e-06	3.09e-09	-5.95664	rs13483849_C	rs13475730_G
2.03e-05	4.69e-08	-5.48604	CEL.X_71907333_T	rs13475730_G
7.27e-08	6.14e-11	-6.57996	CEL.X_72068607_G	rs13475730_G
2.59e-07	2.73e-10	-6.34917	gnfX.068.981_G	rs13475730_G
1.53e-06	2.22e-09	-6.01143	CEL.X_72627341_G	rs13475730_G
2.23e-05	5.22e-08	-5.46679	CEL.X_72697823_C	rs13475730_G
4.13e-05	1.08e-07	-5.33471	CEL.X_72875547_C	rs13475730_G
1.52e-12	2.19e-16	-8.28948	CEL.X_72954447_T	rs13475730_G
3.52e-05	8.94e-08	-5.36899	CEL.X_73027245_G	rs13475730_G
0.000105173	3.22e-07	-5.1295	gnfX.070.167_C	rs13475730_G
7.86e-05	2.29e-07	-5.19419	rs13483858_G	rs13475730_G
2.77e-05	6.73e-08	-5.42075	CEL.X_74073918_G	rs13475730_G
2.5e-05	5.97e-08	-5.44241	CEL.X_74272691_G	rs13475730_G
0.000184742	6.19e-07	-5.0029	rs13483862_G	rs13475730_G
6.22e-06	1.17e-08	-5.73115	rs13483863_G	rs13475730_G
8.25e-05	2.42e-07	-5.18347	CEL.X_74985293_G	rs13475730_G
7.27e-07	9.2e-10	-6.15534	CEL.X_75125049_T	rs13475730_G
1.5e-05	3.26e-08	-5.5508	rs13483864_G	rs13475730_G
0.00774895	4.71e-05	-4.07963	rs13483868_G	rs13475730_G
0.000372119	1.4e-06	-4.84144	rs13483869_G	rs13475730_G
0.000540896	2.16e-06	-4.75342	rs3675552_C	rs13475730_G
0.00115949	5.21e-06	-4.56994	rs13483870_G	rs13475730_G
0.00272052	1.4e-05	-4.35657	rs3725966_G	rs13475730_G
3.25e-06	5.39e-09	-5.86298	CEL.X_77349091_G	rs13475730_G
4.19e-05	1.1e-07	-5.33139	rs13483873_G	rs13475730_G
0.000210163	7.19e-07	-4.97371	CEL.X_77780392_G	rs13475730_G
0.00170293	8.12e-06	-4.47487	CEL.X_77937676_G	rs13475730_G
6.32e-05	1.77e-07	-5.24244	rs3696812_G	rs13475730_G
0.00266376	1.36e-05	-4.3619	rs13483877_G	rs13475730_G
0.0242224	0.00018067	-3.7524	rs13483878_T	rs13475730_G
0.0455166	0.00038979	-3.55357	CEL.X_84364983_G	rs13475730_G
0.00696119	4.15e-05	-4.1089	CEL.X_84489847_C	rs13475730_G
3.65e-06	6.18e-09	-5.83984	rs13483884_G	rs13475730_G
8.32e-07	1.08e-09	-6.12965	rs13483885_G	rs13475730_G
6.62e-06	1.25e-08	-5.7186	rs13459181_A	rs13475730_G
3.09e-05	7.67e-08	-5.39696	rs13483887_G	rs13475730_G
2.61e-05	6.28e-08	-5.43324	rs13483888_A	rs13475730_G
1.29e-06	1.81e-09	-6.04477	rs13483890_A	rs13475730_G
6.64e-08	5.53e-11	-6.59595	rs13483891_C	rs13475730_G
8.76e-07	1.15e-09	-6.11965	gnfX.080.189_A	rs13475730_G
2.55e-07	2.69e-10	-6.35176	rs13483894_G	rs13475730_G
6.35e-09	3.6e-12	-6.99977	gnfX.080.729_A	rs13475730_G
1.89e-08	1.28e-11	-6.8144	rs6182892_A	rs13475730_G
1.75e-07	1.72e-10	-6.4215	rs13483898_G	rs13475730_G
5.6e-07	6.77e-10	-6.20481	rs3672400_G	rs13475730_G
9.32e-07	1.23e-09	-6.1077	CEL.X_89752158_C	rs13475730_G
6.81e-08	5.69e-11	-6.59151	rs13483899_C	rs13475730_G
1.29e-07	1.21e-10	-6.47657	rs13483900_G	rs13475730_G
1.07e-06	1.46e-09	-6.08022	rs3680829_T	rs13475730_G
1.54e-07	1.49e-10	-6.44385	rs13483902_G	rs13475730_G
2.13e-08	1.47e-11	-6.79465	CEL.X_91053089_G	rs13475730_G
1.15e-05	2.4e-08	-5.60494	CEL.X_91222960_A	rs13475730_G
1.11e-06	1.51e-09	-6.07436	CEL.X_91399771_A	rs13475730_G
1.3e-10	3.88e-14	-7.62611	gnfX.084.157_A	rs13475730_G
2.08e-06	3.18e-09	-5.9516	rs13483909_A	rs13475730_G
7.96e-05	2.32e-07	-5.19132	rs13483910_A	rs13475730_G
1.03e-06	1.39e-09	-6.08795	rs4232594_G	rs13475730_G
1.05e-05	2.15e-08	-5.62469	rs3714964_G	rs13475730_G
1.58e-06	2.31e-09	-6.00497	gnfX.084.751_A	rs13475730_G
5.62e-06	1.03e-08	-5.75191	CEL.X_92542075_A	rs13475730_G
0.0010826	4.81e-06	-4.58671	gnfX.086.039_G	rs13475730_G
8.33e-05	2.45e-07	-5.18134	CEL.X_93828383_A	rs13475730_G
0.000183915	6.16e-07	-5.00392	CEL.X_94143306_C	rs13475730_G
0.000538056	2.15e-06	-4.75465	rs13483921_G	rs13475730_G
2.3e-05	5.43e-08	-5.45963	gnfX.088.335_G	rs13475730_G
0.00972364	6.13e-05	-4.01704	rs13483926_G	rs13475730_G
0.00647574	3.82e-05	-4.12851	rs13483927_A	rs13475730_G
0.016387	0.000113392	-3.86848	rs13483929_G	rs13475730_G
0.00507614	2.87e-05	-4.19396	CEL.X_103176151_A	rs13475730_G
0.0304812	0.000238382	-3.6818	rs3653678_C	rs13475730_G
0.0122988	8.08e-05	-3.95092	CEL.X_103515007_G	rs13475730_G
0.0245641	0.000183721	-3.74817	CEL.X_103665758_A	rs13475730_G
0.0132943	8.86e-05	-3.92864	rs6342003_A	rs13475730_G
0.0183019	0.000129378	-3.83593	CEL.X_103972005_C	rs13475730_G
0.0154217	0.000105579	-3.886	rs6296843_G	rs13475730_G
0.0115377	7.5e-05	-3.96897	CEL.X_104298527_A	rs13475730_G
0.0179425	0.000126384	-3.84173	rs13483945_G	rs13475730_G
0.000338322	1.25e-06	-4.8636	rs13483947_A	rs13475730_G
0.0089472	5.56e-05	-4.0402	gnfX.097.491_A	rs13475730_G
0.00272461	1.4e-05	-4.35619	rs3688937_G	rs13475730_G
0.0102856	6.55e-05	-4.0013	rs13483951_T	rs13475730_G
0.00965696	6.08e-05	-4.01899	rs13483953_A	rs13475730_G
1.54e-05	3.37e-08	-5.54539	rs13483954_A	rs13475730_G
0.0124681	8.22e-05	-3.94701	rs13483955_A	rs13475730_G
0.0054444	3.12e-05	-4.1752	CEL.X_106665254_A	rs13475730_G
0.00319788	1.68e-05	-4.31481	CEL.X_106858553_C	rs13475730_G
0.0431425	0.00036491	-3.571	rs13483956_C	rs13475730_G
0.0151567	0.00010345	-3.89099	rs13483957_T	rs13475730_G
0.0426525	0.000359785	-3.57473	CEL.X_107572711_G	rs13475730_G
0.0293132	0.000227427	-3.69387	CEL.X_107769281_G	rs13475730_G
0.0409823	0.000342247	-3.58788	CEL.X_107899661_G	rs13475730_G
0.0144505	9.78e-05	-3.90472	CEL.X_108186660_G	rs13475730_G
0.0484625	0.000421317	-3.53291	CEL.X_108352321_A	rs13475730_G
0.0457393	0.000392184	-3.55194	CEL.X_108471562_A	rs13475730_G
0.0315693	0.000248751	-3.67085	rs13483962_A	rs13475730_G
0.0429468	0.00036287	-3.57248	CEL.X_109731785_A	rs13475730_G
0.0375137	0.000307084	-3.61625	rs13483969_A	rs13475730_G
0.0407383	0.000339745	-3.5898	CEL.X_111784449_G	rs13475730_G
0.0465019	0.000400294	-3.54652	CEL.X_111942763_A	rs13475730_G
0.0453666	0.000388214	-3.55464	CEL.X_112072365_C	rs13475730_G
0.0370848	0.000302789	-3.61993	gnfX.104.523_A	rs13475730_G
0.0227082	0.000167197	-3.77193	CEL.X_112457192_C	rs13475730_G
0.0281418	0.000216527	-3.70643	CEL.X_114105272_A	rs13475730_G
0.0262016	0.000198621	-3.72841	CEL.X_114268662_A	rs13475730_G
0.0112065	7.25e-05	-3.97721	rs6205221_C	rs13475730_G
0.000211781	7.26e-07	-4.97194	rs6387944_G	rs13475730_G
0.000158703	5.19e-07	-5.03733	rs13483992_A	rs13475730_G
0.000167769	5.54e-07	-5.0248	rs6221690_A	rs13475730_G
0.000678309	2.8e-06	-4.69965	rs13483994_C	rs13475730_G
0.00066834	2.75e-06	-4.70324	gnfX.111.315_C	rs13475730_G
0.000324777	1.19e-06	-4.87316	CEL.X_121578417_G	rs13475730_G
0.00233596	1.17e-05	-4.39544	CEL.X_121796581_G	rs13475730_G
0.00799152	4.88e-05	-4.07121	rs13483997_T	rs13475730_G
0.0025092	1.27e-05	-4.3772	rs13483999_C	rs13475730_G
0.00452435	2.52e-05	-4.22431	rs13484000_G	rs13475730_G
0.00361525	1.94e-05	-4.28294	rs13484001_T	rs13475730_G
1.31e-05	2.8e-08	-5.5781	rs13484003_G	rs13475730_G
3.11e-06	5.13e-09	-5.87138	rs13484004_A	rs13475730_G
1.38e-06	1.96e-09	-6.03207	gnfX.113.872_T	rs13475730_G
4.16e-06	7.24e-09	-5.813	rs13484006_C	rs13475730_G
0.000798456	3.38e-06	-4.66053	rs13484007_G	rs13475730_G
2.08e-05	4.82e-08	-5.48107	CEL.X_124532966_G	rs13475730_G
1.19e-05	2.49e-08	-5.59857	gnfX.114.823_G	rs13475730_G
1.75e-05	3.91e-08	-5.51842	rs3702256_G	rs13475730_G
2.4e-05	5.7e-08	-5.45098	rs13484013_G	rs13475730_G
7.67e-06	1.49e-08	-5.68878	CEL.X_125736335_T	rs13475730_G
3.23e-06	5.34e-09	-5.86447	rs13484015_G	rs13475730_G
2.44e-05	5.83e-08	-5.44696	rs3697198_C	rs13475730_G
0.0494773	0.000432177	-3.52613	rs13484031_G	rs13475730_G
2.41e-09	1.17e-12	-7.15951	gnfX.141.820_C	rs13475730_G
0.0052865	3.01e-05	-4.1831	CEL.X_155542834_A	rs13475730_G
0.00456269	2.54e-05	-4.22211	gnfX.145.788_A	rs13475730_G
0.0351569	0.000283631	-3.63693	rs13484104_A	rs13475730_G
0.0118973	7.78e-05	-3.96029	rs13484106_G	rs13475730_G
0.000694866	2.88e-06	-4.69384	gnfX.146.867_A	rs13475730_G
0.000573743	2.31e-06	-4.73942	gnfX.148.995_G	rs13475730_G
4.12e-05	1.07e-07	-5.33533	rs13484113_G	rs13475730_G
0.0264139	0.000200601	-3.72589	rs3726567_A	rs3654377_G
0.0246503	0.000184509	-3.74709	rs13459168_G	rs3654377_G
0.0450961	0.000385306	3.55663	rs6378343_C	rs3654377_G
0.0417081	0.000349772	3.58216	rs3089540_G	rs3654377_G
0.0450961	0.000385306	3.55663	rs3697325_C	rs3654377_G
0.0472059	0.000407797	-3.54159	rs13479833_C	rs3654377_G
0.0433428	0.000367008	-3.56949	rs13479838_G	rs3654377_G
0.0014718	6.86e-06	-4.51111	rs3696502_G	rs3654377_G
0.038742	0.000319372	-3.60601	rs13479842_G	rs3654377_G
0.0402765	0.000334923	-3.59355	rs13479844_A	rs3654377_G
0.00913149	5.7e-05	-4.03453	gnf08.109.993_G	rs3654377_G
0.0134925	9.02e-05	-3.92437	rs13479979_G	rs3654377_G
0.0223964	0.000164474	-3.77606	rs4138940_G	rs3654377_G
0.0385452	0.000317399	-3.60763	rs3675152_G	rs3654377_G
0.0376293	0.000308205	-3.6153	rs13480419_G	rs3654377_G
0.0464936	0.000400207	-3.54657	rs3705092_G	rs3654377_G
0.0478087	0.00041426	-3.53741	rs3705003_A	rs3654377_G
3.7e-07	4.17e-10	-6.28235	rs13483712_G	rs3654377_G
1.51e-05	3.29e-08	-5.54929	CEL.X_8004370_G	rs3654377_G
5.27e-06	9.57e-09	-5.76511	CEL.X_8185552_G	rs3654377_G
3.52e-06	5.91e-09	-5.84728	CEL.X_8334947_G	rs3654377_G
2.62e-07	2.77e-10	-6.34688	CEL.X_8498891_G	rs3654377_G
4.04e-08	3.11e-11	-6.68307	rs13483716_T	rs3654377_G
1.77e-08	1.19e-11	-6.82557	CEL.X_9031623_A	rs3654377_G
0.000415706	1.59e-06	-4.81552	rs13483724_C	rs3654377_G
0.00930216	5.82e-05	-4.02934	rs13483736_C	rs3654377_G
0.0021117	1.04e-05	-4.42097	CEL.X_39961894_A	rs3654377_G
0.040525	0.00033749	-3.59155	rs13483737_G	rs3654377_G
6.24e-05	1.75e-07	-5.24496	rs13483738_G	rs3654377_G
0.000162095	5.32e-07	-5.03258	rs13483739_G	rs3654377_G
0.000162145	5.32e-07	-5.0325	rs13483745_G	rs3654377_G
0.00937413	5.88e-05	-4.02721	rs13483746_G	rs3654377_G
0.00681081	4.05e-05	-4.11486	rs13483748_G	rs3654377_G
2.89e-07	3.11e-10	-6.32868	CEL.X_44311522_A	rs3654377_G
1.33e-07	1.24e-10	-6.47164	rs6411410_G	rs3654377_G
8.66e-05	2.56e-07	-5.17282	rs13483753_A	rs3654377_G
1.26e-05	2.67e-08	-5.58642	rs13483756_A	rs3654377_G
3.27e-05	8.2e-08	-5.38472	rs13483757_A	rs3654377_G
5.21e-07	6.23e-10	-6.21826	gnfX.037.760_A	rs3654377_G
4.66e-07	5.46e-10	-6.23931	rs13483759_G	rs3654377_G
0.00680108	4.04e-05	-4.11526	rs13483761_G	rs3654377_G
9.11e-05	2.72e-07	-5.16169	rs13483763_G	rs3654377_G
8.49e-07	1.11e-09	-6.12563	rs13483765_C	rs3654377_G
0.000145348	4.69e-07	-5.05718	rs13483766_A	rs3654377_G
0.0288327	0.000222969	-3.69893	rs13483767_A	rs3654377_G
0.00114245	5.12e-06	-4.57356	rs13483768_G	rs3654377_G
0.000755976	3.18e-06	-4.67363	rs13483769_A	rs3654377_G
0.00155327	7.3e-06	-4.49776	CEL.X_50598124_A	rs3654377_G
0.00779396	4.74e-05	-4.07806	rs13483770_G	rs3654377_G
0.00374981	2.03e-05	-4.2734	rs13483771_G	rs3654377_G
0.000137732	4.4e-07	-5.06921	CEL.X_51185805_A	rs3654377_G
0.0379151	0.000311092	-3.61287	gnfX.044.260_A	rs3654377_G
0.00543502	3.11e-05	-4.17566	rs13483777_A	rs3654377_G
8.47e-06	1.68e-08	-5.66828	rs13483778_G	rs3654377_G
8.83e-05	2.62e-07	-5.16867	rs13483781_G	rs3654377_G
0.00605209	3.53e-05	-4.14674	rs13483783_G	rs3654377_G
0.000790138	3.34e-06	-4.66307	rs13483785_A	rs3654377_G
0.00370124	2e-05	-4.27678	rs13483786_C	rs3654377_G
7.98e-07	1.03e-09	-6.13772	rs13483788_A	rs3654377_G
0.00204918	1.01e-05	-4.4285	rs3695410_A	rs3654377_G
0.00880414	5.46e-05	-4.04468	gnfX.049.002_C	rs3654377_G
0.000257378	9.11e-07	-4.92708	rs6317266_A	rs3654377_G
0.00747661	4.51e-05	-4.0894	gnfX.049.663_T	rs3654377_G
0.000125342	3.94e-07	-5.09039	gnfX.049.915_T	rs3654377_G
0.00227146	1.13e-05	-4.40255	CEL.X_58276862_A	rs3654377_G
0.00298317	1.55e-05	-4.33282	CEL.X_58447083_A	rs3654377_G
0.00015238	4.95e-07	-5.04642	CEL.X_58802359_C	rs3654377_G
0.00117512	5.29e-06	-4.56668	CEL.X_58879026_A	rs3654377_G
0.0122516	8.05e-05	-3.95201	CEL.X_59030482_G	rs3654377_G
0.000145428	4.69e-07	-5.05706	CEL.X_59174140_A	rs3654377_G
0.00136842	6.31e-06	-4.52911	CEL.X_59346618_A	rs3654377_G
0.000140703	4.51e-07	-5.06445	CEL.X_59515625_C	rs3654377_G
0.0038894	2.11e-05	-4.26393	rs13483797_A	rs3654377_G
0.000242606	8.5e-07	-4.9408	CEL.X_60181392_A	rs3654377_G
0.000180385	6.02e-07	-5.0084	rs13483808_A	rs3654377_G
0.000799143	3.39e-06	-4.66031	rs13483810_A	rs3654377_G
0.00547966	3.14e-05	-4.1735	rs13483811_G	rs3654377_G
0.00220831	1.1e-05	-4.40967	petM.05810.1_G	rs3654377_G
0.000160435	5.26e-07	-5.03488	rs13483813_C	rs3654377_G
0.000232741	8.1e-07	-4.95023	rs13483814_A	rs3654377_G
0.000241913	8.47e-07	-4.94145	rs13483815_G	rs3654377_G
0.0107854	6.93e-05	-3.98801	rs3157124_G	rs3654377_G
0.000317397	1.16e-06	-4.87855	rs13483818_A	rs3654377_G
0.000672109	2.77e-06	-4.70187	rs13483822_G	rs3654377_G
0.00067992	2.81e-06	-4.69909	rs13483823_A	rs3654377_G
3.7e-05	9.49e-08	-5.3581	rs13483824_A	rs3654377_G
0.000236656	8.26e-07	-4.94643	rs13483825_A	rs3654377_G
1.36e-06	1.93e-09	-6.03447	CEL.X_65891570_G	rs3654377_G
0.0001161	3.61e-07	-5.1075	CEL.X_66015326_G	rs3654377_G
0.000837196	3.58e-06	-4.64908	rs13483831_G	rs3654377_G
5.48e-06	1e-08	-5.75704	rs13483834_G	rs3654377_G
4.65e-06	8.25e-09	-5.79052	CEL.X_67980997_C	rs3654377_G
3.67e-08	2.78e-11	-6.69969	CEL.X_68179178_G	rs3654377_G
1.01e-05	2.06e-08	-5.63246	CEL.X_68306415_C	rs3654377_G
1.53e-08	1e-11	-6.85094	CEL.X_68645226_G	rs3654377_G
2.33e-06	3.64e-09	-5.9291	rs13483838_G	rs3654377_G
2.72e-12	4.35e-16	-8.20435	rs13483844_G	rs3654377_G
1.92e-05	4.39e-08	-5.49809	CEL.X_71104123_G	rs3654377_G
2.78e-07	2.98e-10	-6.33561	CEL.X_71438949_G	rs3654377_G
2.36e-06	3.69e-09	-5.92685	rs13483849_C	rs3654377_G
2.39e-05	5.69e-08	-5.45134	CEL.X_71907333_T	rs3654377_G
8.78e-08	7.65e-11	-6.54643	CEL.X_72068607_G	rs3654377_G
3.18e-07	3.48e-10	-6.31099	gnfX.068.981_G	rs3654377_G
1.81e-06	2.7e-09	-5.9787	CEL.X_72627341_G	rs3654377_G
2.64e-05	6.38e-08	-5.43061	CEL.X_72697823_C	rs3654377_G
4.79e-05	1.28e-07	-5.30251	CEL.X_72875547_C	rs3654377_G
1.95e-12	2.94e-16	-8.25291	CEL.X_72954447_T	rs3654377_G
4.12e-05	1.07e-07	-5.33511	CEL.X_73027245_G	rs3654377_G
0.000122783	3.85e-07	-5.09497	gnfX.070.167_C	rs3654377_G
9.2e-05	2.75e-07	-5.15953	rs13483858_G	rs3654377_G
3.21e-05	8.03e-08	-5.38857	CEL.X_74073918_G	rs3654377_G
2.92e-05	7.18e-08	-5.40913	CEL.X_74272691_G	rs3654377_G
0.000213901	7.34e-07	-4.96965	rs13483862_G	rs3654377_G
7.31e-06	1.41e-08	-5.69838	rs13483863_G	rs3654377_G
9.61e-05	2.89e-07	-5.14975	CEL.X_74985293_G	rs3654377_G
8.71e-07	1.14e-09	-6.12082	CEL.X_75125049_T	rs3654377_G
1.75e-05	3.93e-08	-5.51792	rs13483864_G	rs3654377_G
0.00871332	5.39e-05	-4.04752	rs13483868_G	rs3654377_G
0.000428507	1.65e-06	-4.80846	rs13483869_G	rs3654377_G
0.000620877	2.53e-06	-4.72071	rs3675552_C	rs3654377_G
0.0013215	6.06e-06	-4.53775	rs13483870_G	rs3654377_G
0.00307033	1.61e-05	-4.32536	rs3725966_G	rs3654377_G
3.82e-06	6.54e-09	-5.83035	CEL.X_77349091_G	rs3654377_G
4.88e-05	1.31e-07	-5.29862	rs13483873_G	rs3654377_G
0.000246146	8.64e-07	-4.93747	CEL.X_77780392_G	rs3654377_G
0.00192599	9.36e-06	-4.44402	CEL.X_77937676_G	rs3654377_G
7.31e-05	2.1e-07	-5.21022	rs3696812_G	rs3654377_G
0.00303526	1.58e-05	-4.32831	rs13483877_G	rs3654377_G
0.0186775	0.000132499	-3.83002	rs13483878_T	rs3654377_G
0.00784071	4.77e-05	-4.07643	CEL.X_84489847_C	rs3654377_G
2.61e-06	4.16e-09	-5.90683	rs13483884_G	rs3654377_G
5.91e-07	7.21e-10	-6.1948	rs13483885_G	rs3654377_G
4.76e-06	8.49e-09	-5.78576	rs13459181_A	rs3654377_G
2.26e-05	5.31e-08	-5.46368	rs13483887_G	rs3654377_G
1.89e-05	4.31e-08	-5.50122	rs13483888_A	rs3654377_G
9.04e-07	1.19e-09	-6.1136	rs13483890_A	rs3654377_G
5e-08	3.98e-11	-6.64563	rs13483891_C	rs3654377_G
6.24e-07	7.68e-10	-6.18461	gnfX.080.189_A	rs3654377_G
2.92e-07	3.16e-10	-6.32638	rs13483894_G	rs3654377_G
7.33e-09	4.25e-12	-6.97564	gnfX.080.729_A	rs3654377_G
2.17e-08	1.5e-11	-6.79113	rs6182892_A	rs3654377_G
2e-07	2.02e-10	-6.39649	rs13483898_G	rs3654377_G
6.28e-07	7.74e-10	-6.1834	rs3672400_G	rs3654377_G
1.05e-06	1.42e-09	-6.08424	CEL.X_89752158_C	rs3654377_G
7.83e-08	6.69e-11	-6.56689	rs13483899_C	rs3654377_G
1.47e-07	1.41e-10	-6.45265	rs13483900_G	rs3654377_G
1.19e-06	1.65e-09	-6.06014	rs3680829_T	rs3654377_G
1.76e-07	1.73e-10	-6.42046	rs13483902_G	rs3654377_G
2.37e-08	1.66e-11	-6.77619	CEL.X_91053089_G	rs3654377_G
1.28e-05	2.72e-08	-5.58329	CEL.X_91222960_A	rs3654377_G
1.22e-06	1.69e-09	-6.05644	CEL.X_91399771_A	rs3654377_G
1.43e-10	4.38e-14	-7.61	gnfX.084.157_A	rs3654377_G
2.29e-06	3.57e-09	-5.9322	rs13483909_A	rs3654377_G
8.77e-05	2.6e-07	-5.16995	rs13483910_A	rs3654377_G
1.14e-06	1.57e-09	-6.06834	rs4232594_G	rs3654377_G
1.16e-05	2.42e-08	-5.60375	rs3714964_G	rs3654377_G
1.76e-06	2.62e-09	-5.98391	gnfX.084.751_A	rs3654377_G
6.2e-06	1.16e-08	-5.73173	CEL.X_92542075_A	rs3654377_G
0.00113258	5.07e-06	-4.57572	gnfX.086.039_G	rs3654377_G
8.66e-05	2.56e-07	-5.17275	CEL.X_93828383_A	rs3654377_G
0.000194342	6.57e-07	-4.99135	CEL.X_94143306_C	rs3654377_G
0.000412244	1.57e-06	-4.81748	rs13483921_G	rs3654377_G
2.4e-05	5.7e-08	-5.45075	gnfX.088.335_G	rs3654377_G
0.00748842	4.52e-05	-4.08896	rs13483926_G	rs3654377_G
0.00489102	2.75e-05	-4.20379	rs13483927_A	rs3654377_G
0.0131872	8.78e-05	-3.93098	rs13483929_G	rs3654377_G
0.00383677	2.08e-05	-4.26743	CEL.X_103176151_A	rs3654377_G
0.0239962	0.000178627	-3.75527	rs3653678_C	rs3654377_G
0.00949726	5.97e-05	-4.02358	CEL.X_103515007_G	rs3654377_G
0.0194379	0.000138932	-3.81824	CEL.X_103665758_A	rs3654377_G
0.0102974	6.56e-05	-4.00098	rs6342003_A	rs3654377_G
0.0143181	9.67e-05	-3.90735	CEL.X_103972005_C	rs3654377_G
0.0120017	7.86e-05	-3.95784	rs6296843_G	rs3654377_G
0.0088999	5.53e-05	-4.04166	CEL.X_104298527_A	rs3654377_G
0.0139898	9.41e-05	-3.914	rs13483945_G	rs3654377_G
0.000246163	8.64e-07	-4.93745	rs13483947_A	rs3654377_G
0.0068309	4.06e-05	-4.11403	gnfX.097.491_A	rs3654377_G
0.00204336	1e-05	-4.42922	rs3688937_G	rs3654377_G
0.00790175	4.81e-05	-4.07431	rs13483951_T	rs3654377_G
0.00718895	4.31e-05	-4.10015	rs13483953_A	rs3654377_G
1.02e-05	2.07e-08	-5.63086	rs13483954_A	rs3654377_G
0.00938287	5.88e-05	-4.02695	rs13483955_A	rs3654377_G
0.0039879	2.17e-05	-4.25733	CEL.X_106665254_A	rs3654377_G
0.00247456	1.25e-05	-4.3808	CEL.X_106858553_C	rs3654377_G
0.0336818	0.000269273	-3.65039	rs13483956_C	rs3654377_G
0.0113284	7.34e-05	-3.97413	rs13483957_T	rs3654377_G
0.0330464	0.000263015	-3.65647	CEL.X_107572711_G	rs3654377_G
0.0224577	0.000165017	-3.77523	CEL.X_107769281_G	rs3654377_G
0.031768	0.000250653	-3.66889	CEL.X_107899661_G	rs3654377_G
0.0155194	0.000106361	-3.8842	CEL.X_108186660_G	rs3654377_G
0.037369	0.000305613	-3.61751	CEL.X_108352321_A	rs3654377_G
0.0353071	0.000285099	-3.63559	CEL.X_108471562_A	rs3654377_G
0.0241742	0.000180237	-3.75301	rs13483962_A	rs3654377_G
0.0415107	0.000347686	-3.58373	CEL.X_109180276_A	rs3654377_G
0.042507	0.00035824	-3.57586	rs6363550_G	rs3654377_G
0.0331611	0.000264138	-3.65537	CEL.X_109731785_A	rs3654377_G
0.0453818	0.000388374	-3.55453	CEL.X_110077745_G	rs3654377_G
0.0472242	0.000407993	-3.54146	CEL.X_110393486_G	rs3654377_G
0.0286913	0.000221648	-3.70045	rs13483969_A	rs3654377_G
0.0431499	0.000364995	-3.57094	rs13483971_G	rs3654377_G
0.0312982	0.000246174	-3.67353	CEL.X_111784449_G	rs3654377_G
0.0358841	0.000290817	-3.63043	CEL.X_111942763_A	rs3654377_G
0.0348812	0.000280931	-3.63941	CEL.X_112072365_C	rs3654377_G
0.0283331	0.000218323	-3.70432	gnfX.104.523_A	rs3654377_G
0.0171172	0.000119463	-3.85564	CEL.X_112457192_C	rs3654377_G
0.0403099	0.000335242	-3.5933	CEL.X_112600207_A	rs3654377_G
0.0417148	0.000349851	-3.5821	CEL.X_112904656_G	rs3654377_G
0.0215387	0.000156992	-3.78774	CEL.X_114105272_A	rs3654377_G
0.0199543	0.000143306	-3.81053	CEL.X_114268662_A	rs3654377_G
0.0386841	0.00031879	-3.60648	rs13483983_G	rs3654377_G
0.0416334	0.000349014	-3.58273	rs13483986_C	rs3654377_G
0.0127135	8.41e-05	-3.9414	rs6205221_C	rs3654377_G
0.000244861	8.59e-07	-4.93867	rs6387944_G	rs3654377_G
0.000181896	6.08e-07	-5.00649	rs13483992_A	rs3654377_G
0.000184802	6.2e-07	-5.00283	rs6221690_A	rs3654377_G
0.000762033	3.21e-06	-4.67172	rs13483994_C	rs3654377_G
0.000746119	3.13e-06	-4.67676	gnfX.111.315_C	rs3654377_G
0.000362117	1.35e-06	-4.84784	CEL.X_121578417_G	rs3654377_G
0.00259432	1.32e-05	-4.36866	CEL.X_121796581_G	rs3654377_G
0.00608967	3.55e-05	-4.14511	rs13483997_T	rs3654377_G
0.00171982	8.21e-06	-4.47244	rs13483999_C	rs3654377_G
0.00316847	1.67e-05	-4.31721	rs13484000_G	rs3654377_G
0.00252437	1.28e-05	-4.37563	rs13484001_T	rs3654377_G
1.48e-05	3.23e-08	-5.5528	rs13484003_G	rs3654377_G
3.57e-06	6.03e-09	-5.84395	rs13484004_A	rs3654377_G
1.58e-06	2.29e-09	-6.0059	gnfX.113.872_T	rs3654377_G
4.78e-06	8.53e-09	-5.78486	rs13484006_C	rs3654377_G
0.000884364	3.81e-06	-4.63584	rs13484007_G	rs3654377_G
2.35e-05	5.55e-08	-5.45581	CEL.X_124532966_G	rs3654377_G
1.33e-05	2.84e-08	-5.57582	gnfX.114.823_G	rs3654377_G
1.92e-05	4.39e-08	-5.49781	rs3702256_G	rs3654377_G
2.66e-05	6.42e-08	-5.42943	rs13484013_G	rs3654377_G
8.63e-06	1.71e-08	-5.66443	CEL.X_125736335_T	rs3654377_G
3.66e-06	6.21e-09	-5.83899	rs13484015_G	rs3654377_G
2.7e-05	6.55e-08	-5.42578	rs3697198_C	rs3654377_G
0.0362639	0.000294599	-3.62707	rs13484031_G	rs3654377_G
0.0400412	0.000332523	-3.59544	rs13484034_A	rs3654377_G
1.71e-09	7.89e-13	-7.21505	gnfX.141.820_C	rs3654377_G
0.00562171	3.24e-05	-4.16655	CEL.X_155542834_A	rs3654377_G
0.00487077	2.74e-05	-4.20488	gnfX.145.788_A	rs3654377_G
0.0373311	0.000305245	-3.61782	rs13484104_A	rs3654377_G
0.0127099	8.41e-05	-3.94149	rs13484106_G	rs3654377_G
0.000734173	3.07e-06	-4.6806	gnfX.146.867_A	rs3654377_G
0.000432281	1.66e-06	-4.8064	gnfX.148.995_G	rs3654377_G
3.16e-05	7.86e-08	-5.39248	rs13484113_G	rs3654377_G
0.0213813	0.000155628	-3.78992	rs3726567_A	rs3655978_G
0.0199147	0.000142979	-3.81109	rs13459168_G	rs3655978_G
0.0403711	0.000335904	-3.59279	rs13479833_C	rs3655978_G
0.0370317	0.000302243	-3.6204	rs13479838_G	rs3655978_G
0.00195417	9.52e-06	-4.44041	rs3696502_G	rs3655978_G
0.0484209	0.000420874	-3.53319	rs13479842_G	rs3655978_G
0.0115365	7.5e-05	-3.969	gnf08.109.993_G	rs3655978_G
0.0169442	0.000118042	-3.85859	rs13479979_G	rs3655978_G
0.0278255	0.000213591	-3.70991	rs4138940_G	rs3655978_G
0.0307855	0.000241298	-3.67868	rs3675152_G	rs3655978_G
0.0298559	0.000232506	-3.68821	rs13480419_G	rs3655978_G
0.0396271	0.000328315	-3.59878	rs3705092_G	rs3655978_G
0.0407387	0.000339749	-3.5898	rs3705003_A	rs3655978_G
2.77e-07	2.95e-10	-6.33672	rs13483712_G	rs3655978_G
1.16e-05	2.41e-08	-5.60448	CEL.X_8004370_G	rs3655978_G
4.02e-06	6.94e-09	-5.82006	CEL.X_8185552_G	rs3655978_G
2.68e-06	4.29e-09	-5.90167	CEL.X_8334947_G	rs3655978_G
1.95e-07	1.96e-10	-6.40107	CEL.X_8498891_G	rs3655978_G
2.97e-08	2.17e-11	-6.73694	rs13483716_T	rs3655978_G
3.16e-08	2.33e-11	-6.72579	CEL.X_9031623_A	rs3655978_G
0.000318309	1.17e-06	-4.87788	rs13483724_C	rs3655978_G
0.0128279	8.5e-05	-3.93883	rs13483736_C	rs3655978_G
0.00162773	7.71e-06	-4.4861	CEL.X_39961894_A	rs3655978_G
0.0333873	0.000266343	-3.65322	rs13483737_G	rs3655978_G
4.64e-05	1.24e-07	-5.30939	rs13483738_G	rs3655978_G
0.000123681	3.88e-07	-5.09336	rs13483739_G	rs3655978_G
0.000125199	3.94e-07	-5.09065	rs13483745_G	rs3655978_G
0.00748175	4.52e-05	-4.08921	rs13483746_G	rs3655978_G
0.00541317	3.1e-05	-4.17676	rs13483748_G	rs3655978_G
2.06e-07	2.09e-10	-6.39126	CEL.X_44311522_A	rs3655978_G
9.37e-08	8.26e-11	-6.53481	rs6411410_G	rs3655978_G
6.56e-05	1.85e-07	-5.23432	rs13483753_A	rs3655978_G
9.44e-06	1.9e-08	-5.64621	rs13483756_A	rs3655978_G
5.3e-05	1.44e-07	-5.28067	rs13483757_A	rs3655978_G
3.84e-07	4.35e-10	-6.27538	gnfX.037.760_A	rs3655978_G
3.4e-07	3.76e-10	-6.29854	rs13483759_G	rs3655978_G
0.0102862	6.55e-05	-4.00129	rs13483761_G	rs3655978_G
6.8e-05	1.93e-07	-5.22649	rs13483763_G	rs3655978_G
6.15e-07	7.54e-10	-6.18744	rs13483765_C	rs3655978_G
0.000112223	3.47e-07	-5.11511	rs13483766_A	rs3655978_G
0.0240612	0.000179229	-3.75442	rs13483767_A	rs3655978_G
0.000911096	3.94e-06	-4.62857	rs13483768_G	rs3655978_G
0.000599953	2.43e-06	-4.72888	rs13483769_A	rs3655978_G
0.001242	5.64e-06	-4.55301	CEL.X_50598124_A	rs3655978_G
0.00624977	3.66e-05	-4.1381	rs13483770_G	rs3655978_G
0.0030585	1.6e-05	-4.32637	rs13483771_G	rs3655978_G
0.000228451	7.93e-07	-4.95443	CEL.X_51185805_A	rs3655978_G
0.0309251	0.000242618	-3.67728	gnfX.044.260_A	rs3655978_G
0.0081783	5.01e-05	-4.06484	rs13483777_A	rs3655978_G
1.48e-05	3.23e-08	-5.55263	rs13483778_G	rs3655978_G
6.95e-05	1.98e-07	-5.22167	rs13483781_G	rs3655978_G
0.00924453	5.78e-05	-4.03106	rs13483783_G	rs3655978_G
0.000635169	2.6e-06	-4.71533	rs13483785_A	rs3655978_G
0.00302512	1.58e-05	-4.32919	rs13483786_C	rs3655978_G
6.09e-07	7.46e-10	-6.1892	rs13483788_A	rs3655978_G
0.00167436	7.97e-06	-4.47905	rs3695410_A	rs3655978_G
0.00719736	4.32e-05	-4.09981	gnfX.049.002_C	rs3655978_G
0.000201829	6.86e-07	-4.98283	rs6317266_A	rs3655978_G
0.00621211	3.64e-05	-4.13971	gnfX.049.663_T	rs3655978_G
0.000209594	7.17e-07	-4.97431	gnfX.049.915_T	rs3655978_G
0.00182546	8.8e-06	-4.45756	CEL.X_58276862_A	rs3655978_G
0.00461845	2.58e-05	-4.2189	CEL.X_58447083_A	rs3655978_G
0.000119176	3.72e-07	-5.10161	CEL.X_58802359_C	rs3655978_G
0.000940403	4.09e-06	-4.62093	CEL.X_58879026_A	rs3655978_G
0.0101536	6.45e-05	-4.00495	CEL.X_59030482_G	rs3655978_G
0.000115041	3.57e-07	-5.10954	CEL.X_59174140_A	rs3655978_G
0.00110152	4.91e-06	-4.58253	CEL.X_59346618_A	rs3655978_G
0.00010988	3.39e-07	-5.11972	CEL.X_59515625_C	rs3655978_G
0.00594878	3.46e-05	-4.15135	rs13483797_A	rs3655978_G
0.000189837	6.39e-07	-4.9967	CEL.X_60181392_A	rs3655978_G
0.000141564	4.54e-07	-5.0631	rs13483808_A	rs3655978_G
0.000645762	2.65e-06	-4.71141	rs13483810_A	rs3655978_G
0.00453122	2.52e-05	-4.22391	rs13483811_G	rs3655978_G
0.00181046	8.72e-06	-4.45961	petM.05810.1_G	rs3655978_G
0.000126637	3.99e-07	-5.08812	rs13483813_C	rs3655978_G
0.000183643	6.15e-07	-5.00428	rs13483814_A	rs3655978_G
0.000193265	6.53e-07	-4.9926	rs13483815_G	rs3655978_G
0.00892368	5.55e-05	-4.04092	rs3157124_G	rs3655978_G
0.000495376	1.95e-06	-4.77418	rs13483818_A	rs3655978_G
0.00101218	4.45e-06	-4.6031	rs13483822_G	rs3655978_G
0.000540295	2.16e-06	-4.75369	rs13483823_A	rs3655978_G
2.83e-05	6.93e-08	-5.41547	rs13483824_A	rs3655978_G
0.000184739	6.19e-07	-5.00291	rs13483825_A	rs3655978_G
2.24e-06	3.47e-09	-5.93721	CEL.X_65891570_G	rs3655978_G
9.11e-05	2.72e-07	-5.16178	CEL.X_66015326_G	rs3655978_G
0.000663233	2.73e-06	-4.70501	rs13483831_G	rs3655978_G
8.68e-06	1.73e-08	-5.66315	rs13483834_G	rs3655978_G
3.45e-06	5.77e-09	-5.85138	CEL.X_67980997_C	rs3655978_G
2.57e-08	1.83e-11	-6.76206	CEL.X_68179178_G	rs3655978_G
7.71e-06	1.5e-08	-5.68754	CEL.X_68306415_C	rs3655978_G
2.71e-08	1.95e-11	-6.75264	CEL.X_68645226_G	rs3655978_G
1.76e-06	2.61e-09	-5.98449	rs13483838_G	rs3655978_G
1.86e-12	2.78e-16	-8.26014	rs13483844_G	rs3655978_G
1.45e-05	3.16e-08	-5.55676	CEL.X_71104123_G	rs3655978_G
2.03e-07	2.05e-10	-6.39379	CEL.X_71438949_G	rs3655978_G
3.76e-06	6.41e-09	-5.83355	rs13483849_C	rs3655978_G
3.76e-05	9.65e-08	-5.35491	CEL.X_71907333_T	rs3655978_G
6.32e-08	5.23e-11	-6.60453	CEL.X_72068607_G	rs3655978_G
2.33e-07	2.41e-10	-6.3686	gnfX.068.981_G	rs3655978_G
1.34e-06	1.9e-09	-6.0374	CEL.X_72627341_G	rs3655978_G
2.02e-05	4.65e-08	-5.48765	CEL.X_72697823_C	rs3655978_G
3.67e-05	9.39e-08	-5.36004	CEL.X_72875547_C	rs3655978_G
1.32e-12	1.85e-16	-8.31052	CEL.X_72954447_T	rs3655978_G
3.1e-05	7.71e-08	-5.39607	CEL.X_73027245_G	rs3655978_G
9.25e-05	2.77e-07	-5.1583	gnfX.070.167_C	rs3655978_G
7.01e-05	2e-07	-5.21951	rs13483858_G	rs3655978_G
4.84e-05	1.3e-07	-5.30051	CEL.X_74073918_G	rs3655978_G
2.19e-05	5.11e-08	-5.47045	CEL.X_74272691_G	rs3655978_G
0.000163823	5.39e-07	-5.03016	rs13483862_G	rs3655978_G
1.12e-05	2.31e-08	-5.61172	rs13483863_G	rs3655978_G
0.000143447	4.61e-07	-5.06016	CEL.X_74985293_G	rs3655978_G
1.37e-06	1.94e-09	-6.03321	CEL.X_75125049_T	rs3655978_G
1.32e-05	2.81e-08	-5.57744	rs13483864_G	rs3655978_G
0.0118927	7.77e-05	-3.96041	rs13483868_G	rs3655978_G
0.000328626	1.21e-06	-4.87041	rs13483869_G	rs3655978_G
0.000485816	1.91e-06	-4.77883	rs3675552_C	rs3655978_G
0.00186219	9e-06	-4.45255	rs13483870_G	rs3655978_G
0.00426526	2.35e-05	-4.23982	rs3725966_G	rs3655978_G
2.84e-06	4.6e-09	-5.88961	CEL.X_77349091_G	rs3655978_G
3.7e-05	9.47e-08	-5.35846	rs13483873_G	rs3655978_G
0.000356821	1.33e-06	-4.85126	CEL.X_77780392_G	rs3655978_G
0.00151724	7.11e-06	-4.5036	CEL.X_77937676_G	rs3655978_G
5.61e-05	1.54e-07	-5.2683	rs3696812_G	rs3655978_G
0.00423067	2.33e-05	-4.24199	rs13483877_G	rs3655978_G
0.0155047	0.00010624	-3.88447	rs13483878_T	rs3655978_G
0.0421497	0.000354437	-3.57867	CEL.X_84364983_G	rs3655978_G
0.00633881	3.72e-05	-4.13432	CEL.X_84489847_C	rs3655978_G
1.94e-06	2.93e-09	-5.96554	rs13483884_G	rs3655978_G
4.32e-07	5e-10	-6.25343	rs13483885_G	rs3655978_G
3.57e-06	6.03e-09	-5.84395	rs13459181_A	rs3655978_G
1.7e-05	3.8e-08	-5.52364	rs13483887_G	rs3655978_G
1.43e-05	3.09e-08	-5.56046	rs13483888_A	rs3655978_G
6.68e-07	8.32e-10	-6.17168	rs13483890_A	rs3655978_G
3.6e-08	2.72e-11	-6.70309	rs13483891_C	rs3655978_G
4.6e-07	5.38e-10	-6.24175	gnfX.080.189_A	rs3655978_G
2.15e-07	2.2e-10	-6.38317	rs13483894_G	rs3655978_G
5.15e-09	2.83e-12	-7.03442	gnfX.080.729_A	rs3655978_G
1.55e-08	1.01e-11	-6.84908	rs6182892_A	rs3655978_G
1.47e-07	1.4e-10	-6.45333	rs13483898_G	rs3655978_G
4.66e-07	5.45e-10	-6.23957	rs3672400_G	rs3655978_G
7.81e-07	1e-09	-6.14171	CEL.X_89752158_C	rs3655978_G
5.65e-08	4.59e-11	-6.6241	rs13483899_C	rs3655978_G
1.08e-07	9.72e-11	-6.50978	rs13483900_G	rs3655978_G
8.87e-07	1.16e-09	-6.11729	rs3680829_T	rs3655978_G
1.28e-07	1.2e-10	-6.47739	rs13483902_G	rs3655978_G
1.72e-08	1.15e-11	-6.8309	CEL.X_91053089_G	rs3655978_G
9.84e-06	2e-08	-5.6376	CEL.X_91222960_A	rs3655978_G
9.12e-07	1.2e-09	-6.11193	CEL.X_91399771_A	rs3655978_G
1.02e-10	2.92e-14	-7.66377	gnfX.084.157_A	rs3655978_G
1.74e-06	2.57e-09	-5.9869	rs13483909_A	rs3655978_G
6.89e-05	1.96e-07	-5.22349	rs13483910_A	rs3655978_G
8.65e-07	1.13e-09	-6.12212	rs4232594_G	rs3655978_G
8.88e-06	1.77e-08	-5.65856	rs3714964_G	rs3655978_G
1.34e-06	1.89e-09	-6.03791	gnfX.084.751_A	rs3655978_G
4.74e-06	8.45e-09	-5.78653	CEL.X_92542075_A	rs3655978_G
0.001696	8.08e-06	-4.47588	gnfX.086.039_G	rs3655978_G
6.72e-05	1.9e-07	-5.22893	CEL.X_93828383_A	rs3655978_G
[truncated: 466,597+ more rows]

## Sheet: 2-way XOR Pairs (Mapped)
adj_pval	pval	ttest	snp1_name	snp2_name	intrachromosomal
0.0338422	0.000270834	-3.6489	chr1.26708593_A	chr2.2958333_G	FALSE
0.0493122	0.000430395	3.52723	chr1.12833320_G	chr2.52170841_G	FALSE
0.0104055	6.64e-05	3.99806	chr1.5601186_G	chr3.3772197_A	FALSE
0.00938783	5.89e-05	4.0268	chr1.5540705_G	chr3.3772197_A	FALSE
0.0104055	6.64e-05	3.99806	chr1.5557208_G	chr3.3772197_A	FALSE
0.0112368	7.27e-05	3.97644	chr1.5563427_A	chr3.3772197_A	FALSE
0.0104055	6.64e-05	3.99806	chr1.5611409_A	chr3.3772197_A	FALSE
0.00919828	5.75e-05	4.03249	chr1.5653440_A	chr3.3772197_A	FALSE
0.00919828	5.75e-05	4.03249	chr1.5622064_G	chr3.3772197_A	FALSE
0.0433104	0.000366662	3.56974	chr1.18630000_G	chr3.34544504_G	FALSE
0.0277968	0.000213322	-3.71023	chr1.117974941_G	chr3.39749199_A	FALSE
0.0320796	0.000253645	-3.66583	chr1.117916221_T	chr3.39749199_A	FALSE
0.0296193	0.000230318	-3.69063	chr1.117959070_G	chr3.39749199_A	FALSE
0.0120311	7.88e-05	3.95713	chr2.72281167_G	chr3.51543364_G	FALSE
0.0120311	7.88e-05	3.95713	chr2.72173630_A	chr3.51543364_G	FALSE
0.0483111	0.000419711	-3.53393	chr1.117974941_G	chr3.71760565_G	FALSE
0.0266839	0.000203066	3.72278	chr1.3017673_A	chr3.87485469_G	FALSE
0.0440368	0.000374229	3.56434	chr1.20522487_G	chr4.11529726_A	FALSE
0.0392321	0.000324347	3.60196	chr1.13435927_G	chr4.11529726_A	FALSE
0.037463	0.00030656	3.6167	chr1.33057289_A	chr4.11529726_A	FALSE
0.018903	0.000134395	3.82649	chr2.70033574_T	chr4.11529726_A	FALSE
0.0466381	0.000401736	3.54556	chr1.5297064_C	chr4.11529726_A	FALSE
0.012341	8.12e-05	3.94991	chr1.20831929_G	chr4.11529726_A	FALSE
0.0440368	0.000374229	3.56434	chr1.20497957_G	chr4.11529726_A	FALSE
0.0318573	0.000251525	-3.668	chr2.55017607_G	chr4.28198056_G	FALSE
0.0261419	0.000198055	-3.72913	chr3.50967_G	chr4.28198056_G	FALSE
0.031879	0.000251735	-3.66778	chr2.54794984_C	chr4.28198056_G	FALSE
0.0259942	0.00019672	-3.73085	chr3.58831_G	chr4.28198056_G	FALSE
0.0257938	0.000194887	-3.73322	chr3.53365_T	chr4.28198056_G	FALSE
0.0197289	0.000141393	-3.81387	chr2.54717274_G	chr4.28198056_G	FALSE
0.0331113	0.000263656	-3.65584	chr2.54572357_G	chr4.28198056_G	FALSE
0.0423684	0.000356766	3.57695	chr1.112547173_G	chr4.44997248_A	FALSE
0.0479537	0.000415844	-3.53639	chr1.117091221_G	chr4.47963280_C	FALSE
0.0197698	0.000141737	-3.81327	chr1.117745600_A	chr4.47963280_C	FALSE
0.020151	0.000144983	-3.80763	chr1.117580177_A	chr4.47963280_C	FALSE
0.0283079	0.000218083	-3.7046	chr1.117091221_G	chr4.47972437_A	FALSE
0.0317896	0.000250855	-3.66868	chr1.117580177_A	chr4.47972437_A	FALSE
0.0312407	0.000245619	-3.67411	chr1.117745600_A	chr4.47972437_A	FALSE
0.04733	0.000409136	3.54072	chr1.37753703_A	chr4.63073087_T	FALSE
0.0186768	0.000132491	3.83003	chr2.44918358_G	chr4.63073087_T	FALSE
0.0319766	0.000252655	3.66684	chr2.18567178_G	chr4.63073087_T	FALSE
0.0198106	0.00014208	3.81267	chr3.29019483_C	chr4.63073087_T	FALSE
0.0319766	0.000252655	3.66684	chr2.18228690_G	chr4.63073087_T	FALSE
0.0149875	0.000102076	3.89426	chr3.28909793_G	chr4.63073087_T	FALSE
0.0484785	0.000421489	3.5328	chr2.14116524_G	chr4.65832914_A	FALSE
0.045744	0.000392235	3.55191	chr2.85314353_G	chr4.67660441_G	FALSE
0.0359436	0.000291402	3.62991	chr1.92616607_A	chr4.68260441_C	FALSE
0.0376971	0.000308881	3.61473	chr3.75611648_G	chr4.68603105_G	FALSE
0.0376971	0.000308881	3.61473	chr3.75554028_G	chr4.68603105_G	FALSE
0.0487403	0.000424304	3.53103	chr3.55613887_A	chr4.73674616_G	FALSE
0.0401831	0.000333993	-3.59428	chr3.28999343_G	chr4.77833280_C	FALSE
0.0416251	0.000348881	3.58283	chr1.108461816_T	chr5.2317076_A	FALSE
0.0455008	0.000389619	-3.55368	chr3.59771430_A	chr5.2317076_A	FALSE
0.0478682	0.000414922	3.53698	chr1.76867567_G	chr5.8296877_T	FALSE
0.0291471	0.000225902	3.69559	chr2.30328690_A	chr5.8296877_T	FALSE
0.0348612	0.000280738	3.63959	chr1.76240067_G	chr5.8296877_T	FALSE
0.0417454	0.000350183	-3.58185	chr3.40804202_A	chr5.9351423_A	FALSE
0.0451563	0.000385981	-3.55617	chr3.41013689_G	chr5.9351423_A	FALSE
0.032532	0.000258048	-3.66139	chr3.40788234_A	chr5.9351423_A	FALSE
0.00677349	4.02e-05	-4.11636	chr3.41015294_G	chr5.9351423_A	FALSE
0.00156299	7.36e-06	4.4962	chr3.19672423_A	chr5.9468678_G	FALSE
0.0345213	0.000277393	-3.6427	chr4.13671628_G	chr5.19254799_G	FALSE
0.0418548	0.000351291	3.58102	chr1.96499940_A	chr5.28440425_T	FALSE
0.047827	0.000414458	3.53728	chr1.96428438_G	chr5.28440425_T	FALSE
0.0310634	0.000243955	3.67586	chr1.96299940_G	chr5.28440425_T	FALSE
0.031162	0.000244881	-3.67489	chr4.87709497_G	chr5.32994979_A	FALSE
0.000986731	4.32e-06	-4.60924	chr3.73642361_A	chr5.32994979_A	FALSE
0.046026	0.000395225	-3.5499	chr4.89676524_G	chr5.32994979_A	FALSE
0.0421308	0.000354233	3.57882	chr2.30746591_G	chr5.41602117_G	FALSE
0.0421308	0.000354233	3.57882	chr2.30787136_A	chr5.41602117_G	FALSE
0.047872	0.000414971	3.53695	chr2.30470357_A	chr5.41602117_G	FALSE
0.0421308	0.000354233	3.57882	chr2.30811077_A	chr5.41602117_G	FALSE
0.0469592	0.000405144	3.54332	chr2.30637023_C	chr5.41602117_G	FALSE
0.0421308	0.000354233	3.57882	chr2.30774222_G	chr5.41602117_G	FALSE
0.0166287	0.000115411	3.86414	chr2.28735833_G	chr5.41602117_G	FALSE
0.012139	7.96e-05	3.95461	chr2.29292877_G	chr5.41602117_G	FALSE
0.0132959	8.86e-05	3.9286	chr2.29321547_G	chr5.41602117_G	FALSE
0.0103273	6.58e-05	4.00017	chr2.29628690_T	chr5.41602117_G	FALSE
0.0270758	0.0002067	-3.71827	chr2.107864313_G	chr5.41602117_G	FALSE
0.0205385	0.000148333	3.80193	chr2.29243201_G	chr5.41602117_G	FALSE
0.0153794	0.000105244	3.88678	chr2.29235833_G	chr5.41602117_G	FALSE
0.0143989	9.74e-05	3.90577	chr2.28692976_C	chr5.41602117_G	FALSE
0.0418079	0.000350827	3.58137	chr2.30828690_A	chr5.41602117_G	FALSE
0.0384276	0.000316238	-3.60858	chr2.108164313_T	chr5.41602117_G	FALSE
0.0153794	0.000105244	3.88678	chr2.29309274_G	chr5.41602117_G	FALSE
0.00997131	6.32e-05	4.01003	chr2.29667608_G	chr5.41602117_G	FALSE
0.0198777	0.000142654	3.81166	chr2.28221547_C	chr5.41602117_G	FALSE
0.0469292	0.000404816	3.54354	chr2.30328690_A	chr5.41602117_G	FALSE
0.0119931	7.85e-05	3.95804	chr2.29254514_T	chr5.41602117_G	FALSE
0.00978738	6.18e-05	4.01523	chr2.29521547_G	chr5.41602117_G	FALSE
0.0469592	0.000405144	3.54332	chr2.30677279_T	chr5.41602117_G	FALSE
0.018662	0.000132363	3.83027	chr2.29281655_G	chr5.41602117_G	FALSE
0.0421308	0.000354233	3.57882	chr2.30720357_A	chr5.41602117_G	FALSE
0.0217615	0.00015894	3.78464	chr2.29035833_G	chr5.41602117_G	FALSE
0.00978738	6.18e-05	4.01523	chr2.29605029_C	chr5.41602117_G	FALSE
0.0493387	0.00043068	-3.52706	chr3.20102_G	chr5.45770807_A	FALSE
0.0486172	0.000423007	-3.53185	chr3.30715_G	chr5.45770807_A	FALSE
0.0483938	0.000420588	3.53337	chr3.67056806_A	chr5.61894242_A	FALSE
0.0352576	0.000284616	3.63603	chr2.79729468_C	chr5.61894242_A	FALSE
0.0237433	0.000176378	3.75847	chr2.79730055_A	chr5.61894242_A	FALSE
0.024949	0.000187246	3.74336	chr2.79729931_A	chr5.61894242_A	FALSE
0.0400939	0.000333099	3.59499	chr1.10239370_C	chr5.61894242_A	FALSE
0.0495374	0.000432823	3.52573	chr2.55507912_G	chr5.69660363_A	FALSE
0.0477348	0.00041347	-3.53792	chr3.45623278_G	chr5.69822802_A	FALSE
0.0249211	0.00018699	3.74371	chr1.57193717_G	chr5.72374490_G	FALSE
0.0413401	0.000345934	3.58506	chr1.109078483_C	chr5.72374490_G	FALSE
0.0415492	0.0003481	3.58342	chr1.109203480_A	chr5.72374490_G	FALSE
0.0447094	0.000381256	3.55943	chr4.10575351_A	chr5.83531594_G	FALSE
0.0176507	0.000123908	-3.84662	chr2.56614291_C	chr5.96036753_G	FALSE
0.0425791	0.000358986	-3.57531	chr2.53994145_G	chr5.96036753_G	FALSE
0.0273797	0.000209487	-3.71486	chr2.57279341_G	chr5.96036753_G	FALSE
0.0209886	0.000152191	-3.79551	chr2.56979341_G	chr5.96036753_G	FALSE
0.0425791	0.000358986	-3.57531	chr2.53693468_G	chr5.96036753_G	FALSE
0.0163946	0.000113456	-3.86834	chr2.56579341_G	chr5.96036753_G	FALSE
0.0206421	0.000149205	-3.80046	chr2.56679341_G	chr5.96036753_G	FALSE
0.0150682	0.000102731	-3.8927	chr2.57300570_G	chr5.96036753_G	FALSE
0.00588047	3.41e-05	-4.15448	chr2.55485690_G	chr5.96036753_G	FALSE
0.0150682	0.000102731	-3.8927	chr2.57313691_G	chr5.96036753_G	FALSE
0.0425791	0.000358986	-3.57531	chr2.53793730_G	chr5.96036753_G	FALSE
0.0150682	0.000102731	-3.8927	chr2.57325070_C	chr5.96036753_G	FALSE
0.0439553	0.000373384	-3.56494	chr2.67996129_G	chr6.11780981_G	FALSE
0.0215151	0.000156785	-3.78807	chr2.67921458_A	chr6.11780981_G	FALSE
0.0465257	0.000400541	-3.54635	chr2.68049852_A	chr6.11780981_G	FALSE
0.0290722	0.000225221	-3.69636	chr3.29794202_G	chr6.17176222_G	FALSE
0.0344251	0.000276463	-3.64357	chr3.29794569_G	chr6.17176222_G	FALSE
0.0248912	0.000186712	-3.74408	chr3.29796181_G	chr6.17176222_G	FALSE
0.0293167	0.000227459	-3.69383	chr3.29792182_G	chr6.17176222_G	FALSE
0.0303872	0.000237519	-3.68273	chr3.29793577_G	chr6.17176222_G	FALSE
0.0208172	0.000150722	-3.79793	chr3.29794537_G	chr6.17176222_G	FALSE
0.0317037	0.000250038	-3.66952	chr4.50773991_C	chr6.17176222_G	FALSE
0.0340527	0.000272866	-3.64696	chr3.29701401_G	chr6.17176222_G	FALSE
0.0415273	0.000347872	-3.58359	chr3.29719198_G	chr6.17176222_G	FALSE
0.0220943	0.000161822	3.78014	chr1.36321758_A	chr6.17498717_A	FALSE
0.0445774	0.000379857	-3.5604	chr2.55485690_G	chr6.20634059_G	FALSE
0.0149255	0.000101583	3.89544	chr5.5042222_A	chr6.29520484_G	FALSE
0.0175847	0.000123362	3.84771	chr5.5326779_A	chr6.29520484_G	FALSE
0.0405731	0.000337993	3.59116	chr1.75687672_G	chr6.30989498_G	FALSE
0.0473454	0.000409286	3.54062	chr1.792993_G	chr6.47533628_A	FALSE
0.0478611	0.000414833	3.53704	chr1.778506_G	chr6.47533628_A	FALSE
0.0264982	0.00020137	3.72491	chr5.71645671_C	chr6.49704474_G	FALSE
0.0210182	0.000152464	3.79506	chr3.86916765_G	chr6.49704474_G	FALSE
0.0197391	0.000141481	3.81372	chr3.87303324_G	chr6.49704474_G	FALSE
0.0417405	0.000350132	3.58189	chr5.71645671_C	chr6.50118628_G	FALSE
0.00618301	3.62e-05	4.14099	chr3.87303324_G	chr6.50118628_G	FALSE
0.00665697	3.94e-05	4.1211	chr3.86916765_G	chr6.50118628_G	FALSE
0.0453193	0.000387713	3.55498	chr5.44393591_G	chr6.57064660_C	FALSE
0.00811663	4.97e-05	4.06695	chr4.41049821_G	chr6.57111991_G	FALSE
0.00727965	4.38e-05	4.09672	chr4.40932276_C	chr6.57111991_G	FALSE
0.00688266	4.1e-05	4.11197	chr4.41680144_C	chr6.57111991_G	FALSE
0.00759913	4.6e-05	4.08494	chr4.40889821_G	chr6.57111991_G	FALSE
0.00759913	4.6e-05	4.08494	chr4.41037443_G	chr6.57111991_G	FALSE
0.0295865	0.000230012	-3.69097	chr3.27405031_T	chr6.61110071_G	FALSE
0.0442019	0.000375926	3.56315	chr5.44645807_G	chr6.61110071_G	FALSE
0.028633	0.000221093	-3.70109	chr3.27502876_G	chr6.61110071_G	FALSE
0.0488784	0.00042575	-3.53013	chr3.26960031_G	chr6.61110071_G	FALSE
0.025486	0.000192146	-3.73682	chr3.68393625_A	chr6.69789357_G	FALSE
0.0223329	0.000163914	3.77691	chr2.55345180_A	chr6.77828897_G	FALSE
0.00549228	3.15e-05	4.17285	chr2.28019982_G	chr6.81268515_G	FALSE
0.0436883	0.000370642	3.56689	chr2.28221547_C	chr6.81268515_G	FALSE
0.00416102	2.28e-05	4.24633	chr2.27778690_G	chr6.81268515_G	FALSE
0.0403898	0.000336103	3.59263	chr2.28019982_G	chr6.81537885_G	FALSE
0.0309055	0.000242439	3.67747	chr2.27778690_G	chr6.81537885_G	FALSE
0.0264784	0.000201188	3.72514	chr2.30328690_A	chr6.81537885_G	FALSE
0.0109381	7.04e-05	-3.98413	chr1.117974941_G	chr7.1250000_A	FALSE
0.0127166	8.41e-05	-3.94133	chr1.117916221_T	chr7.1250000_A	FALSE
0.0117099	7.63e-05	-3.96481	chr1.117959070_G	chr7.1250000_A	FALSE
0.0246553	0.000184556	3.74702	chr5.69577813_A	chr7.1538579_G	FALSE
0.0372069	0.000304013	-3.61888	chr3.44312714_G	chr7.1538579_G	FALSE
0.0385808	0.000317755	3.60733	chr5.69920671_A	chr7.1538579_G	FALSE
0.0173363	0.000121295	3.85188	chr5.102566241_C	chr7.1538579_G	FALSE
0.0354076	0.00028609	3.63469	chr5.69660363_A	chr7.1538579_G	FALSE
0.0345955	0.00027812	3.64202	chr4.96417269_G	chr7.1538579_G	FALSE
0.0406772	0.000339079	3.59032	chr4.96005096_A	chr7.1538579_G	FALSE
0.0484498	0.000421172	-3.533	chr1.116868381_G	chr7.2654444_G	FALSE
0.000939758	4.09e-06	-4.62109	chr1.117959070_G	chr7.2654444_G	FALSE
0.000890894	3.84e-06	-4.63405	chr1.117916221_T	chr7.2654444_G	FALSE
0.00086392	3.71e-06	-4.64149	chr1.117974941_G	chr7.2654444_G	FALSE
0.0100922	6.41e-05	4.00663	chr5.16757969_G	chr7.22829767_G	FALSE
0.015808	0.000108709	3.87884	chr5.19158847_T	chr7.22829767_G	FALSE
0.0136302	9.13e-05	3.92147	chr5.19248754_G	chr7.22829767_G	FALSE
0.00882687	5.48e-05	4.04395	chr5.19312885_C	chr7.22829767_G	FALSE
0.0205285	0.000148245	3.80207	chr5.12550476_G	chr7.22829767_G	FALSE
0.0167239	0.000116201	3.86246	chr5.16569992_G	chr7.22829767_G	FALSE
0.0205193	0.000148167	3.8022	chr5.13144734_G	chr7.22829767_G	FALSE
0.00881447	5.47e-05	4.04435	chr5.19332432_G	chr7.22829767_G	FALSE
0.0183762	0.000130003	3.83474	chr5.19237418_G	chr7.22829767_G	FALSE
0.0158741	0.000109248	3.87763	chr5.12489263_T	chr7.22829767_G	FALSE
0.0253123	0.000190562	-3.73891	chr4.77832459_G	chr7.22829767_G	FALSE
0.00908633	5.67e-05	4.03589	chr5.19296511_G	chr7.22829767_G	FALSE
0.0166626	0.000115694	3.86354	chr5.19274056_G	chr7.22829767_G	FALSE
0.0486088	0.000422921	3.5319	chr5.19401704_C	chr7.22829767_G	FALSE
0.0347571	0.000279744	-3.64051	chr4.77822895_G	chr7.22829767_G	FALSE
0.00882687	5.48e-05	4.04395	chr5.19294745_T	chr7.22829767_G	FALSE
0.0202541	0.000145861	3.80612	chr5.12344640_A	chr7.22829767_G	FALSE
0.00979543	6.19e-05	4.015	chr5.16744561_C	chr7.22829767_G	FALSE
0.0204374	0.000147456	3.80341	chr5.19276718_G	chr7.22829767_G	FALSE
0.00979543	6.19e-05	4.015	chr5.16808847_C	chr7.22829767_G	FALSE
0.0154623	0.000105898	3.88526	chr5.19165559_G	chr7.22829767_G	FALSE
0.0214921	0.000156584	-3.78839	chr4.77687181_G	chr7.22829767_G	FALSE
0.043168	0.000365175	3.57081	chr5.18880275_G	chr7.22829767_G	FALSE
0.0253137	0.000190576	-3.7389	chr4.78044324_G	chr7.22829767_G	FALSE
0.0137349	9.21e-05	3.91925	chr5.19254799_G	chr7.22829767_G	FALSE
0.0150439	0.000102535	3.89316	chr5.19221054_G	chr7.22829767_G	FALSE
0.0284797	0.00021968	3.70273	chr5.16351704_A	chr7.22829767_G	FALSE
0.027564	0.0002112	-3.71278	chr4.77833280_C	chr7.22829767_G	FALSE
0.0109603	7.06e-05	3.98355	chr1.12833320_G	chr7.22829767_G	FALSE
0.00979543	6.19e-05	4.015	chr5.16749503_C	chr7.22829767_G	FALSE
0.0486227	0.000423066	-3.53181	chr5.85553816_A	chr7.23318039_G	FALSE
0.038883	0.000320826	3.60482	chr6.49583628_G	chr7.23318039_G	FALSE
0.0348046	0.000280198	3.64009	chr6.49589871_G	chr7.23318039_G	FALSE
0.0405753	0.000338021	-3.59114	chr1.36321758_A	chr7.34874244_G	FALSE
0.00365255	1.96e-05	4.28028	chr3.65632927_A	chr7.34874244_G	FALSE
0.00355372	1.9e-05	4.28744	chr3.65606806_G	chr7.34874244_G	FALSE
0.00449802	2.5e-05	4.22586	chr3.65506806_C	chr7.34874244_G	FALSE
0.0353625	0.000285645	-3.63509	chr1.50432574_G	chr7.48874317_G	FALSE
0.0435203	0.000368857	-3.56816	chr1.49655907_G	chr7.51991146_C	FALSE
0.0322671	0.000255493	3.66396	chr2.88374353_G	chr7.51991146_C	FALSE
0.0339812	0.000272167	3.64762	chr2.89407687_G	chr7.51991146_C	FALSE
0.0348845	0.000280967	3.63938	chr1.75687672_G	chr7.54216503_G	FALSE
0.0333505	0.000265998	-3.65356	chr5.30330991_G	chr7.60084983_G	FALSE
0.041405	0.000346609	-3.58455	chr5.30507094_G	chr7.60084983_G	FALSE
0.0361522	0.000293496	-3.62804	chr5.30346151_A	chr7.60084983_G	FALSE
0.0300569	0.000234404	-3.68612	chr5.30696517_C	chr7.60084983_G	FALSE
0.0300569	0.000234404	-3.68612	chr5.30937880_G	chr7.60084983_G	FALSE
0.0328007	0.000260611	-3.65884	chr4.39609821_A	chr7.67516828_C	FALSE
0.00770216	4.67e-05	4.08128	chr5.91161753_G	chr7.67516828_C	FALSE
0.00278892	1.44e-05	4.35018	chr5.92661753_A	chr7.67516828_C	FALSE
0.000246046	8.64e-07	4.93756	chr5.92726076_G	chr7.67516828_C	FALSE
0.0110757	7.15e-05	3.98059	chr5.91195086_A	chr7.67516828_C	FALSE
0.0469391	0.000404928	-3.54346	chr4.39593359_G	chr7.67516828_C	FALSE
0.0106505	6.83e-05	3.99152	chr5.91415362_A	chr7.67516828_C	FALSE
0.0035318	1.89e-05	-4.28903	chr6.76819540_G	chr7.69099981_G	FALSE
0.00971365	6.13e-05	-4.01733	chr6.76368105_G	chr7.69099981_G	FALSE
0.0104436	6.67e-05	-3.99701	chr6.77091182_G	chr7.69099981_G	FALSE
0.00396242	2.16e-05	-4.259	chr6.75945028_G	chr7.69099981_G	FALSE
0.00382573	2.07e-05	-4.26818	chr6.76169974_T	chr7.69099981_G	FALSE
0.00423586	2.33e-05	-4.24167	chr6.76050956_G	chr7.69099981_G	FALSE
0.012132	7.96e-05	-3.95477	chr6.76960412_G	chr7.69099981_G	FALSE
0.00507618	2.87e-05	-4.19396	chr6.76614259_C	chr7.69099981_G	FALSE
0.0175013	0.000122666	-3.84911	chr6.76983504_G	chr7.69099981_G	FALSE
0.0134671	9e-05	-3.92493	chr6.77022040_G	chr7.69099981_G	FALSE
0.0121516	7.97e-05	3.95431	chr4.65044594_C	chr7.83930362_C	FALSE
0.016955	0.000118131	3.8584	chr4.65262704_G	chr7.83930362_C	FALSE
0.0172566	0.000120628	3.85324	chr4.63937451_G	chr7.83930362_C	FALSE
0.0114269	7.42e-05	3.97168	chr4.65526873_G	chr7.83930362_C	FALSE
0.0158904	0.000109373	3.87735	chr4.65244594_G	chr7.83930362_C	FALSE
0.0141227	9.52e-05	3.91131	chr4.65494594_G	chr7.83930362_C	FALSE
0.0494071	0.000431417	-3.5266	chr7.29392371_G	chr8.5825032_G	FALSE
0.0494071	0.000431417	-3.5266	chr7.29409194_C	chr8.5825032_G	FALSE
0.0237287	0.000176251	-3.75865	chr7.38968651_G	chr8.8799505_C	FALSE
0.0484712	0.000421418	-3.53285	chr7.39202126_G	chr8.8799505_C	FALSE
0.0145283	9.84e-05	-3.90319	chr7.39397635_A	chr8.8799505_C	FALSE
0.0487039	0.000423919	-3.53127	chr7.39573555_G	chr8.8799505_C	FALSE
0.043505	0.000368701	3.56827	chr2.49551533_T	chr8.15560969_G	FALSE
0.0423761	0.000356849	3.57689	chr2.51087516_A	chr8.15560969_G	FALSE
0.019607	0.000140347	3.81572	chr7.11153055_G	chr8.18047894_C	FALSE
0.0257133	0.000194162	3.73417	chr7.11153055_G	chr8.20520522_A	FALSE
0.0384115	0.000316074	-3.60872	chr5.26699670_T	chr8.41704833_A	FALSE
0.0366218	0.000298157	3.62394	chr6.43890295_G	chr8.41704833_A	FALSE
0.0291523	0.00022595	3.69553	chr6.44131197_T	chr8.41704833_A	FALSE
0.0127959	8.47e-05	-3.93954	chr4.52384257_G	chr8.41704833_A	FALSE
0.0324857	0.000257616	3.66183	chr6.43990295_A	chr8.41704833_A	FALSE
0.0415585	0.0003482	3.58334	chr6.43890295_G	chr8.41890548_A	FALSE
0.0475477	0.000411448	-3.53922	chr5.26699670_T	chr8.41890548_A	FALSE
0.0118185	7.71e-05	-3.96219	chr4.52384257_G	chr8.41890548_A	FALSE
0.0369181	0.000301151	3.62134	chr6.43990295_A	chr8.41890548_A	FALSE
0.0332294	0.00026481	3.65471	chr6.44131197_T	chr8.41890548_A	FALSE
0.0367221	0.000299157	-3.62307	chr1.67607765_G	chr8.45197290_G	FALSE
0.0392618	0.000324653	-3.60172	chr5.72298373_T	chr8.45197290_G	FALSE
0.0290171	0.000224685	-3.69697	chr5.44380807_A	chr8.45197290_G	FALSE
0.0287639	0.000222334	-3.69966	chr1.67599289_A	chr8.45197290_G	FALSE
0.0367221	0.000299157	-3.62307	chr1.67643754_G	chr8.45197290_G	FALSE
0.0290171	0.000224685	-3.69697	chr5.44408376_C	chr8.45197290_G	FALSE
0.0295629	0.000229778	-3.69123	chr1.67585674_A	chr8.45197290_G	FALSE
0.0137648	9.24e-05	-3.91862	chr1.10209167_A	chr8.45197290_G	FALSE
0.0338556	0.000270964	-3.64877	chr5.72673283_G	chr8.45197290_G	FALSE
0.0496308	0.000433823	-3.52512	chr5.66126738_G	chr8.45197290_G	FALSE
0.0261673	0.0001983	3.72882	chr1.49853217_G	chr8.49439033_A	FALSE
0.0176141	0.0001236	3.84723	chr1.49982720_A	chr8.49439033_A	FALSE
0.0478719	0.000414969	3.53695	chr5.19195102_G	chr8.49439033_A	FALSE
0.0224144	0.000164636	3.77581	chr1.49747606_G	chr8.49439033_A	FALSE
0.0183572	0.000129846	3.83504	chr1.49655907_G	chr8.49439033_A	FALSE
0.0478719	0.000414969	3.53695	chr5.19210473_G	chr8.49439033_A	FALSE
0.0261673	0.0001983	3.72882	chr1.49709147_G	chr8.49439033_A	FALSE
0.0115365	7.5e-05	-3.969	chr1.3812172_G	chr8.58350526_G	FALSE
0.0226822	0.000166963	-3.77228	chr1.4089570_G	chr8.58350526_G	FALSE
0.00913149	5.7e-05	-4.03453	chr1.3829959_G	chr8.58350526_G	FALSE
0.00806046	4.93e-05	-4.06885	chr1.3921782_G	chr8.58350526_G	FALSE
0.025864	0.000195538	-3.73238	chr1.3897247_C	chr8.58350526_G	FALSE
0.00776488	4.72e-05	-4.07908	chr1.4111216_G	chr8.58350526_G	FALSE
0.00914139	5.71e-05	-4.03422	chr1.4018675_G	chr8.58350526_G	FALSE
0.00715309	4.29e-05	-4.10153	chr1.4149444_G	chr8.58350526_G	FALSE
0.00913149	5.7e-05	-4.03453	chr1.3760576_G	chr8.58350526_G	FALSE
0.00938886	5.89e-05	-4.02676	chr1.3447247_G	chr8.58350526_G	FALSE
0.0103142	6.57e-05	-4.00052	chr1.3725818_G	chr8.58350526_G	FALSE
0.00913149	5.7e-05	-4.03453	chr1.3863067_C	chr8.58350526_G	FALSE
0.00582622	3.38e-05	-4.15696	chr1.4150022_G	chr8.58350526_G	FALSE
0.027493	0.000210557	-3.71356	chr3.9080698_G	chr8.71456244_G	FALSE
0.029379	0.000228044	-3.69317	chr3.9502289_G	chr8.71456244_G	FALSE
0.0274139	0.000209817	-3.71445	chr3.9150185_G	chr8.71456244_G	FALSE
0.0265382	0.000201741	-3.72445	chr3.8805698_G	chr8.71456244_G	FALSE
0.0274139	0.000209817	-3.71445	chr3.8855698_G	chr8.71456244_G	FALSE
0.0435367	0.000369029	3.56804	chr2.46355145_G	chr8.78027915_C	FALSE
0.027532	0.000210915	3.71312	chr7.35238_C	chr9.6960897_A	FALSE
0.0256849	0.000193907	3.7345	chr7.70477_C	chr9.6960897_A	FALSE
0.0348845	0.000280964	3.63938	chr7.93970_A	chr9.6960897_A	FALSE
0.0366785	0.000298715	-3.62346	chr3.67590139_A	chr9.6960897_A	FALSE
0.0459397	0.000394286	3.55053	chr7.58731_A	chr9.6960897_A	FALSE
0.0286441	0.000221195	3.70098	chr6.39216626_G	chr9.6960897_A	FALSE
0.0386248	0.000318178	3.60699	chr7.23473455_A	chr9.6960897_A	FALSE
0.0292088	0.000226469	3.69495	chr6.39424088_G	chr9.6960897_A	FALSE
0.0331176	0.000263713	3.65579	chr7.23472401_A	chr9.6960897_A	FALSE
0.0350979	0.000283057	3.63745	chr7.23492_G	chr9.6960897_A	FALSE
0.0183793	0.000130035	3.83468	chr1.57121553_G	chr9.6960897_A	FALSE
0.0151856	0.000103678	3.89045	chr1.56993717_G	chr9.6960897_A	FALSE
0.0435448	0.000369109	3.56798	chr2.12542857_A	chr9.6960897_A	FALSE
0.0108086	6.95e-05	3.98743	chr1.52854475_G	chr9.6960897_A	FALSE
0.0398304	0.000330385	3.59713	chr7.23490780_A	chr9.6960897_A	FALSE
0.0102118	6.5e-05	4.00336	chr1.52836069_A	chr9.6960897_A	FALSE
0.0414535	0.000347093	3.58418	chr7.23477238_A	chr9.6960897_A	FALSE
0.0499469	0.000437212	3.52304	chr7.23468039_G	chr9.6960897_A	FALSE
0.0310632	0.000243953	3.67587	chr7.23476082_A	chr9.6960897_A	FALSE
0.0409495	0.000341911	3.58813	chr7.117463_C	chr9.6960897_A	FALSE
0.0237861	0.000176767	3.75791	chr2.52102798_A	chr9.9926488_G	FALSE
0.0252591	0.00019008	3.73956	chr2.50425977_A	chr9.9926488_G	FALSE
0.0356926	0.00028891	3.63214	chr2.50623711_G	chr9.9926488_G	FALSE
0.0261512	0.000198145	3.72902	chr2.51858944_G	chr9.9926488_G	FALSE
0.0237861	0.000176767	3.75791	chr2.52061175_A	chr9.9926488_G	FALSE
0.0237861	0.000176767	3.75791	chr2.51972744_C	chr9.9926488_G	FALSE
0.0261512	0.000198145	3.72902	chr2.51897274_G	chr9.9926488_G	FALSE
0.0237861	0.000176767	3.75791	chr2.51958944_G	chr9.9926488_G	FALSE
0.0276613	0.000212105	3.71169	chr2.51087516_A	chr9.9926488_G	FALSE
0.0251147	0.000188769	3.74131	chr2.51658944_G	chr9.9926488_G	FALSE
0.018724	0.000132895	3.82928	chr2.49551533_T	chr9.9926488_G	FALSE
0.0237861	0.000176767	3.75791	chr2.52080665_G	chr9.9926488_G	FALSE
0.0261512	0.000198145	3.72902	chr2.51884410_A	chr9.9926488_G	FALSE
0.0228584	0.000168531	3.76993	chr2.52030872_C	chr9.9926488_G	FALSE
0.0252591	0.00019008	3.73956	chr2.50552250_A	chr9.9926488_G	FALSE
0.0456209	0.000390918	3.5528	chr2.52244658_C	chr9.9926488_G	FALSE
0.0492767	0.000430008	3.52747	chr2.52411315_A	chr9.9926488_G	FALSE
0.0275678	0.000211233	3.71274	chr2.51758944_A	chr9.9926488_G	FALSE
0.0424048	0.000357151	3.57666	chr5.12550476_G	chr9.17992066_G	FALSE
0.0416882	0.000349566	3.58231	chr5.13144734_G	chr9.17992066_G	FALSE
0.0427613	0.000360924	3.5739	chr5.12344640_A	chr9.17992066_G	FALSE
0.0474199	0.000410081	3.5401	chr3.55722330_T	chr9.27333732_A	FALSE
0.0279455	0.000214709	3.70858	chr4.50896631_A	chr9.27333732_A	FALSE
0.0250665	0.000188329	3.7419	chr4.50763669_A	chr9.27333732_A	FALSE
0.0241742	0.000180236	3.75301	chr4.51121339_G	chr9.27333732_A	FALSE
0.0472772	0.000408568	3.54108	chr3.55863887_C	chr9.27333732_A	FALSE
0.0394147	0.000326174	3.60049	chr3.56075037_A	chr9.27333732_A	FALSE
0.0379452	0.000311403	3.61261	chr4.51943991_G	chr9.27333732_A	FALSE
0.0250665	0.000188329	3.7419	chr4.50751769_G	chr9.27333732_A	FALSE
0.0334331	0.000266786	3.65279	chr4.52090558_G	chr9.27333732_A	FALSE
0.0250665	0.000188329	3.7419	chr4.50737483_C	chr9.27333732_A	FALSE
0.0231852	0.000171436	3.76563	chr4.51176121_A	chr9.27333732_A	FALSE
0.0453161	0.000387681	-3.555	chr4.43998503_C	chr9.30729708_G	FALSE
0.0142717	9.64e-05	-3.9083	chr1.67643754_G	chr9.39027916_G	FALSE
0.0142717	9.64e-05	-3.9083	chr1.67607765_G	chr9.39027916_G	FALSE
0.0498283	0.000435932	-3.52382	chr1.67783887_T	chr9.39027916_G	FALSE
0.0480558	0.000416942	-3.53569	chr1.67726737_G	chr9.39027916_G	FALSE
0.0476773	0.000412851	-3.53831	chr1.67774432_A	chr9.39027916_G	FALSE
0.0176268	0.000123705	-3.84702	chr1.67599289_A	chr9.39027916_G	FALSE
0.0186483	0.000132254	-3.83048	chr1.67585674_A	chr9.39027916_G	FALSE
0.038712	0.000319083	-3.60624	chr2.91297687_G	chr9.40659570_G	FALSE
0.0401337	0.000333507	-3.59467	chr7.23473455_A	chr9.40659570_G	FALSE
0.0298027	0.000232023	-3.68874	chr7.23477238_A	chr9.40659570_G	FALSE
0.0288247	0.000222891	-3.69902	chr7.23468373_T	chr9.40659570_G	FALSE
0.0352693	0.000284724	-3.63593	chr7.23468039_G	chr9.40659570_G	FALSE
0.0420969	0.000353857	-3.5791	chr7.23476082_A	chr9.40659570_G	FALSE
0.0458734	0.000393552	-3.55102	chr7.23472401_A	chr9.40659570_G	FALSE
0.0222954	0.000163579	-3.77743	chr3.75278798_A	chr9.40659570_G	FALSE
0.038712	0.000319083	-3.60624	chr2.91601506_A	chr9.40659570_G	FALSE
0.0301184	0.000234975	-3.6855	chr7.23490780_A	chr9.40659570_G	FALSE
0.0121365	7.96e-05	-3.95467	chr3.68719446_T	chr9.44951907_G	FALSE
0.0259369	0.000196202	-3.73152	chr6.52410057_G	chr9.44951907_G	FALSE
0.000957623	4.18e-06	-4.61653	chr3.29069793_G	chr9.44951907_G	FALSE
0.0061285	3.58e-05	-4.14339	chr5.26800287_A	chr9.44951907_G	FALSE
0.0357403	0.000289372	-3.63172	chr8.51143978_G	chr9.44951907_G	FALSE
0.0441996	0.000375901	-3.56316	chr8.40501445_C	chr9.44951907_G	FALSE
0.0424378	0.000357496	-3.57641	chr1.80923561_A	chr9.44951907_G	FALSE
0.0061285	3.58e-05	-4.14339	chr5.26051228_G	chr9.44951907_G	FALSE
0.0441996	0.000375901	-3.56316	chr8.40872344_G	chr9.44951907_G	FALSE
0.00120637	5.45e-06	-4.56023	chr3.29079407_A	chr9.44951907_G	FALSE
0.00814697	4.99e-05	-4.06592	chr2.18228690_G	chr9.44951907_G	FALSE
0.0262032	0.000198636	-3.72839	chr6.13569508_G	chr9.44951907_G	FALSE
0.00425294	2.34e-05	-4.24058	chr2.20500119_G	chr9.44951907_G	FALSE
0.0061285	3.58e-05	-4.14339	chr5.26509750_C	chr9.44951907_G	FALSE
0.0237725	0.000176647	-3.75808	chr6.49903628_G	chr9.44951907_G	FALSE
0.0384095	0.000316056	-3.60874	chr8.51618978_C	chr9.44951907_G	FALSE
0.0239241	0.00017799	-3.75617	chr7.24674865_G	chr9.44951907_G	FALSE
0.000957623	4.18e-06	-4.61653	chr3.29075654_G	chr9.44951907_G	FALSE
0.000957623	4.18e-06	-4.61653	chr3.29077125_G	chr9.44951907_G	FALSE
0.0172819	0.000120836	-3.85282	chr5.68338131_A	chr9.44951907_G	FALSE
0.0231484	0.000171108	-3.76611	chr6.50133009_G	chr9.44951907_G	FALSE
0.0390709	0.000322722	-3.60328	chr8.40633405_A	chr9.44951907_G	FALSE
0.00914326	5.71e-05	-4.03417	chr6.12457041_G	chr9.44951907_G	FALSE
0.0441996	0.000375901	-3.56316	chr8.40952239_A	chr9.44951907_G	FALSE
0.0466411	0.000401773	-3.54554	chr1.57318717_G	chr9.44951907_G	FALSE
0.0422231	0.000355232	-3.57808	chr3.13512289_G	chr9.44951907_G	FALSE
0.0061285	3.58e-05	-4.14339	chr5.26579418_G	chr9.44951907_G	FALSE
0.000812259	3.45e-06	-4.65639	chr3.29103126_A	chr9.44951907_G	FALSE
0.0061285	3.58e-05	-4.14339	chr5.26180297_G	chr9.44951907_G	FALSE
0.0441996	0.000375901	-3.56316	chr8.40383263_T	chr9.44951907_G	FALSE
0.0222138	0.000162872	-3.77851	chr6.50069688_G	chr9.44951907_G	FALSE
0.0368531	0.000300505	-3.6219	chr8.41219119_A	chr9.44951907_G	FALSE
0.00780657	4.75e-05	-4.07762	chr6.8096849_G	chr9.44951907_G	FALSE
0.0441996	0.000375901	-3.56316	chr8.40559778_C	chr9.44951907_G	FALSE
0.0400974	0.000333136	-3.59496	chr2.25235833_G	chr9.44951907_G	FALSE
0.0357403	0.000289372	-3.63172	chr8.51173791_A	chr9.44951907_G	FALSE
0.00814697	4.99e-05	-4.06592	chr2.18567178_G	chr9.44951907_G	FALSE
0.0235488	0.000174663	-3.76093	chr6.50010673_C	chr9.44951907_G	FALSE
0.00777799	4.73e-05	-4.0786	chr3.75278798_A	chr9.44951907_G	FALSE
0.035528	0.000287279	-3.63361	chr3.75554028_G	chr9.44951907_G	FALSE
0.00746095	4.5e-05	-4.08998	chr6.12440937_G	chr9.44951907_G	FALSE
0.0254797	0.000192086	-3.7369	chr6.13676963_G	chr9.44951907_G	FALSE
0.0424378	0.000357496	-3.57641	chr1.80935585_C	chr9.44951907_G	FALSE
0.0203753	0.000146899	-3.80435	chr6.51118628_G	chr9.44951907_G	FALSE
0.0486259	0.000423098	-3.53179	chr1.57745561_G	chr9.44951907_G	FALSE
0.0242445	0.000180866	-3.75213	chr7.24958604_G	chr9.44951907_G	FALSE
0.0393556	0.000325586	-3.60096	chr1.57647474_G	chr9.44951907_G	FALSE
0.0419114	0.000351904	-3.58056	chr8.61810768_G	chr9.44951907_G	FALSE
0.0387086	0.000319043	-3.60628	chr8.41223364_G	chr9.44951907_G	FALSE
0.0452713	0.000387187	-3.55534	chr1.81294882_T	chr9.44951907_G	FALSE
0.0254797	0.000192086	-3.7369	chr6.13669508_G	chr9.44951907_G	FALSE
0.0177883	0.000125074	-3.8443	chr1.16280000_A	chr9.44951907_G	FALSE
0.035528	0.000287279	-3.63361	chr3.75611648_G	chr9.44951907_G	FALSE
0.00393668	2.14e-05	-4.26074	chr7.30922007_A	chr9.48441338_G	FALSE
0.00326802	1.73e-05	-4.30926	chr7.30921691_A	chr9.48441338_G	FALSE
0.0458003	0.00039282	3.55151	chr3.20562604_A	chr9.51282582_A	FALSE
0.0138834	9.33e-05	3.91619	chr4.64923165_T	chr9.55999091_G	FALSE
0.0327064	0.000259712	-3.65974	chr7.29922007_G	chr9.55999091_G	FALSE
0.0217257	0.00015864	-3.78512	chr7.29964411_G	chr9.55999091_G	FALSE
0.0218598	0.000159784	-3.78332	chr7.58742434_T	chr9.56271538_A	FALSE
0.0360585	0.00029257	-3.62887	chr7.58682477_A	chr9.56271538_A	FALSE
0.0242682	0.000181072	-3.75184	chr7.58782477_C	chr9.56271538_A	FALSE
0.0499028	0.000436737	-3.52333	chr2.2958333_G	chr9.56271538_A	FALSE
0.0325978	0.000258678	3.66076	chr3.3128021_G	chr9.57546535_A	FALSE
0.0410078	0.000342517	3.58767	chr3.3373476_G	chr9.57546535_A	FALSE
0.0343931	0.000276154	-3.64386	chr5.83531594_G	chr9.58488202_G	FALSE
0.0352834	0.000284861	3.63581	chr3.3373476_G	chr9.58488202_G	FALSE
0.0284046	0.000218979	3.70355	chr3.3128021_G	chr9.58488202_G	FALSE
0.0167524	0.000116434	-3.86197	chr7.29453935_G	chr9.73462483_C	FALSE
0.0301154	0.000234948	-3.68553	chr6.39263411_A	chr9.73462483_C	FALSE
0.0135216	9.04e-05	-3.92376	chr7.29512344_G	chr9.73462483_C	FALSE
0.0176321	0.000123752	-3.84693	chr6.39984697_G	chr9.73462483_C	FALSE
0.0439624	0.000373461	3.56489	chr5.85821312_G	chr9.75617142_G	FALSE
0.0438173	0.000371965	3.56595	chr5.85753816_G	chr9.75617142_G	FALSE
0.0374891	0.000306831	3.61647	chr5.86020483_G	chr9.75617142_G	FALSE
0.0396867	0.000328908	-3.5983	chr9.80930867_G	chr10.549797_C	FALSE
0.0396867	0.000328908	-3.5983	chr9.80907336_A	chr10.549797_C	FALSE
0.0305454	0.000239	3.68114	chr5.24028132_G	chr10.0_C	FALSE
0.0394305	0.000326327	3.60037	chr5.99336753_A	chr10.949683_G	FALSE
0.0366227	0.000298168	3.62393	chr5.24028132_G	chr10.949683_G	FALSE
0.0209214	0.00015161	-3.79647	chr4.89024398_G	chr10.13852058_G	FALSE
0.0400792	0.000332948	-3.59511	chr9.52546727_G	chr10.13852058_G	FALSE
0.0236429	0.000175491	-3.75974	chr4.89014259_G	chr10.13852058_G	FALSE
0.0255385	0.000192607	-3.73621	chr4.89020228_A	chr10.13852058_G	FALSE
0.0464869	0.000400132	-3.54662	chr5.21408847_G	chr10.14924385_C	FALSE
0.00446104	2.48e-05	4.228	chr4.63108562_C	chr10.14924385_C	FALSE
0.00562519	3.24e-05	4.16638	chr4.62697768_G	chr10.14924385_C	FALSE
0.00448488	2.49e-05	4.22662	chr4.62947768_G	chr10.14924385_C	FALSE
0.00400599	2.19e-05	4.25613	chr4.63073087_T	chr10.14924385_C	FALSE
0.0421552	0.000354494	-3.57863	chr1.55598437_G	chr10.17096351_C	FALSE
0.042093	0.000353815	-3.57913	chr1.55515725_G	chr10.17096351_C	FALSE
0.0444476	0.000378513	-3.56134	chr1.55588758_G	chr10.17096351_C	FALSE
0.0387485	0.000319438	-3.60595	chr5.102566753_A	chr10.17096351_C	FALSE
0.0147842	0.000100447	3.89819	chr3.21333933_A	chr10.18506351_G	FALSE
0.0218298	0.000159523	3.78373	chr3.21418525_A	chr10.18506351_G	FALSE
0.0493927	0.000431253	3.5267	chr3.21288169_C	chr10.18506351_G	FALSE
0.0499956	0.000437769	3.5227	chr3.21303446_G	chr10.18506351_G	FALSE
0.0319823	0.000252712	3.66678	chr3.21455736_A	chr10.18506351_G	FALSE
0.0162807	0.000112542	3.87033	chr3.21342075_T	chr10.18506351_G	FALSE
0.0147842	0.000100447	3.89819	chr3.21359563_G	chr10.18506351_G	FALSE
0.0298956	0.000232865	3.68781	chr3.21347788_G	chr10.18506351_G	FALSE
0.025826	0.000195188	-3.73283	chr2.21259388_G	chr10.21537236_G	FALSE
0.025826	0.000195188	-3.73283	chr2.21426006_A	chr10.21537236_G	FALSE
0.025826	0.000195188	-3.73283	chr2.21600678_G	chr10.21537236_G	FALSE
0.00617453	3.61e-05	-4.14137	chr8.61810768_G	chr10.21537236_G	FALSE
0.025826	0.000195188	-3.73283	chr2.21014404_C	chr10.21537236_G	FALSE
0.025826	0.000195188	-3.73283	chr2.21702443_G	chr10.21537236_G	FALSE
0.025826	0.000195188	-3.73283	chr2.21600678_G	chr10.21737236_A	FALSE
0.025826	0.000195188	-3.73283	chr2.21702443_G	chr10.21737236_A	FALSE
0.025826	0.000195188	-3.73283	chr2.21259388_G	chr10.21737236_A	FALSE
0.025826	0.000195188	-3.73283	chr2.21426006_A	chr10.21737236_A	FALSE
0.025826	0.000195188	-3.73283	chr2.21014404_C	chr10.21737236_A	FALSE
0.00617453	3.61e-05	-4.14137	chr8.61810768_G	chr10.21737236_A	FALSE
0.0293848	0.000228105	3.6931	chr2.96421852_G	chr10.50350333_G	FALSE
0.0349712	0.000281808	-3.6386	chr3.33210003_G	chr10.78293570_A	FALSE
0.0470086	0.000405677	3.54297	chr4.28958130_C	chr10.82407308_G	FALSE
0.0470086	0.000405677	3.54297	chr4.28948056_C	chr10.82407308_G	FALSE
0.00132277	6.07e-06	4.53752	chr6.36770926_C	chr11.3686666_G	FALSE
0.0428468	0.000361782	3.57327	chr6.39216626_G	chr11.3686666_G	FALSE
0.00137926	6.37e-06	4.52717	chr6.36873749_G	chr11.3686666_G	FALSE
0.0371978	0.000303911	3.61896	chr6.37720926_G	chr11.3686666_G	FALSE
0.0334886	0.000267358	3.65224	chr6.40326787_G	chr11.3686666_G	FALSE
0.0435465	0.00036913	3.56797	chr6.39424088_G	chr11.3686666_G	FALSE
0.0349171	0.000281285	3.63908	chr6.37720926_G	chr11.4031450_G	FALSE
0.00118733	5.35e-06	4.56411	chr6.36770926_C	chr11.4031450_G	FALSE
0.0478253	0.000414439	3.53729	chr6.39193207_G	chr11.4031450_G	FALSE
0.0395353	0.000327376	3.59953	chr6.39216626_G	chr11.4031450_G	FALSE
0.0012377	5.62e-06	4.55385	chr6.36873749_G	chr11.4031450_G	FALSE
0.0401844	0.000334008	3.59427	chr6.39424088_G	chr11.4031450_G	FALSE
0.0313448	0.000246608	3.67308	chr6.40326787_G	chr11.4031450_G	FALSE
0.0233921	0.00017327	-3.76295	chr1.60718715_G	chr11.4089230_A	FALSE
0.0192252	0.000137148	-3.82146	chr1.60804670_A	chr11.4089230_A	FALSE
0.0222564	0.000163237	3.77795	chr2.42153008_T	chr11.4089230_A	FALSE
0.0400122	0.000332221	3.59568	chr2.42602266_T	chr11.4089230_A	FALSE
0.0189293	0.000134616	-3.82609	chr1.60704670_G	chr11.4089230_A	FALSE
0.0371033	0.000302969	-3.61977	chr1.67907973_G	chr11.4089230_A	FALSE
0.0189293	0.000134616	-3.82609	chr1.60771254_A	chr11.4089230_A	FALSE
0.0222564	0.000163237	3.77795	chr2.42119632_G	chr11.4089230_A	FALSE
0.0300296	0.000234148	3.6864	chr2.42518358_G	chr11.4089230_A	FALSE
0.0189293	0.000134616	-3.82609	chr1.60738460_G	chr11.4089230_A	FALSE
0.0210064	0.000152351	-3.79525	chr1.60778777_A	chr11.4089230_A	FALSE
0.0274897	0.000210527	3.71359	chr2.42101691_A	chr11.4089230_A	FALSE
0.0192252	0.000137148	-3.82146	chr1.63422833_A	chr11.4089230_A	FALSE
0.0378898	0.000310827	3.61309	chr2.42251691_T	chr11.4089230_A	FALSE
0.0216275	0.000157782	-3.78648	chr4.49734482_G	chr11.6810780_G	FALSE
0.027805	0.000213408	3.71013	chr3.11876734_A	chr11.6810780_G	FALSE
0.0260023	0.000196795	3.73075	chr3.12132289_A	chr11.6810780_G	FALSE
0.0241656	0.000180159	-3.75312	chr4.49839693_G	chr11.6810780_G	FALSE
0.027805	0.000213408	3.71013	chr3.11877981_A	chr11.6810780_G	FALSE
0.0274809	0.000210442	3.7137	chr9.6960897_A	chr11.8251885_G	FALSE
0.0250869	0.000188508	-3.74166	chr7.29678674_C	chr11.8399780_G	FALSE
0.0470241	0.000405835	3.54287	chr9.52546727_G	chr11.8399780_G	FALSE
0.024019	0.000178831	-3.75498	chr7.29762007_G	chr11.8399780_G	FALSE
0.0408313	0.000340734	3.58904	chr9.43818270_G	chr11.8399780_G	FALSE
0.0208929	0.000151373	3.79686	chr9.44173825_C	chr11.8399780_G	FALSE
0.0250869	0.000188508	-3.74166	chr7.29707061_G	chr11.8399780_G	FALSE
0.018521	0.000131199	-3.83247	chr7.29613481_C	chr11.8399780_G	FALSE
0.0190596	0.000135718	-3.82406	chr7.29616362_G	chr11.8399780_G	FALSE
0.0256069	0.000193222	-3.7354	chr7.29810847_C	chr11.8399780_G	FALSE
0.0264849	0.000201247	3.72507	chr9.44364205_T	chr11.8399780_G	FALSE
0.00509094	2.88e-05	4.19319	chr5.66921504_G	chr11.9903113_A	FALSE
0.00427033	2.35e-05	4.23949	chr5.66674527_A	chr11.9903113_A	FALSE
0.00600161	3.49e-05	4.14897	chr5.66704187_A	chr11.9903113_A	FALSE
0.00600161	3.49e-05	4.14897	chr5.66498933_A	chr11.9903113_A	FALSE
0.0467606	0.000403044	-3.5447	chr4.28298056_G	chr11.11927564_C	FALSE
0.0296269	0.000230385	-3.69056	chr4.28298056_G	chr11.13208113_A	FALSE
0.0371778	0.000303715	3.61913	chr4.91930218_G	chr11.23451053_A	FALSE
0.0304954	0.000238516	3.68166	chr4.91883667_G	chr11.23451053_A	FALSE
0.047401	0.000409881	3.54023	chr4.89676524_G	chr11.23451053_A	FALSE
0.0494402	0.000431776	-3.52638	chr9.79848591_A	chr11.25481302_C	FALSE
0.0155714	0.000106782	-3.88323	chr8.4941648_A	chr11.29486542_A	FALSE
0.0243757	0.000182032	-3.7505	chr8.4361229_G	chr11.29486542_A	FALSE
0.0283519	0.000218496	-3.70411	chr8.4391648_C	chr11.29486542_A	FALSE
0.0421718	0.000354667	-3.5785	chr1.39066203_C	chr11.29486542_A	FALSE
0.0254616	0.000191921	3.73711	chr7.88996788_G	chr11.30539472_A	FALSE
0.00212112	1.05e-05	4.41985	chr7.88628385_G	chr11.30539472_A	FALSE
0.00439266	2.43e-05	4.2321	chr7.88755146_G	chr11.30539472_A	FALSE
0.00336813	1.79e-05	4.30143	chr7.88700974_G	chr11.30539472_A	FALSE
0.00323013	1.7e-05	-4.31223	chr3.41013689_G	chr11.34463897_A	FALSE
0.00433558	2.39e-05	-4.23556	chr3.41015294_G	chr11.34463897_A	FALSE
0.031104	0.000244334	-3.67546	chr3.40838265_A	chr11.34463897_A	FALSE
0.00134892	6.21e-06	-4.53268	chr3.68700587_G	chr11.34463897_A	FALSE
0.0345919	0.000278083	-3.64205	chr3.40868234_C	chr11.34463897_A	FALSE
0.0464592	0.000399845	-3.54681	chr3.40807039_G	chr11.34463897_A	FALSE
0.0256361	0.000193481	3.73506	chr10.39452326_G	chr11.38567491_G	FALSE
0.0418432	0.00035118	3.5811	chr10.39277477_A	chr11.38567491_G	FALSE
0.0280541	0.000215706	3.70739	chr10.39496580_A	chr11.38567491_G	FALSE
0.00890833	5.54e-05	-4.0414	chr1.96523034_T	chr11.39556690_G	FALSE
0.0239233	0.000177983	-3.75618	chr9.53389010_G	chr11.39556690_G	FALSE
0.0462102	0.000397205	-3.54857	chr1.18505000_C	chr11.39556690_G	FALSE
0.0305666	0.000239213	3.68091	chr4.68628787_C	chr11.45302404_G	FALSE
0.0190329	0.000135488	3.82448	chr4.68706716_G	chr11.45302404_G	FALSE
0.0200105	0.000143789	-3.80969	chr9.68773531_A	chr11.45302404_G	FALSE
0.0277891	0.000213251	3.71032	chr4.69083519_G	chr11.45302404_G	FALSE
0.0213544	0.00015539	-3.7903	chr9.68689046_A	chr11.45302404_G	FALSE
0.0295314	0.000229483	3.69156	chr4.68603105_G	chr11.45302404_G	FALSE
0.0295314	0.000229483	3.69156	chr4.68558060_G	chr11.45302404_G	FALSE
0.0328796	0.000261359	3.6581	chr4.69164796_G	chr11.45302404_G	FALSE
0.0211689	0.000153778	3.79291	chr9.21729614_G	chr11.51831928_G	FALSE
0.00120616	5.45e-06	4.56027	chr9.21658732_G	chr11.51831928_G	FALSE
0.0200148	0.000143823	3.80963	chr9.22409808_A	chr11.51831928_G	FALSE
0.0476711	0.000412785	3.53836	chr4.64923165_T	chr11.54620684_G	FALSE
0.0148232	0.000100769	-3.89741	chr9.44773825_G	chr11.54620684_G	FALSE
0.00878044	5.44e-05	4.04542	chr4.63108562_C	chr11.54620684_G	FALSE
0.00882544	5.48e-05	4.044	chr4.62947768_G	chr11.54620684_G	FALSE
0.00785054	4.78e-05	4.07608	chr4.63073087_T	chr11.54620684_G	FALSE
0.00805112	4.92e-05	-4.06917	chr9.44951907_G	chr11.54620684_G	FALSE
0.0221936	0.0001627	-3.77878	chr9.44816713_G	chr11.54620684_G	FALSE
0.0284269	0.00021919	3.7033	chr4.65626004_G	chr11.54620684_G	FALSE
0.0142195	9.6e-05	3.90934	chr4.62697768_G	chr11.54620684_G	FALSE
0.0269617	0.000205653	-3.71956	chr5.103866753_G	chr11.55804317_C	FALSE
0.0435242	0.000368899	-3.56813	chr2.91806857_A	chr11.55804317_C	FALSE
0.0430141	0.000363567	-3.57197	chr5.104348060_G	chr11.55804317_C	FALSE
0.0334399	0.000266877	3.6527	chr7.54768884_A	chr11.63586511_G	FALSE
0.0212403	0.000154393	3.79192	chr7.55187759_A	chr11.63586511_G	FALSE
0.0227224	0.000167325	3.77174	chr7.54255278_T	chr11.63586511_G	FALSE
0.0193171	0.000137924	3.82005	chr7.54268681_G	chr11.63586511_G	FALSE
0.0248405	0.000186249	3.74471	chr7.54437619_A	chr11.63586511_G	FALSE
0.0150014	0.000102192	3.89398	chr7.54245249_A	chr11.63586511_G	FALSE
0.0397185	0.000329244	3.59804	chr7.54920057_A	chr11.63586511_G	FALSE
0.0123062	8.09e-05	3.95074	chr7.54718884_A	chr11.63586511_G	FALSE
0.0135031	9.03e-05	3.92415	chr7.55022218_A	chr11.63586511_G	FALSE
0.0286485	0.000221235	3.70093	chr7.54288751_G	chr11.63586511_G	FALSE
0.0234212	0.000173524	3.76258	chr7.54216503_G	chr11.63586511_G	FALSE
0.00204709	1e-05	4.42876	chr7.54137967_G	chr11.63586511_G	FALSE
0.0191911	0.000136852	3.82199	chr7.54216503_G	chr11.64204828_G	FALSE
0.0133448	8.9e-05	3.92755	chr7.54920057_A	chr11.64204828_G	FALSE
0.00306693	1.6e-05	4.32565	chr7.54718884_A	chr11.64204828_G	FALSE
0.00128797	5.88e-06	4.54408	chr7.54137967_G	chr11.64204828_G	FALSE
0.00436515	2.41e-05	4.23376	chr7.55022218_A	chr11.64204828_G	FALSE
0.00623995	3.66e-05	4.13853	chr7.55187759_A	chr11.64204828_G	FALSE
0.030624	0.000239774	-3.68031	chr10.58268093_G	chr11.64204828_G	FALSE
0.0236828	0.00017584	3.75924	chr7.54288751_G	chr11.64204828_G	FALSE
0.0466613	0.000401986	3.5454	chr7.54581640_A	chr11.64204828_G	FALSE
0.0375183	0.000307129	-3.61622	chr10.58455224_G	chr11.64204828_G	FALSE
0.0332052	0.000264571	-3.65495	chr10.58366303_G	chr11.64204828_G	FALSE
0.0355188	0.000287174	3.6337	chr7.55122218_G	chr11.64204828_G	FALSE
0.0389694	0.000321709	3.6041	chr7.55207743_A	chr11.64204828_G	FALSE
0.0354389	0.000286397	-3.63441	chr10.58438093_C	chr11.64204828_G	FALSE
0.0110169	7.1e-05	3.98208	chr7.54768884_A	chr11.64204828_G	FALSE
0.0121778	7.99e-05	3.9537	chr7.54245249_A	chr11.64204828_G	FALSE
0.0158022	0.00010866	3.87895	chr7.54268681_G	chr11.64204828_G	FALSE
0.0204777	0.000147804	3.80282	chr7.54437619_A	chr11.64204828_G	FALSE
0.0186499	0.000132267	3.83046	chr7.54255278_T	chr11.64204828_G	FALSE
0.0383939	0.000315895	-3.60887	chr2.64455928_A	chr11.83906197_G	FALSE
0.0473258	0.000409087	3.54075	chr4.2336190_G	chr11.83906197_G	FALSE
0.0412973	0.000345479	-3.58541	chr2.64376614_G	chr11.83906197_G	FALSE
0.0412973	0.000345479	-3.58541	chr2.64491520_G	chr11.83906197_G	FALSE
0.0327798	0.000260413	3.65904	chr4.2436190_G	chr11.83906197_G	FALSE
0.030976	0.000243097	-3.67677	chr8.34283362_A	chr12.964680_A	FALSE
0.0469984	0.000405567	-3.54304	chr3.67690139_A	chr12.964680_A	FALSE
0.031918	0.000252096	-3.66741	chr11.49453595_A	chr12.964680_A	FALSE
0.0328662	0.000261219	-3.65824	chr8.33968263_G	chr12.964680_A	FALSE
0.0484148	0.000420805	3.53324	chr9.40876619_G	chr12.16158325_G	FALSE
0.0203454	0.00014664	3.80479	chr4.12855462_A	chr12.16158325_G	FALSE
0.0332101	0.000264625	3.65489	chr4.12996779_G	chr12.16158325_G	FALSE
0.0498501	0.00043617	3.52368	chr6.45416961_C	chr12.16158325_G	FALSE
0.0264583	0.000201	3.72538	chr4.12839637_T	chr12.16158325_G	FALSE
0.0137519	9.23e-05	3.91889	chr4.12872295_A	chr12.16158325_G	FALSE
0.0289414	0.000223974	3.69778	chr4.13004910_A	chr12.16158325_G	FALSE
0.00670449	3.97e-05	4.11919	chr4.12853741_G	chr12.16158325_G	FALSE
0.0484148	0.000420805	3.53324	chr9.40729731_G	chr12.16158325_G	FALSE
0.0430891	0.000364336	-3.57141	chr9.51964379_C	chr12.18203854_G	FALSE
0.0331041	0.000263579	-3.65592	chr9.33946518_G	chr12.19983254_A	FALSE
0.0266412	0.000202676	-3.72327	chr9.34341012_G	chr12.19983254_A	FALSE
0.0310154	0.000243487	-3.67636	chr9.35059196_G	chr12.19983254_A	FALSE
0.041654	0.000349218	3.58258	chr7.23490780_A	chr12.22770468_A	FALSE
0.0290592	0.000225095	-3.6965	chr5.96696363_G	chr12.22770468_A	FALSE
0.0357772	0.000289734	3.6314	chr7.23472401_A	chr12.22770468_A	FALSE
0.0366069	0.000298014	-3.62407	chr5.96696363_G	chr12.22877604_C	FALSE
0.0409347	0.000341772	3.58824	chr7.23472401_A	chr12.22877604_C	FALSE
0.0475123	0.000411061	3.53947	chr7.23490780_A	chr12.22877604_C	FALSE
0.04535	0.00038803	-3.55476	chr5.96696363_G	chr12.25252903_G	FALSE
0.00482172	2.71e-05	-4.20754	chr5.96696363_G	chr12.25519521_G	FALSE
0.0054139	3.1e-05	-4.17673	chr5.96696363_G	chr12.25774332_A	FALSE
0.0389623	0.000321637	-3.60416	chr9.33478041_G	chr12.25774332_A	FALSE
0.0346007	0.000278174	-3.64197	chr4.49126948_T	chr12.25774332_A	FALSE
0.0210065	0.000152353	-3.79524	chr5.96696363_G	chr12.26938125_A	FALSE
0.035123	0.000283307	3.63723	chr5.44770807_G	chr12.27779227_G	FALSE
0.049357	0.000430876	-3.52694	chr5.500000_A	chr12.28551438_G	FALSE
0.0401903	0.000334063	3.59423	chr5.44770807_G	chr12.28551438_G	FALSE
0.0257754	0.000194722	-3.73344	chr1.117959070_G	chr12.28572648_G	FALSE
0.0210627	0.000152854	-3.79442	chr2.96421852_G	chr12.28572648_G	FALSE
0.0240833	0.000179427	-3.75414	chr1.117974941_G	chr12.28572648_G	FALSE
0.0462344	0.000397467	3.5484	chr9.27022795_G	chr12.28572648_G	FALSE
0.0463668	0.00039886	3.54747	chr9.27733732_G	chr12.28572648_G	FALSE
0.0223997	0.000164506	3.77601	chr8.7874505_A	chr12.28572648_G	FALSE
0.0401769	0.000333935	3.59433	chr6.46033628_A	chr12.28572648_G	FALSE
0.0247964	0.000185833	-3.74528	chr1.117916221_T	chr12.28572648_G	FALSE
0.0108909	7.01e-05	3.98533	chr5.85370016_G	chr12.36818010_G	FALSE
0.00822233	5.04e-05	4.06337	chr4.11529726_A	chr12.40260789_G	FALSE
0.00887976	5.52e-05	4.04229	chr4.11809321_A	chr12.40260789_G	FALSE
0.00658392	3.89e-05	4.12408	chr4.11503922_A	chr12.40260789_G	FALSE
0.0194101	0.0001387	-3.81866	chr4.23885877_A	chr12.40596959_A	FALSE
0.0191669	0.000136646	-3.82237	chr4.23885877_A	chr12.40673723_G	FALSE
0.00193319	9.4e-06	4.4431	chr10.52587259_G	chr12.41060789_A	FALSE
0.0042722	2.35e-05	4.23937	chr10.51987259_A	chr12.41060789_A	FALSE
0.0175189	0.000122813	3.84881	chr9.26333732_G	chr12.41060789_A	FALSE
0.0175568	0.000123123	3.84819	chr9.26333732_G	chr12.41203646_G	FALSE
0.00165503	7.86e-06	4.48197	chr10.52587259_G	chr12.41203646_G	FALSE
0.00367466	1.98e-05	4.27868	chr10.51987259_A	chr12.41203646_G	FALSE
0.0335668	0.000268136	3.65149	chr7.29922007_G	chr12.42887178_G	FALSE
0.000724484	3.03e-06	4.68374	chr7.29578674_C	chr12.42887178_G	FALSE
0.0246309	0.000184334	3.74733	chr8.75900788_G	chr12.42887178_G	FALSE
0.0124483	8.2e-05	3.94745	chr8.75862040_G	chr12.42887178_G	FALSE
0.0313569	0.000246726	3.67296	chr7.29964411_G	chr12.42887178_G	FALSE
0.0169273	0.000117901	3.85888	chr8.75825172_C	chr12.42887178_G	FALSE
0.0377138	0.000309049	3.61459	chr7.29512344_G	chr12.42887178_G	FALSE
0.04741	0.000409979	3.54017	chr4.41037443_G	chr12.44590511_G	FALSE
0.0123606	8.13e-05	3.94945	chr1.46787640_A	chr12.44590511_G	FALSE
0.0332859	0.000265353	3.65418	chr1.38535239_C	chr12.44590511_G	FALSE
0.0497845	0.000435471	3.52411	chr4.40932276_C	chr12.44590511_G	FALSE
0.0460955	0.000395974	3.54939	chr5.92673267_A	chr12.44590511_G	FALSE
0.0406313	0.000338605	3.59068	chr7.0_G	chr12.44590511_G	FALSE
0.04741	0.000409979	3.54017	chr4.40889821_G	chr12.44590511_G	FALSE
0.0462287	0.000397409	3.54844	chr6.1039367_G	chr12.44590511_G	FALSE
0.0174497	0.000122238	3.84997	chr2.42602266_T	chr12.44590511_G	FALSE
0.0474276	0.000410164	3.54005	chr2.24958048_C	chr12.44590511_G	FALSE
0.018687	0.000132582	3.82987	chr6.7176384_G	chr12.44590511_G	FALSE
0.0450536	0.000384876	3.55693	chr5.92671522_A	chr12.44590511_G	FALSE
0.04973	0.000434893	3.52446	chr6.458333_G	chr12.44590511_G	FALSE
0.0359538	0.000291527	3.6298	chr1.38195369_A	chr12.44590511_G	FALSE
0.0123606	8.13e-05	3.94945	chr1.46811875_A	chr12.44590511_G	FALSE
0.0327616	0.000260251	3.6592	chr6.59135652_A	chr12.44590511_G	FALSE
0.0131172	8.72e-05	3.93249	chr2.42518358_G	chr12.44590511_G	FALSE
0.0327616	0.000260251	3.6592	chr6.59135618_C	chr12.44590511_G	FALSE
0.0447181	0.000381347	3.55936	chr4.97024465_A	chr12.44590511_G	FALSE
0.032314	0.000255956	3.66349	chr6.59135570_A	chr12.44590511_G	FALSE
0.0142387	9.61e-05	3.90896	chr1.46505907_G	chr12.44590511_G	FALSE
0.013482	9.01e-05	3.9246	chr1.46632425_A	chr12.44590511_G	FALSE
0.0371067	0.000303003	3.61974	chr6.726880_G	chr12.44590511_G	FALSE
0.046806	0.000403506	3.5444	chr4.49177483_A	chr12.44590511_G	FALSE
0.00991557	6.28e-05	4.01161	chr1.46605907_A	chr12.44590511_G	FALSE
0.0327616	0.000260251	3.6592	chr6.59109422_G	chr12.44590511_G	FALSE
0.0130252	8.65e-05	3.93452	chr2.42251691_T	chr12.44590511_G	FALSE
0.00473885	2.65e-05	4.21209	chr4.99870492_C	chr12.44590511_G	FALSE
0.0164865	0.000114225	-3.86668	chr7.64535057_T	chr12.58247515_G	FALSE
0.0103247	6.58e-05	-4.00024	chr7.64425551_G	chr12.58247515_G	FALSE
0.010048	6.38e-05	-4.00788	chr7.64433053_C	chr12.58247515_G	FALSE
0.049305	0.000430316	-3.52728	chr3.13492289_A	chr13.848965_G	FALSE
0.0212245	0.000154263	-3.79213	chr3.40868234_C	chr13.6064282_A	FALSE
0.0287303	0.000222019	-3.70002	chr3.40838265_A	chr13.6064282_A	FALSE
0.0216799	0.000158241	-3.78575	chr3.41013689_G	chr13.6064282_A	FALSE
0.0144147	9.75e-05	3.90545	chr9.58578808_G	chr13.6064282_A	FALSE
0.0147098	9.98e-05	-3.89965	chr5.48687474_G	chr13.6064282_A	FALSE
0.0112975	7.32e-05	3.97493	chr9.58511947_C	chr13.6064282_A	FALSE
0.0423508	0.000356581	-3.57708	chr3.40807039_G	chr13.6064282_A	FALSE
0.02714	0.000207272	-3.71756	chr6.43620295_A	chr13.27659029_C	FALSE
0.00591405	3.43e-05	-4.15295	chr6.43091302_C	chr13.27659029_C	FALSE
0.0093598	5.87e-05	-4.02763	chr6.43542341_C	chr13.27659029_C	FALSE
0.00639248	3.76e-05	-4.13203	chr6.43020295_A	chr13.27659029_C	FALSE
0.00639248	3.76e-05	-4.13203	chr6.43058217_A	chr13.27659029_C	FALSE
0.00841063	5.18e-05	-4.05719	chr6.43286961_A	chr13.27659029_C	FALSE
0.0163987	0.000113489	-3.86827	chr6.43286961_A	chr13.27919029_G	FALSE
0.0126757	8.38e-05	-3.94225	chr6.43020295_A	chr13.27919029_G	FALSE
0.0122218	8.02e-05	-3.9527	chr6.43091302_C	chr13.27919029_G	FALSE
0.0276136	0.000211663	-3.71222	chr1.55515725_G	chr13.27919029_G	FALSE
0.0341478	0.000273774	-3.6461	chr1.56098629_G	chr13.27919029_G	FALSE
0.0341478	0.000273774	-3.6461	chr1.56122541_C	chr13.27919029_G	FALSE
0.0126757	8.38e-05	-3.94225	chr6.43058217_A	chr13.27919029_G	FALSE
0.0344016	0.000276237	-3.64378	chr1.56123373_C	chr13.27919029_G	FALSE
0.0233199	0.000172623	-3.76389	chr1.56124298_G	chr13.27919029_G	FALSE
0.0343904	0.000276123	-3.64389	chr1.56120130_G	chr13.27919029_G	FALSE
0.0311361	0.000244633	-3.67515	chr1.55598437_G	chr13.27919029_G	FALSE
0.0182058	0.000128577	-3.83747	chr6.43542341_C	chr13.27919029_G	FALSE
0.029176	0.000226165	-3.69529	chr1.55588758_G	chr13.27919029_G	FALSE
0.0269224	0.000205296	-3.72	chr1.55605150_G	chr13.27919029_G	FALSE
0.0257946	0.000194898	-3.73321	chr6.43620295_A	chr13.27919029_G	FALSE
0.0388488	0.000320467	-3.60511	chr10.79290662_G	chr13.40283307_C	FALSE
0.0364065	0.00029603	3.62581	chr2.43539592_G	chr13.40283307_C	FALSE
0.0420565	0.000353451	-3.57941	chr10.79114998_G	chr13.40283307_C	FALSE
0.0355425	0.000287426	-3.63348	chr10.78970232_G	chr13.40283307_C	FALSE
0.0388244	0.000320212	-3.60532	chr10.79281650_G	chr13.40283307_C	FALSE
0.0420265	0.00035313	3.57965	chr2.43540869_A	chr13.40283307_C	FALSE
0.0489875	0.000426936	-3.52938	chr10.79046937_G	chr13.40283307_C	FALSE
0.0320645	0.000253506	-3.66597	chr3.65806806_G	chr13.43065678_C	FALSE
0.0329615	0.000262177	-3.6573	chr3.65856806_A	chr13.43065678_C	FALSE
0.0260248	0.000196994	3.7305	chr11.14629919_G	chr13.45126607_G	FALSE
0.00599441	3.49e-05	-4.14932	chr5.90001435_G	chr13.47997819_G	FALSE
0.041372	0.000346259	3.58481	chr2.46322525_G	chr13.47997819_G	FALSE
0.0442397	0.000376322	3.56287	chr2.46378080_G	chr13.47997819_G	FALSE
0.0418346	0.000351091	3.58117	chr9.66265545_G	chr13.48286905_G	FALSE
0.0206835	0.000149566	-3.79986	chr1.57627289_C	chr13.48286905_G	FALSE
0.0240189	0.000178828	-3.75499	chr2.6100000_A	chr13.48286905_G	FALSE
0.00635423	3.73e-05	-4.13368	chr7.22918039_A	chr13.48286905_G	FALSE
0.0249065	0.000186856	-3.74389	chr1.57647474_G	chr13.48286905_G	FALSE
0.0465894	0.000401246	-3.54589	chr9.85426427_G	chr13.48286905_G	FALSE
0.00431974	2.38e-05	4.23651	chr9.65793808_G	chr13.48286905_G	FALSE
0.0325798	0.00025851	-3.66093	chr9.85751427_G	chr13.48286905_G	FALSE
0.0221698	0.000162489	-3.77911	chr5.41939141_G	chr13.48286905_G	FALSE
0.0199951	0.000143651	-3.80993	chr1.57318717_G	chr13.48286905_G	FALSE
0.00377064	2.04e-05	4.27193	chr9.65952377_A	chr13.48286905_G	FALSE
0.0302829	0.00023651	-3.68383	chr1.57745561_G	chr13.48286905_G	FALSE
0.0245858	0.000183918	-3.7479	chr1.57745561_G	chr13.48352948_G	FALSE
0.0173862	0.000121707	-3.85105	chr5.41939141_G	chr13.48352948_G	FALSE
0.02013	0.000144802	-3.80794	chr1.57647474_G	chr13.48352948_G	FALSE
0.0191644	0.000136626	-3.82241	chr9.85751427_G	chr13.48352948_G	FALSE
0.0281158	0.000216268	-3.70673	chr9.85426427_G	chr13.48352948_G	FALSE
0.00327406	1.73e-05	4.30879	chr9.65793808_G	chr13.48352948_G	FALSE
0.00285608	1.48e-05	4.34404	chr9.65952377_A	chr13.48352948_G	FALSE
0.0456832	0.000391566	3.55236	chr9.66279522_A	chr13.48352948_G	FALSE
0.04117	0.000344188	-3.58639	chr8.43919476_A	chr13.48352948_G	FALSE
0.016065	0.000110795	-3.87418	chr1.57318717_G	chr13.48352948_G	FALSE
0.0438312	0.000372108	3.56584	chr9.66222380_A	chr13.48352948_G	FALSE
0.0118054	7.7e-05	-3.96252	chr7.22918039_A	chr13.48352948_G	FALSE
0.0330391	0.00026294	3.65654	chr9.66265545_G	chr13.48352948_G	FALSE
0.0454473	0.000389038	3.55408	chr9.66322380_G	chr13.48352948_G	FALSE
0.0166338	0.000115452	-3.86405	chr1.57627289_C	chr13.48352948_G	FALSE
0.0137455	9.22e-05	-3.91903	chr2.6100000_A	chr13.48352948_G	FALSE
0.00521475	2.97e-05	4.18676	chr6.46033628_A	chr13.54550828_A	FALSE
0.0384891	0.000316866	3.60807	chr6.79602171_T	chr13.54550828_A	FALSE
0.0128644	8.53e-05	-3.93803	chr9.80697142_G	chr13.54550828_A	FALSE
0.045914	0.00039398	-3.55073	chr5.25688132_C	chr13.54550828_A	FALSE
0.0114308	7.42e-05	3.97159	chr6.45986341_A	chr13.54550828_A	FALSE
0.0340469	0.000272809	-3.64701	chr11.22308660_G	chr14.2895876_A	FALSE
0.00850768	5.25e-05	-4.05404	chr13.53514863_G	chr14.2895876_A	FALSE
0.0325712	0.000258429	-3.66101	chr11.22269281_G	chr14.2895876_A	FALSE
0.0325712	0.000258429	-3.66101	chr11.22208660_G	chr14.2895876_A	FALSE
0.00631228	3.7e-05	-4.13546	chr13.53939843_T	chr14.2895876_A	FALSE
0.0413682	0.000346223	-3.58484	chr11.22434653_G	chr14.2895876_A	FALSE
0.0477773	0.000413923	3.53762	chr4.14896179_A	chr14.5985876_G	FALSE
0.0217252	0.000158635	-3.78513	chr3.29796181_G	chr14.10923214_T	FALSE
0.0445379	0.000379446	-3.56068	chr9.84659761_A	chr14.14624826_G	FALSE
0.0434697	0.000368334	-3.56854	chr1.42792574_A	chr14.14624826_G	FALSE
0.0110297	7.11e-05	-3.98175	chr8.36998263_G	chr14.17423030_A	FALSE
0.00249451	1.26e-05	-4.37871	chr9.34028656_G	chr14.17423030_A	FALSE
0.0324498	0.000257258	-3.66219	chr9.33943645_G	chr14.17423030_A	FALSE
0.0115749	7.53e-05	-3.96807	chr2.57053796_G	chr14.17423030_A	FALSE
0.0334403	0.000266882	-3.6527	chr10.78793570_A	chr14.17423030_A	FALSE
0.00899439	5.6e-05	-4.03874	chr9.33946518_G	chr14.17423030_A	FALSE
0.0165961	0.000115132	-3.86474	chr8.36848263_A	chr14.17423030_A	FALSE
0.0495494	0.000432951	-3.52565	chr6.45566961_A	chr14.17423030_A	FALSE
0.000262434	9.31e-07	-4.92263	chr1.56098479_G	chr14.17423030_A	FALSE
0.0334403	0.000266882	-3.6527	chr10.78816537_G	chr14.17423030_A	FALSE
0.0470623	0.000406248	-3.5426	chr9.34035184_G	chr14.17423030_A	FALSE
0.000285315	1.03e-06	-4.90325	chr1.56106243_G	chr14.17423030_A	FALSE
0.0115909	7.54e-05	-3.96767	chr2.57012256_A	chr14.17423030_A	FALSE
0.000304971	1.11e-06	-4.88778	chr1.56107472_A	chr14.17423030_A	FALSE
0.0184371	0.000130513	-3.83377	chr3.46222480_A	chr14.17423030_A	FALSE
0.0201061	0.0001446	-3.80828	chr3.46089944_G	chr14.17423030_A	FALSE
0.0201061	0.0001446	-3.80828	chr3.46179526_G	chr14.17423030_A	FALSE
0.0173293	0.000121237	-3.852	chr9.35059196_G	chr14.17423030_A	FALSE
0.0138557	9.31e-05	-3.91677	chr8.36998354_A	chr14.17423030_A	FALSE
0.00883993	5.49e-05	-4.04353	chr2.56745907_G	chr14.17423030_A	FALSE
0.012527	8.26e-05	-3.94562	chr6.41104259_A	chr14.17423030_A	FALSE
0.0136375	9.14e-05	-3.92131	chr9.34341012_G	chr14.17423030_A	FALSE
0.00761005	4.61e-05	-4.08456	chr2.56279341_A	chr14.17423030_A	FALSE
0.0191015	0.000136093	-3.82338	chr8.36852741_T	chr14.17423030_A	FALSE
0.000285315	1.03e-06	-4.90325	chr1.55470507_A	chr14.17423030_A	FALSE
0.0297953	0.000231954	-3.68882	chr2.66451863_C	chr14.17423030_A	FALSE
0.0452727	0.000387201	-3.55533	chr8.80437518_A	chr14.17423030_A	FALSE
0.0297178	0.000231224	-3.68962	chr3.46418516_G	chr14.17423030_A	FALSE
0.00249451	1.26e-05	-4.37871	chr9.33984848_G	chr14.17423030_A	FALSE
0.0469931	0.000405508	-3.54308	chr4.24439723_A	chr14.17423030_A	FALSE
0.0130942	8.71e-05	-3.933	chr2.56179341_A	chr14.17423030_A	FALSE
0.0351904	0.000283958	-3.63663	chr3.46318516_A	chr14.17423030_A	FALSE
0.0377006	0.000308916	3.6147	chr12.24102634_A	chr14.18644458_A	FALSE
0.0258923	0.000195802	3.73204	chr12.23887968_A	chr14.18644458_A	FALSE
0.0377006	0.000308916	3.6147	chr12.24024332_C	chr14.18644458_A	FALSE
0.0377006	0.000308916	3.6147	chr12.24110128_C	chr14.18644458_A	FALSE
0.0375249	0.000307195	3.61616	chr12.24202903_A	chr14.18644458_A	FALSE
0.0378357	0.000310278	3.61355	chr12.24198310_G	chr14.18644458_A	FALSE
0.0378357	0.000310278	3.61355	chr12.24196765_A	chr14.18644458_A	FALSE
0.0372632	0.000304576	3.61839	chr12.24131475_A	chr14.18644458_A	FALSE
0.0218208	0.000159451	-3.78384	chr5.35805237_G	chr14.18644458_A	FALSE
0.0411897	0.000344384	3.58624	chr1.26304076_A	chr14.21864112_T	FALSE
0.0417387	0.000350115	-3.5819	chr1.1528576_G	chr14.22209257_G	FALSE
0.0237525	0.000176466	3.75834	chr1.34664432_C	chr14.22209257_G	FALSE
0.0422619	0.000355643	-3.57778	chr1.1175243_G	chr14.22209257_G	FALSE
0.021884	0.000159997	3.78298	chr1.34507289_G	chr14.22209257_G	FALSE
0.0400593	0.000332721	-3.59528	chr1.1188427_A	chr14.22209257_G	FALSE
0.0297355	0.000231384	-3.68945	chr9.52684010_A	chr14.25735000_G	FALSE
0.0374475	0.000306407	-3.61683	chr10.8216806_A	chr14.25735000_G	FALSE
0.0483781	0.000420425	-3.53348	chr9.52869041_G	chr14.25735000_G	FALSE
0.0129598	8.6e-05	3.93593	chr1.27508593_A	chr14.32304113_A	FALSE
0.0164151	0.000113634	3.86796	chr1.27368593_A	chr14.32304113_A	FALSE
0.0494782	0.000432196	3.52612	chr3.3562365_G	chr14.32304113_A	FALSE
0.0246601	0.000184594	3.74697	chr1.27368593_A	chr14.33037446_G	FALSE
0.0134634	9e-05	3.92501	chr1.65583039_A	chr14.33037446_G	FALSE
0.0135891	9.1e-05	3.92234	chr7.24674865_G	chr14.33037446_G	FALSE
0.00441057	2.44e-05	4.23099	chr1.55470507_A	chr14.33037446_G	FALSE
0.00307834	1.61e-05	4.32467	chr5.23348338_A	chr14.33037446_G	FALSE
0.0137943	9.26e-05	3.918	chr7.24958604_G	chr14.33037446_G	FALSE
0.00441673	2.45e-05	4.23061	chr1.56107472_A	chr14.33037446_G	FALSE
0.0134634	9e-05	3.92501	chr1.65438003_G	chr14.33037446_G	FALSE
0.00398392	2.17e-05	4.25758	chr1.56098479_G	chr14.33037446_G	FALSE
0.0278283	0.000213616	3.70988	chr4.298414_G	chr14.33037446_G	FALSE
0.00984118	6.22e-05	4.01371	chr1.65569078_G	chr14.33037446_G	FALSE
0.00487195	2.74e-05	4.20482	chr5.23850020_A	chr14.33037446_G	FALSE
0.00441057	2.44e-05	4.23099	chr1.56106243_G	chr14.33037446_G	FALSE
0.00487195	2.74e-05	4.20482	chr5.23516337_G	chr14.33037446_G	FALSE
0.0323138	0.000255954	3.6635	chr1.27508593_A	chr14.33037446_G	FALSE
0.0232081	0.000171631	3.76534	chr4.6573592_G	chr14.34682061_A	FALSE
0.0450851	0.000385189	3.55671	chr1.58453479_T	chr14.34682061_A	FALSE
0.0210179	0.000152461	-3.79507	chr8.28485188_G	chr14.34682061_A	FALSE
0.0280041	0.00021524	3.70795	chr4.5626488_G	chr14.34682061_A	FALSE
0.0199398	0.000143181	-3.81074	chr8.28898826_G	chr14.34682061_A	FALSE
0.0210179	0.000152461	-3.79507	chr8.28485596_T	chr14.34682061_A	FALSE
0.0266832	0.00020306	3.72279	chr8.73406004_A	chr14.34682061_A	FALSE
0.0408046	0.000340449	3.58926	chr4.6050368_G	chr14.34682061_A	FALSE
0.02333	0.000172719	-3.76375	chr8.29005969_G	chr14.34682061_A	FALSE
0.0204414	0.000147494	-3.80334	chr8.28496686_G	chr14.34682061_A	FALSE
0.0210179	0.000152461	-3.79507	chr8.28483266_G	chr14.34682061_A	FALSE
0.0415396	0.000347996	3.5835	chr4.5767857_T	chr14.34682061_A	FALSE
0.0426415	0.000359664	3.57482	chr5.9724150_G	chr14.34682061_A	FALSE
0.0280041	0.00021524	3.70795	chr4.5681620_G	chr14.34682061_A	FALSE
0.0475734	0.000411718	3.53904	chr11.22488626_A	chr14.34682061_A	FALSE
0.0268322	0.000204433	-3.72107	chr8.28498826_G	chr14.34682061_A	FALSE
0.00439393	2.43e-05	4.23201	chr8.73049577_G	chr14.34682061_A	FALSE
0.0455212	0.00038984	3.55353	chr1.58239194_T	chr14.34682061_A	FALSE
0.0240826	0.00017942	-3.75415	chr8.28633595_G	chr14.34682061_A	FALSE
0.0220119	0.0001611	3.78126	chr8.73316244_A	chr14.34682061_A	FALSE
0.0408046	0.000340449	3.58926	chr4.5897857_G	chr14.34682061_A	FALSE
0.0232262	0.000171804	-3.76509	chr8.28491007_C	chr14.34682061_A	FALSE
0.0496154	0.000433653	3.52522	chr5.9554372_A	chr14.34682061_A	FALSE
0.0281423	0.000216532	3.70642	chr4.35529465_C	chr14.37730503_C	FALSE
0.0197168	0.000141283	3.81407	chr2.69506830_G	chr14.37730503_C	FALSE
0.0314668	0.00024776	3.67188	chr4.35491141_A	chr14.37730503_C	FALSE
0.0379629	0.00031158	3.61246	chr4.35293154_G	chr14.37730503_C	FALSE
0.0458877	0.000393715	3.55091	chr1.54215764_G	chr14.37730503_C	FALSE
0.0296827	0.000230889	3.69	chr4.35425418_G	chr14.37730503_C	FALSE
0.0044033	2.44e-05	4.23143	chr2.69506830_G	chr14.38845414_A	FALSE
0.0112042	7.25e-05	3.97727	chr4.11596779_A	chr14.38845414_A	FALSE
0.0235732	0.000174874	3.76063	chr5.96696363_G	chr14.38845414_A	FALSE
0.00786725	4.79e-05	4.07552	chr4.11861065_G	chr14.38845414_A	FALSE
0.0119345	7.8e-05	3.95942	chr4.11806503_A	chr14.38845414_A	FALSE
0.0111009	7.17e-05	3.97993	chr2.69506855_T	chr14.38845414_A	FALSE
0.0293798	0.000228053	3.69316	chr2.10185354_G	chr14.47671941_A	FALSE
0.0250945	0.000188579	3.74156	chr7.11153055_G	chr14.47671941_A	FALSE
0.0335453	0.000267921	-3.65169	chr4.71437181_C	chr14.47671941_A	FALSE
0.0130718	8.69e-05	3.93351	chr13.22219266_A	chr14.51822371_G	FALSE
0.00181232	8.73e-06	4.45934	chr7.2371111_A	chr14.51822371_G	FALSE
0.0310464	0.000243789	3.67604	chr5.2806666_G	chr14.51822371_G	FALSE
0.0370331	0.000302265	3.62038	chr7.1550570_G	chr14.51822371_G	FALSE
0.0220649	0.000161557	3.78055	chr5.2586754_G	chr14.51822371_G	FALSE
0.0242172	0.000180625	3.75246	chr13.3269963_A	chr14.51822371_G	FALSE
0.0130718	8.69e-05	3.93351	chr13.21754029_A	chr14.51822371_G	FALSE
0.0437799	0.00037156	-3.56623	chr5.47437474_G	chr14.54846539_G	FALSE
0.0468999	0.000404481	-3.54375	chr2.85309085_G	chr14.58862156_G	FALSE
0.0497333	0.000434928	-3.52444	chr13.34147874_A	chr15.4575405_G	FALSE
0.0290152	0.000224664	3.697	chr2.90327255_G	chr15.6738809_G	FALSE
0.0132417	8.82e-05	-3.92978	chr5.42214141_G	chr15.7888255_C	FALSE
0.026531	0.000201676	-3.72453	chr5.42195809_T	chr15.7888255_C	FALSE
0.0245252	0.00018336	3.74867	chr6.3256941_G	chr15.7888255_C	FALSE
0.0417522	0.000350253	-3.5818	chr5.43014141_G	chr15.7888255_C	FALSE
0.0328947	0.000261515	3.65795	chr3.72842361_G	chr15.8490623_G	FALSE
0.0211155	0.000153302	-3.79369	chr12.67271444_G	chr15.31770366_T	FALSE
0.0470329	0.000405945	-3.5428	chr11.45228520_G	chr15.32073141_T	FALSE
0.0470329	0.000405945	-3.5428	chr11.45284170_G	chr15.32073141_T	FALSE
0.0237008	0.000176001	-3.75901	chr12.67271444_G	chr15.32073141_T	FALSE
0.0470329	0.000405945	-3.5428	chr11.45202404_G	chr15.32073141_T	FALSE
0.0470329	0.000405945	-3.5428	chr11.45252918_G	chr15.32073141_T	FALSE
0.0470329	0.000405945	-3.5428	chr11.45272258_G	chr15.32073141_T	FALSE
0.0240265	0.000178901	-3.75488	chr4.54335658_A	chr15.32073141_T	FALSE
0.0470329	0.000405945	-3.5428	chr11.45234536_A	chr15.32073141_T	FALSE
0.0470329	0.000405945	-3.5428	chr11.45243756_A	chr15.32073141_T	FALSE
0.0335659	0.000268125	-3.6515	chr9.44951907_G	chr15.41877602_A	FALSE
0.0198789	0.000142665	-3.81164	chr9.68689046_A	chr15.41877602_A	FALSE
0.0498062	0.000435706	-3.52396	chr9.39551678_G	chr15.41877602_A	FALSE
0.0299944	0.000233812	-3.68677	chr9.68773531_A	chr15.41877602_A	FALSE
0.0263376	0.000199893	-3.72678	chr11.90978416_G	chr15.53164410_T	FALSE
0.028531	0.000220163	-3.70217	chr11.89283178_G	chr15.53164410_T	FALSE
0.00421576	2.32e-05	-4.2429	chr6.41872808_C	chr15.63061192_G	FALSE
0.00553858	3.18e-05	-4.1706	chr6.41702121_C	chr15.63061192_G	FALSE
0.0104244	6.66e-05	-3.99756	chr6.42435995_G	chr15.63061192_G	FALSE
0.0132717	8.85e-05	-3.92913	chr6.42013350_G	chr15.63061192_G	FALSE
0.00443562	2.46e-05	-4.2295	chr6.41936395_G	chr15.63061192_G	FALSE
0.0029381	1.53e-05	-4.33674	chr6.41740623_G	chr15.63061192_G	FALSE
0.00682944	4.06e-05	-4.11409	chr6.41476987_G	chr15.63061192_G	FALSE
0.0329962	0.000262523	-3.65695	chr13.56983169_A	chr17.3707419_G	FALSE
0.0394829	0.000326854	-3.59995	chr1.55556004_T	chr17.3707419_G	FALSE
0.0174376	0.000122132	-3.85019	chr1.116616221_C	chr17.3707419_G	FALSE
0.0342683	0.000274957	-3.64498	chr13.55899836_G	chr17.3707419_G	FALSE
0.0220698	0.000161599	3.78048	chr2.62775576_G	chr17.13228962_A	FALSE
0.0270989	0.000206896	3.71803	chr2.62976614_G	chr17.13228962_A	FALSE
0.0241632	0.000180136	3.75315	chr2.62709886_G	chr17.13228962_A	FALSE
0.0220698	0.000161599	3.78048	chr2.62732686_G	chr17.13228962_A	FALSE
0.0427404	0.000360709	3.57405	chr5.101411753_A	chr17.16112657_A	FALSE
0.0420438	0.000353305	3.57951	chr5.101922409_G	chr17.16112657_A	FALSE
0.0198157	0.000142128	3.81258	chr4.65244594_G	chr17.16112657_A	FALSE
0.022089	0.000161772	3.78022	chr4.65044594_C	chr17.16112657_A	FALSE
0.0242421	0.000180844	3.75216	chr4.65262704_G	chr17.16112657_A	FALSE
0.0383788	0.00031573	3.609	chr4.65262704_G	chr17.16327716_G	FALSE
0.0349804	0.000281892	3.63852	chr4.65044594_C	chr17.16327716_G	FALSE
0.0329851	0.000262419	3.65706	chr5.101411753_A	chr17.16327716_G	FALSE
0.0318555	0.000251508	3.66801	chr4.65244594_G	chr17.16327716_G	FALSE
0.0323953	0.00025673	3.66272	chr5.101922409_G	chr17.16327716_G	FALSE
0.0372542	0.000304479	3.61848	chr11.57004450_G	chr17.19326705_G	FALSE
0.0412425	0.000344919	3.58583	chr7.72297743_A	chr17.19326705_G	FALSE
0.0447035	0.000381193	3.55947	chr11.56985470_T	chr17.19326705_G	FALSE
0.0400367	0.00033248	3.59547	chr11.56959903_G	chr17.19326705_G	FALSE
0.0446479	0.0003806	3.55988	chr7.72302420_A	chr17.19326705_G	FALSE
0.0465005	0.000400276	3.54653	chr11.57078950_T	chr17.19326705_G	FALSE
0.0423184	0.000356242	3.57733	chr11.57045617_G	chr17.19326705_G	FALSE
0.0365458	0.000297412	3.62459	chr11.57076704_G	chr17.19326705_G	FALSE
0.0483088	0.000419683	-3.53395	chr1.12208351_G	chr17.19326705_G	FALSE
0.0282045	0.000217127	3.70572	chr7.73219810_G	chr17.19326705_G	FALSE
0.0400367	0.00033248	3.59547	chr11.57008292_G	chr17.19326705_G	FALSE
0.0421047	0.000353938	-3.57904	chr1.27794195_A	chr17.19521049_G	FALSE
0.0395762	0.000327786	3.5992	chr11.57004450_G	chr17.19521049_G	FALSE
0.0424572	0.000357695	3.57626	chr11.57008292_G	chr17.19521049_G	FALSE
0.0470997	0.000406647	-3.54234	chr1.27771926_C	chr17.19521049_G	FALSE
0.018346	0.000129746	3.83523	chr7.73219810_G	chr17.19521049_G	FALSE
0.0388156	0.000320122	3.60539	chr11.57076704_G	chr17.19521049_G	FALSE
0.0315363	0.000248438	3.67118	chr7.72302420_A	chr17.19521049_G	FALSE
0.0424572	0.000357695	3.57626	chr11.56959903_G	chr17.19521049_G	FALSE
0.044877	0.000383035	3.55819	chr11.57045617_G	chr17.19521049_G	FALSE
0.0473746	0.000409593	3.54042	chr11.56985470_T	chr17.19521049_G	FALSE
0.028983	0.000224366	3.69733	chr7.72297743_A	chr17.19521049_G	FALSE
0.0492911	0.000430155	3.52738	chr11.57078950_T	chr17.19521049_G	FALSE
0.0369401	0.000301355	-3.62116	chr13.33902569_G	chr17.35068641_G	FALSE
0.0484033	0.000420688	-3.53331	chr2.27135833_C	chr17.35068641_G	FALSE
0.04114	0.000343886	-3.58662	chr13.33858689_G	chr17.35068641_G	FALSE
0.0389197	0.000321188	3.60452	chr1.13445704_G	chr17.35068641_G	FALSE
0.0194779	0.000139267	-3.81764	chr13.33858689_G	chr17.35307125_G	FALSE
0.014406	9.74e-05	3.90563	chr1.13445704_G	chr17.35307125_G	FALSE
0.0172963	0.00012096	-3.85257	chr13.33902569_G	chr17.35307125_G	FALSE
0.0106721	6.84e-05	3.99094	chr6.3256941_G	chr17.45109795_C	FALSE
0.00699475	4.18e-05	4.1076	chr6.3576202_G	chr17.45109795_C	FALSE
0.037409	0.000306022	3.61716	chr5.85821312_G	chr17.45109795_C	FALSE
0.00735136	4.43e-05	4.09403	chr1.18880000_G	chr17.45109795_C	FALSE
0.0406535	0.000338843	3.5905	chr5.85553816_A	chr17.45109795_C	FALSE
0.0374299	0.000306229	3.61698	chr5.85753816_G	chr17.45109795_C	FALSE
0.0173581	0.000121476	3.85152	chr6.3681537_G	chr17.45109795_C	FALSE
0.0394025	0.000326054	3.60059	chr1.21069394_C	chr17.45109795_C	FALSE
0.0481942	0.000418454	3.53473	chr1.18698743_G	chr17.45109795_C	FALSE
0.00477752	2.68e-05	4.20996	chr6.2956268_T	chr17.45109795_C	FALSE
0.00720894	4.33e-05	4.09938	chr6.3356268_G	chr17.45109795_C	FALSE
0.0490602	0.000427696	3.52891	chr5.86020483_G	chr17.45109795_C	FALSE
0.0123437	8.12e-05	3.94985	chr6.3656268_G	chr17.45109795_C	FALSE
0.0240957	0.000179538	-3.75399	chr1.14501134_G	chr17.45109795_C	FALSE
0.03	0.000233865	-3.68671	chr13.48801613_A	chr17.50525387_G	FALSE
0.0383318	0.000315256	-3.6094	chr13.48352948_G	chr17.50525387_G	FALSE
0.0327147	0.000259792	-3.65966	chr13.48331961_C	chr17.50525387_G	FALSE
0.0460313	0.000395281	-3.54986	chr13.48286905_G	chr17.50525387_G	FALSE
0.03	0.000233865	-3.68671	chr13.48376658_G	chr17.50525387_G	FALSE
0.0425887	0.000359088	3.57524	chr7.13135003_A	chr17.53507963_A	FALSE
0.0171124	0.000119425	3.85572	chr7.13313575_G	chr17.53507963_A	FALSE
0.0327268	0.00025991	-3.65954	chr1.43075907_G	chr17.62997631_G	FALSE
0.0205023	0.000148018	-3.80246	chr1.43309240_G	chr17.62997631_G	FALSE
0.0369248	0.000301211	-3.62129	chr1.50315907_A	chr17.62997631_G	FALSE
0.0429408	0.000362812	-3.57252	chr1.43118316_A	chr17.62997631_G	FALSE
0.0274643	0.000210281	3.71389	chr3.19880594_G	chr17.62997631_G	FALSE
0.0378944	0.000310877	3.61305	chr3.19655622_G	chr17.62997631_G	FALSE
0.00570189	3.29e-05	4.16276	chr5.51767913_G	chr18.700000_A	FALSE
0.00363451	1.95e-05	4.28158	chr5.51813976_G	chr18.700000_A	FALSE
0.0489857	0.000426915	3.5294	chr5.5326779_A	chr18.700000_A	FALSE
0.0282311	0.000217376	-3.70543	chr13.67503169_G	chr18.3182431_A	FALSE
0.0372879	0.000304816	3.61819	chr11.14537760_C	chr18.3182431_A	FALSE
0.0189463	0.000134761	-3.82582	chr14.15687399_T	chr18.3182431_A	FALSE
0.0372879	0.000304816	3.61819	chr11.14619399_G	chr18.3182431_A	FALSE
0.0301909	0.000235645	3.68477	chr11.14060494_G	chr18.3182431_A	FALSE
0.0360671	0.000292648	-3.6288	chr10.42991363_T	chr18.3182431_A	FALSE
0.0423379	0.000356436	-3.57719	chr9.371428_A	chr18.3182431_A	FALSE
0.0403007	0.00033515	3.59338	chr11.13861507_G	chr18.3182431_A	FALSE
0.043363	0.000367221	3.56933	chr11.14486135_G	chr18.3182431_A	FALSE
0.0375078	0.00030702	3.61631	chr11.14087522_G	chr18.3182431_A	FALSE
0.0377253	0.000309166	3.61449	chr11.14386135_G	chr18.3182431_A	FALSE
0.0225143	0.000165499	3.7745	chr11.14097155_G	chr18.3182431_A	FALSE
0.0433557	0.000367145	3.56939	chr11.14000494_G	chr18.3182431_A	FALSE
0.0301909	0.000235645	3.68477	chr11.14126008_G	chr18.3182431_A	FALSE
0.0354293	0.0002863	3.6345	chr11.14010620_G	chr18.3182431_A	FALSE
0.0236832	0.000175844	3.75923	chr11.14193827_G	chr18.3182431_A	FALSE
0.0404135	0.000336354	3.59243	chr3.29087831_C	chr18.3726273_A	FALSE
0.0469218	0.000404727	-3.54359	chr15.52358934_G	chr18.3726273_A	FALSE
0.0302415	0.000236131	3.68424	chr9.48720157_C	chr18.11497973_G	FALSE
0.0273345	0.000209076	3.71536	chr9.50290757_G	chr18.11497973_G	FALSE
0.00340636	1.81e-05	-4.29848	chr1.5522064_A	chr18.11497973_G	FALSE
0.0446634	0.00038076	3.55977	chr9.51111970_G	chr18.11497973_G	FALSE
0.027018	0.000206159	3.71893	chr9.50203491_G	chr18.11497973_G	FALSE
0.0390565	0.000322583	3.60339	chr9.50293551_G	chr18.11497973_G	FALSE
0.00353157	1.89e-05	-4.28905	chr1.5590023_A	chr18.11497973_G	FALSE
0.0370079	0.000302016	3.62059	chr9.50339202_G	chr18.11497973_G	FALSE
0.0376154	0.000308063	3.61542	chr9.50564840_T	chr18.11497973_G	FALSE
0.0289332	0.000223899	3.69787	chr9.49663491_T	chr18.11497973_G	FALSE
0.00353157	1.89e-05	-4.28905	chr1.5569995_G	chr18.11497973_G	FALSE
0.0267804	0.00020395	3.72168	chr9.51111970_G	chr18.12285473_C	FALSE
0.0217942	0.000159232	3.78418	chr9.50290757_G	chr18.12285473_C	FALSE
0.0216418	0.000157907	3.78628	chr9.50203491_G	chr18.12285473_C	FALSE
0.0293781	0.000228035	3.69318	chr9.50339202_G	chr18.12285473_C	FALSE
0.0286619	0.000221371	3.70077	chr9.48720157_C	chr18.12285473_C	FALSE
0.0229926	0.000169745	3.76813	chr9.49663491_T	chr18.12285473_C	FALSE
0.0311698	0.000244956	3.67481	chr9.50293551_G	chr18.12285473_C	FALSE
0.0303023	0.0002367	3.68362	chr9.50564840_T	chr18.12285473_C	FALSE
0.0452881	0.000387378	-3.55521	chr16.60308686_A	chr18.16601918_G	FALSE
0.0145993	9.9e-05	-3.90178	chr4.24439723_A	chr18.16878331_C	FALSE
0.00144294	6.71e-06	-4.51605	chr16.4633144_G	chr18.16878331_C	FALSE
0.0478424	0.000414625	-3.53717	chr11.51146928_G	chr18.16878331_C	FALSE
0.0388309	0.00032028	-3.60526	chr7.69357862_A	chr18.16878331_C	FALSE
0.0336615	0.000269065	-3.65059	chr17.39690430_G	chr18.16878331_C	FALSE
0.0267151	0.00020336	-3.72241	chr17.40217378_A	chr18.16878331_C	FALSE
0.0323855	0.000256635	-3.66281	chr17.39584045_G	chr18.16878331_C	FALSE
0.0323855	0.000256635	-3.66281	chr17.39894287_G	chr18.16878331_C	FALSE
0.0180141	0.000126993	-3.84054	chr16.4717619_A	chr18.16878331_C	FALSE
0.039352	0.000325554	-3.60099	chr15.15822374_G	chr18.17699290_G	FALSE
0.0164257	0.00011372	-3.86777	chr2.99873519_A	chr18.17699290_G	FALSE
0.0398814	0.000330894	-3.59673	chr2.99263519_G	chr18.17699290_G	FALSE
0.0211721	0.000153808	-3.79287	chr2.99063519_A	chr18.17699290_G	FALSE
0.037331	0.000305243	-3.61782	chr15.15946454_A	chr18.17699290_G	FALSE
0.037331	0.000305243	-3.61782	chr15.16151147_A	chr18.17699290_G	FALSE
0.0211721	0.000153808	-3.79287	chr2.99067223_A	chr18.17699290_G	FALSE
0.037331	0.000305243	-3.61782	chr15.16029810_A	chr18.17699290_G	FALSE
0.0211721	0.000153808	-3.79287	chr2.99068699_G	chr18.17699290_G	FALSE
0.037331	0.000305243	-3.61782	chr15.15993016_A	chr18.17699290_G	FALSE
0.0288238	0.000222883	-3.69903	chr15.15793213_A	chr18.17699290_G	FALSE
0.0251961	0.000189508	-3.74032	chr15.19473016_G	chr18.39319864_G	FALSE
0.0353697	0.000285709	-3.63503	chr15.7495173_G	chr18.39319864_G	FALSE
0.044283	0.00037677	-3.56256	chr4.89530370_G	chr18.39319864_G	FALSE
0.0251961	0.000189508	-3.74032	chr15.19489947_G	chr18.39319864_G	FALSE
0.0400239	0.000332341	3.59558	chr14.33087446_G	chr18.50240168_G	FALSE
0.0103696	6.62e-05	3.99903	chr1.80478274_A	chr18.50240168_G	FALSE
0.0412086	0.000344571	3.5861	chr14.33131876_G	chr18.50240168_G	FALSE
0.0325949	0.000258652	3.66079	chr14.33037446_G	chr18.50240168_G	FALSE
0.025449	0.00019181	-3.73726	chr6.41104259_A	chr18.62489264_A	FALSE
0.0480509	0.000416883	3.53573	chr8.15560969_G	chr18.62489264_A	FALSE
0.0381081	0.000313024	-3.61125	chr16.53636868_G	chr18.62930992_G	FALSE
0.0388187	0.000320154	-3.60537	chr16.53738421_G	chr18.62930992_G	FALSE
0.0426865	0.000360136	-3.57447	chr15.34744569_A	chr18.62930992_G	FALSE
0.0424889	0.000358039	-3.57601	chr15.30330750_T	chr18.62930992_G	FALSE
0.0424889	0.000358039	-3.57601	chr15.30240803_G	chr18.62930992_G	FALSE
0.0282205	0.000217276	-3.70554	chr6.41104259_A	chr18.62930992_G	FALSE
0.0115538	7.51e-05	-3.96856	chr1.19765714_G	chr18.64174415_A	FALSE
0.0464458	0.000399701	3.54691	chr17.62706939_A	chr18.64174415_A	FALSE
0.0331966	0.000264485	3.65503	chr2.84174353_G	chr19.119729_C	FALSE
0.0350693	0.00028278	3.63771	chr4.11809321_A	chr19.4774950_G	FALSE
0.0447849	0.000382076	3.55886	chr4.11503922_A	chr19.4774950_G	FALSE
0.0413669	0.00034621	-3.58485	chr5.50263649_T	chr19.4774950_G	FALSE
0.0480498	0.00041687	-3.53574	chr5.50393974_T	chr19.4774950_G	FALSE
0.0423015	0.00035606	-3.57747	chr5.51398044_G	chr19.4774950_G	FALSE
0.0317552	0.000250533	3.66901	chr4.11529726_A	chr19.4774950_G	FALSE
0.0423015	0.00035606	-3.57747	chr5.51388665_G	chr19.4774950_G	FALSE
0.0423015	0.00035606	-3.57747	chr5.50459815_A	chr19.4774950_G	FALSE
0.0467196	0.000402613	-3.54498	chr1.112480507_G	chr19.5027777_G	FALSE
0.0443753	0.000377735	-3.56188	chr5.50263649_T	chr19.5027777_G	FALSE
0.0485199	0.000421946	3.53252	chr4.11503922_A	chr19.5027777_G	FALSE
0.0453993	0.000388559	-3.5544	chr5.50459815_A	chr19.5027777_G	FALSE
0.0453993	0.000388559	-3.5544	chr5.51398044_G	chr19.5027777_G	FALSE
0.0381243	0.000313189	3.61112	chr4.11809321_A	chr19.5027777_G	FALSE
0.0453993	0.000388559	-3.5544	chr5.51388665_G	chr19.5027777_G	FALSE
0.0345202	0.000277382	3.64271	chr4.11529726_A	chr19.5027777_G	FALSE
0.0284086	0.000219021	-3.7035	chr6.43890295_G	chr19.12556226_G	FALSE
0.0286864	0.000221604	-3.7005	chr6.44131197_T	chr19.12556226_G	FALSE
0.0322143	0.000254961	-3.6645	chr6.43990295_A	chr19.12556226_G	FALSE
0.0210855	0.000153048	-3.7941	chr13.67303169_G	chr19.23248536_C	FALSE
0.0291768	0.000226174	-3.69528	chr13.66091107_G	chr19.23248536_C	FALSE
0.0347849	0.000280001	-3.64027	chr13.66608469_C	chr19.23248536_C	FALSE
0.0315431	0.000248499	-3.67111	chr13.65988169_T	chr19.23248536_C	FALSE
0.0347849	0.000280001	-3.64027	chr13.66503169_G	chr19.23248536_C	FALSE
0.0196948	0.000141096	-3.8144	chr1.101936296_G	chr19.32369285_G	FALSE
0.0182679	0.000129094	-3.83647	chr16.13429462_A	chr19.32369285_G	FALSE
0.0461923	0.000397018	-3.5487	chr13.2299722_G	chr19.32369285_G	FALSE
0.0444831	0.000378871	-3.56108	chr16.15629462_G	chr19.32369285_G	FALSE
0.0168405	0.000117174	-3.86041	chr1.101841816_A	chr19.32369285_G	FALSE
0.049071	0.000427816	-3.52884	chr16.15873541_G	chr19.32369285_G	FALSE
0.0468107	0.000403553	-3.54436	chr4.60459435_G	chr19.50848731_G	FALSE
0.012874	8.53e-05	-3.93781	chr2.91806857_A	chr7.84757918_G	FALSE
0.0160837	0.000110942	3.87385	chr4.63937451_G	chr7.84757918_G	FALSE
0.0357701	0.000289662	-3.63146	chr12.5352435_A	chr18.30747508_C	FALSE
0.0219842	0.000160858	3.78164	chr12.35890313_G	chr18.30747508_C	FALSE
0.0481342	0.000417813	-3.53514	chr12.5480292_A	chr18.30747508_C	FALSE
0.0280187	0.000215376	-3.70779	chr13.51617528_A	chr18.30747508_C	FALSE
0.0280187	0.000215376	-3.70779	chr13.51669908_A	chr18.30747508_C	FALSE
0.0315544	0.000248612	3.671	chr4.50737483_C	chr9.27233732_G	FALSE
0.0350774	0.000282863	3.63763	chr4.50896631_A	chr9.27233732_G	FALSE
0.029243	0.000226777	3.6946	chr4.51176121_A	chr9.27233732_G	FALSE
0.0305139	0.000238697	3.68146	chr4.51121339_G	chr9.27233732_G	FALSE
0.0452506	0.000386971	3.55549	chr4.52090558_G	chr9.27233732_G	FALSE
0.0315544	0.000248612	3.671	chr4.50763669_A	chr9.27233732_G	FALSE
0.0315544	0.000248612	3.671	chr4.50751769_G	chr9.27233732_G	FALSE
0.00305411	1.6e-05	-4.32673	chr2.70023133_A	chr6.76169974_T	FALSE
0.039471	0.000326737	-3.60004	chr2.70033574_T	chr6.76169974_T	FALSE
0.0444181	0.000378194	3.56156	chr1.10909167_G	chr6.76169974_T	FALSE
0.00480032	2.69e-05	-4.20869	chr2.69949852_A	chr6.76169974_T	FALSE
0.0483835	0.000420482	3.53344	chr1.79321207_G	chr2.64944753_G	FALSE
0.0445618	0.000379694	3.56051	chr1.79283523_G	chr2.64944753_G	FALSE
0.0483835	0.000420482	3.53344	chr1.79303266_T	chr2.64944753_G	FALSE
0.00907727	5.66e-05	-4.03617	chr1.89621860_G	chr2.64944753_G	FALSE
0.0483835	0.000420482	3.53344	chr1.79123122_A	chr2.64944753_G	FALSE
0.0117394	7.65e-05	-3.9641	chr1.89644768_G	chr2.64944753_G	FALSE
0.0483835	0.000420482	3.53344	chr1.79192386_G	chr2.64944753_G	FALSE
0.0435547	0.000369214	3.56791	chr1.79100900_C	chr2.64944753_G	FALSE
0.042684	0.000360108	3.57449	chr1.79106204_G	chr2.64944753_G	FALSE
0.0293558	0.00022783	3.69341	chr1.55586418_C	chr9.64253808_G	FALSE
0.0403459	0.000335626	3.593	chr1.56549175_T	chr9.64253808_G	FALSE
0.031905	0.000251978	3.66753	chr1.55442985_G	chr9.64253808_G	FALSE
0.0293558	0.00022783	3.69341	chr1.55542985_G	chr9.64253808_G	FALSE
0.0378907	0.000310837	3.61308	chr1.56117139_G	chr9.64253808_G	FALSE
0.044483	0.00037887	3.56109	chr1.4150022_G	chr6.32557452_A	FALSE
0.0292742	0.000227072	3.69427	chr1.3897247_C	chr6.32557452_A	FALSE
0.0459129	0.000393966	3.55074	chr1.3725818_G	chr6.32557452_A	FALSE
0.0362158	0.000294116	3.62749	chr1.4149444_G	chr6.32557452_A	FALSE
0.0310671	0.000243991	3.67582	chr1.4089570_G	chr6.32557452_A	FALSE
0.0463277	0.00039844	3.54775	chr1.4018675_G	chr6.32557452_A	FALSE
0.0492913	0.000430161	-3.52738	chr1.67607765_G	chr9.39704281_T	FALSE
0.0492913	0.000430161	-3.52738	chr1.67643754_G	chr9.39704281_T	FALSE
0.0352036	0.000284085	3.63651	chr2.18228690_G	chr4.63108562_C	FALSE
0.0352036	0.000284085	3.63651	chr2.18567178_G	chr4.63108562_C	FALSE
0.0217179	0.000158576	3.78522	chr3.29019483_C	chr4.63108562_C	FALSE
0.0164996	0.000114331	3.86645	chr3.28909793_G	chr4.63108562_C	FALSE
0.0200579	0.000144183	3.80901	chr2.44918358_G	chr4.63108562_C	FALSE
0.0365291	0.000297241	3.62474	chr1.12292500_A	chr11.87264672_G	FALSE
0.013682	9.17e-05	3.92037	chr1.92616607_A	chr4.67389641_A	FALSE
0.0328796	0.000261359	3.6581	chr4.69164796_G	chr11.45319975_A	FALSE
0.0295314	0.000229483	3.69156	chr4.68558060_G	chr11.45319975_A	FALSE
0.0213544	0.00015539	-3.7903	chr9.68689046_A	chr11.45319975_A	FALSE
0.0305666	0.000239213	3.68091	chr4.68628787_C	chr11.45319975_A	FALSE
0.0190329	0.000135488	3.82448	chr4.68706716_G	chr11.45319975_A	FALSE
0.0200105	0.000143789	-3.80969	chr9.68773531_A	chr11.45319975_A	FALSE
0.0295314	0.000229483	3.69156	chr4.68603105_G	chr11.45319975_A	FALSE
0.0277891	0.000213251	3.71032	chr4.69083519_G	chr11.45319975_A	FALSE
0.0205143	0.000148124	-3.80228	chr3.20990457_G	chr10.79914998_G	FALSE
0.0232275	0.000171815	-3.76507	chr6.41104259_A	chr18.64261443_T	FALSE
0.0469289	0.000404812	3.54354	chr14.28254427_A	chr18.64261443_T	FALSE
0.0467285	0.00040271	3.54492	chr14.28616219_A	chr18.64261443_T	FALSE
0.029745	0.000231482	-3.68934	chr4.5534523_T	chr17.16050642_C	FALSE
0.0297508	0.000231535	-3.68928	chr4.5574617_A	chr17.16050642_C	FALSE
0.00457313	2.55e-05	-4.2215	chr9.68689046_A	chr10.79004719_G	FALSE
0.00728379	4.38e-05	-4.09655	chr9.68773531_A	chr10.79004719_G	FALSE
0.0387971	0.00031994	-3.60554	chr3.61357221_G	chr17.56261102_G	FALSE
0.0494369	0.000431737	-3.5264	chr12.5452435_A	chr17.56261102_G	FALSE
0.0397785	0.000329857	-3.59755	chr3.61611766_C	chr17.56261102_G	FALSE
0.0455266	0.000389899	-3.55349	chr3.61711766_G	chr17.56261102_G	FALSE
0.0122903	8.08e-05	3.95111	chr10.7022780_G	chr17.56261102_G	FALSE
0.0379988	0.000311935	-3.61216	chr3.61627004_T	chr17.56261102_G	FALSE
0.00669925	3.97e-05	-4.11941	chr2.87474353_G	chr9.72253808_C	FALSE
0.00669925	3.97e-05	-4.11941	chr2.87530721_G	chr9.72253808_C	FALSE
0.0250558	0.000188228	-3.74204	chr9.39385732_G	chr11.55143022_A	FALSE
0.00576185	3.33e-05	-4.15993	chr9.44951907_G	chr11.55143022_A	FALSE
0.0127067	8.4e-05	-3.94156	chr9.44773825_G	chr11.55143022_A	FALSE
0.0412591	0.000345084	3.58571	chr4.62697768_G	chr11.55143022_A	FALSE
0.0190356	0.000135513	3.82444	chr4.62947768_G	chr11.55143022_A	FALSE
0.0189412	0.000134716	3.8259	chr4.63108562_C	chr11.55143022_A	FALSE
0.0188085	0.000133592	-3.82798	chr9.44816713_G	chr11.55143022_A	FALSE
0.0171476	0.000119709	3.85513	chr4.63073087_T	chr11.55143022_A	FALSE
0.0111928	7.24e-05	3.97756	chr2.46544747_G	chr17.12476525_G	FALSE
0.0433112	0.000366673	3.56973	chr2.46587604_G	chr17.12476525_G	FALSE
0.0312867	0.000246067	3.67365	chr2.46639046_G	chr17.12476525_G	FALSE
0.0389623	0.000321637	3.60416	chr9.68773531_A	chr17.12476525_G	FALSE
0.0409558	0.000341979	3.58808	chr2.46584969_G	chr17.12476525_G	FALSE
0.018931	0.000134634	3.82605	chr10.45322208_G	chr17.12476525_G	FALSE
0.0124739	8.22e-05	3.94687	chr2.46578865_C	chr17.12476525_G	FALSE
0.011143	7.2e-05	3.97883	chr2.46478080_G	chr17.12476525_G	FALSE
0.0413831	0.000346367	3.58473	chr9.68689046_A	chr17.12476525_G	FALSE
0.0473041	0.00040885	3.5409	chr2.57053796_G	chr6.24627960_A	FALSE
0.0251977	0.000189529	3.74029	chr2.59072147_G	chr6.24627960_A	FALSE
0.0227488	0.000167553	3.7714	chr2.59166973_A	chr6.24627960_A	FALSE
0.04794	0.000415696	3.53649	chr2.57012256_A	chr6.24627960_A	FALSE
0.0227488	0.000167553	3.7714	chr2.58591962_C	chr6.24627960_A	FALSE
0.0494369	0.000431737	3.5264	chr2.59102267_G	chr6.24627960_A	FALSE
0.0192594	0.000137438	3.82093	chr2.58673837_G	chr6.24627960_A	FALSE
0.0110033	7.09e-05	-3.98242	chr3.40868234_C	chr8.32422688_C	FALSE
0.0334354	0.000266821	-3.65276	chr3.41364392_G	chr8.32422688_C	FALSE
0.0268885	0.00020498	-3.72039	chr3.41173689_G	chr8.32422688_C	FALSE
0.0494451	0.000431826	-3.52635	chr3.41013689_G	chr8.32422688_C	FALSE
0.0230642	0.000170368	-3.7672	chr3.40807039_G	chr8.32422688_C	FALSE
0.015259	0.00010428	-3.88903	chr3.40838265_A	chr8.32422688_C	FALSE
0.0423581	0.000356669	-3.57702	chr1.103341816_G	chr4.7631730_T	FALSE
0.00827853	5.08e-05	4.06154	chr1.25420215_A	chr4.7631730_T	FALSE
0.0390943	0.000322958	-3.60309	chr1.103441816_C	chr4.7631730_T	FALSE
0.0401222	0.000333395	3.59475	chr1.13048539_A	chr4.7631730_T	FALSE
0.00848154	5.23e-05	4.05488	chr1.25543372_T	chr4.7631730_T	FALSE
0.000408544	1.56e-06	4.81957	chr2.47317604_G	chr17.16847716_T	FALSE
0.0371661	0.0003036	3.61923	chr2.46584969_G	chr17.16847716_T	FALSE
0.000548277	2.19e-06	4.7502	chr2.47417604_T	chr17.16847716_T	FALSE
0.0284509	0.000219416	3.70304	chr2.46887604_G	chr17.16847716_T	FALSE
0.0471695	0.000407403	3.54184	chr2.46639046_G	chr17.16847716_T	FALSE
0.0329801	0.000262362	3.65711	chr7.56242218_G	chr11.65872046_A	FALSE
0.00713724	4.28e-05	-4.10213	chr1.68400723_G	chr11.65872046_A	FALSE
0.0291976	0.000226371	3.69506	chr7.55187759_A	chr11.65872046_A	FALSE
0.0261587	0.000198216	3.72893	chr7.56371759_A	chr11.65872046_A	FALSE
0.0265206	0.000201573	3.72466	chr7.55022218_A	chr11.65872046_A	FALSE
0.00795166	4.85e-05	-4.07259	chr1.68406562_G	chr11.65872046_A	FALSE
0.0192812	0.000137629	-3.82059	chr1.68709551_T	chr11.65872046_A	FALSE
0.0325779	0.000258492	3.66095	chr7.56298408_A	chr11.65872046_A	FALSE
0.00931666	5.84e-05	-4.02892	chr1.68495265_G	chr11.65872046_A	FALSE
0.0354628	0.000286635	-3.63419	chr8.63142910_G	chr11.65872046_A	FALSE
0.0409085	0.000341493	3.58846	chr7.54137967_G	chr11.65872046_A	FALSE
0.0470122	0.000405717	3.54294	chr7.54718884_A	chr11.65872046_A	FALSE
0.0334209	0.000266671	-3.6529	chr8.15268112_G	chr11.65872046_A	FALSE
0.0358281	0.000290261	3.63093	chr4.62697768_G	chr11.52996122_G	FALSE
0.0112662	7.29e-05	3.97571	chr4.63073087_T	chr11.52996122_G	FALSE
0.0127283	8.42e-05	3.94107	chr4.63108562_C	chr11.52996122_G	FALSE
0.0127934	8.47e-05	3.93961	chr4.62947768_G	chr11.52996122_G	FALSE
0.0477103	0.000413209	-3.53808	chr9.44951907_G	chr11.52996122_G	FALSE
0.0344723	0.000276923	3.64314	chr2.43666380_A	chr5.48037474_T	FALSE
0.015603	0.00010704	3.88264	chr2.43918358_G	chr5.48037474_T	FALSE
0.00678352	4.03e-05	4.11595	chr1.96950446_C	chr5.48037474_T	FALSE
0.00660159	3.9e-05	4.12334	chr1.97022790_C	chr5.48037474_T	FALSE
0.0415755	0.000348382	3.58321	chr1.94641607_G	chr5.48037474_T	FALSE
0.00987874	6.25e-05	4.01265	chr2.29292877_G	chr5.41656663_C	FALSE
0.00969604	6.11e-05	4.01782	chr2.29254514_T	chr5.41656663_C	FALSE
0.009911	6.27e-05	4.01174	chr2.29605029_C	chr5.41656663_C	FALSE
0.012484	8.23e-05	3.94662	chr2.29235833_G	chr5.41656663_C	FALSE
0.0169611	0.000118183	3.85829	chr2.29243201_G	chr5.41656663_C	FALSE
0.0110507	7.13e-05	3.98122	chr2.29321547_G	chr5.41656663_C	FALSE
0.0134634	9e-05	3.92501	chr2.28735833_G	chr5.41656663_C	FALSE
0.012484	8.23e-05	3.94662	chr2.29309274_G	chr5.41656663_C	FALSE
0.0102752	6.55e-05	4.00158	chr2.29628690_T	chr5.41656663_C	FALSE
0.0485905	0.000422718	-3.53203	chr2.107864313_G	chr5.41656663_C	FALSE
0.00980602	6.2e-05	4.0147	chr2.29667608_G	chr5.41656663_C	FALSE
0.0116671	7.6e-05	3.96584	chr2.28692976_C	chr5.41656663_C	FALSE
0.009911	6.27e-05	4.01174	chr2.29521547_G	chr5.41656663_C	FALSE
0.0159862	0.000110158	3.87559	chr2.28221547_C	chr5.41656663_C	FALSE
0.0177981	0.000125154	3.84415	chr2.29035833_G	chr5.41656663_C	FALSE
0.0150493	0.000102579	3.89306	chr2.29281655_G	chr5.41656663_C	FALSE
0.0484401	0.000421069	3.53307	chr1.12833320_G	chr2.52030872_C	FALSE
0.0372979	0.000304911	3.61811	chr10.39277477_A	chr11.38522944_G	FALSE
0.0248905	0.000186706	3.74409	chr10.39496580_A	chr11.38522944_G	FALSE
0.0227203	0.000167305	3.77177	chr10.39452326_G	chr11.38522944_G	FALSE
0.0149834	0.000102042	3.89434	chr12.27808957_G	chr19.39618021_G	FALSE
0.0182801	0.000129199	3.83627	chr12.27779227_G	chr19.39618021_G	FALSE
0.0376574	0.000308488	3.61506	chr12.27715774_G	chr19.39618021_G	FALSE
0.00482388	2.71e-05	4.20742	chr3.20609782_A	chr17.37511435_A	FALSE
0.00406344	2.22e-05	4.25248	chr3.20562604_A	chr17.37511435_A	FALSE
0.0484313	0.000420982	-3.53312	chr7.12512991_G	chr19.46466562_G	FALSE
0.0278557	0.000213866	-3.70958	chr11.71047663_G	chr19.46580847_A	FALSE
0.0368771	0.00030074	-3.6217	chr9.38928037_G	chr15.7476802_G	FALSE
0.0290958	0.000225433	-3.69612	chr9.38127312_G	chr15.7476802_G	FALSE
0.00145411	6.77e-06	-4.51412	chr3.73642361_A	chr5.32751698_G	FALSE
0.0362294	0.000294247	-3.62738	chr4.89676524_G	chr5.32751698_G	FALSE
0.047008	0.000405669	-3.54298	chr3.73970885_A	chr5.32751698_G	FALSE
0.0284641	0.000219535	-3.7029	chr9.80907336_A	chr10.428594_G	FALSE
0.0284641	0.000219535	-3.7029	chr9.80930867_G	chr10.428594_G	FALSE
0.00887247	5.51e-05	-4.04252	chr18.60841082_G	chr19.44762137_G	FALSE
0.00902659	5.62e-05	-4.03773	chr18.61336094_G	chr19.44762137_G	FALSE
0.0313492	0.000246647	-3.67304	chr13.59608169_A	chr19.44762137_G	FALSE
0.0411793	0.000344284	-3.58632	chr3.37239117_T	chr17.62781939_A	FALSE
0.0263945	0.000200423	-3.72611	chr3.37244215_G	chr17.62781939_A	FALSE
0.0178889	0.000125925	3.84263	chr14.33921970_T	chr17.62781939_A	FALSE
0.0387931	0.000319898	-3.60558	chr3.37151140_G	chr17.62781939_A	FALSE
0.0357105	0.000289081	3.63198	chr11.87184703_G	chr17.62781939_A	FALSE
0.0228326	0.000168302	3.77027	chr14.33704113_G	chr17.62781939_A	FALSE
0.0261993	0.000198596	3.72844	chr3.20102_G	chr17.62781939_A	FALSE
0.044279	0.000376727	3.56259	chr3.5644_G	chr17.62781939_A	FALSE
0.0188418	0.000133866	3.82747	chr14.33846970_A	chr17.62781939_A	FALSE
0.0299215	0.000233123	3.68753	chr3.30715_G	chr17.62781939_A	FALSE
0.0200119	0.0001438	3.80967	chr16.19666129_A	chr17.62903473_G	FALSE
0.0254591	0.000191899	3.73714	chr1.5601186_G	chr17.62903473_G	FALSE
0.0183683	0.00012994	3.83486	chr16.19754443_G	chr17.62903473_G	FALSE
0.0235215	0.000174427	3.76127	chr1.5563427_A	chr17.62903473_G	FALSE
0.0230822	0.00017053	3.76696	chr1.5622064_G	chr17.62903473_G	FALSE
0.0239277	0.000178019	3.75613	chr16.19549462_G	chr17.62903473_G	FALSE
0.0140368	9.45e-05	3.91305	chr16.19898689_G	chr17.62903473_G	FALSE
0.0183683	0.00012994	3.83486	chr16.19716812_A	chr17.62903473_G	FALSE
0.0286979	0.000221718	3.70037	chr1.5540705_G	chr17.62903473_G	FALSE
0.0082952	5.09e-05	4.06099	chr7.11153055_G	chr17.62903473_G	FALSE
0.0254591	0.000191899	3.73714	chr1.5611409_A	chr17.62903473_G	FALSE
0.023583	0.00017496	3.7605	chr16.19773976_C	chr17.62903473_G	FALSE
0.0254591	0.000191899	3.73714	chr1.5557208_G	chr17.62903473_G	FALSE
0.0230822	0.00017053	3.76696	chr1.5653440_A	chr17.62903473_G	FALSE
0.0178439	0.000125537	3.84339	chr16.19692552_G	chr17.62903473_G	FALSE
0.0159698	0.000110021	3.8759	chr16.19851055_T	chr17.62903473_G	FALSE
0.0150409	0.000102511	3.89322	chr4.11809321_A	chr12.38810789_A	FALSE
0.00468208	2.62e-05	4.21528	chr4.11503922_A	chr12.38810789_A	FALSE
0.00587154	3.41e-05	4.15489	chr4.11529726_A	chr12.38810789_A	FALSE
0.0241524	0.000180038	3.75328	chr1.92616607_A	chr4.68360838_C	FALSE
0.0446812	0.000380953	-3.55964	chr2.77965358_A	chr5.90809097_A	FALSE
0.0149255	0.000101583	3.89544	chr5.5042222_A	chr6.29745324_G	FALSE
0.0175847	0.000123362	3.84771	chr5.5326779_A	chr6.29745324_G	FALSE
0.033215	0.000264674	3.65485	chr5.24730573_A	chr13.45129317_G	FALSE
0.0276203	0.000211723	3.71215	chr5.24678132_A	chr13.45129317_G	FALSE
0.0351219	0.000283297	3.63723	chr5.24680170_C	chr13.45129317_G	FALSE
0.0242527	0.000180937	3.75203	chr5.24937378_A	chr13.45129317_G	FALSE
0.0280365	0.000215543	3.70759	chr5.24778132_A	chr13.45129317_G	FALSE
0.00816132	5e-05	-4.06542	chr1.117959070_G	chr13.24659981_C	FALSE
0.00785341	4.78e-05	-4.07598	chr1.117916221_T	chr13.24659981_C	FALSE
0.00757236	4.58e-05	-4.08591	chr1.117974941_G	chr13.24659981_C	FALSE
0.0288841	0.000223451	-3.69838	chr1.76065067_G	chr15.4760470_C	FALSE
0.0436403	0.000370114	-3.56726	chr4.7260486_G	chr15.18463016_A	FALSE
0.0427952	0.000361268	-3.57364	chr4.7417156_G	chr15.18463016_A	FALSE
0.0475219	0.000411168	3.5394	chr12.29304717_C	chr15.18463016_A	FALSE
0.0449474	0.000383757	-3.5577	chr11.18057654_C	chr15.16609683_A	FALSE
0.00304243	1.59e-05	4.3277	chr12.33556712_A	chr15.16609683_A	FALSE
0.0052772	3.01e-05	4.18358	chr12.34232128_A	chr15.16609683_A	FALSE
0.00323393	1.71e-05	4.31193	chr12.33401614_G	chr15.16609683_A	FALSE
0.00264394	1.35e-05	4.36379	chr12.33471247_A	chr15.16609683_A	FALSE
0.00297089	1.55e-05	4.33387	chr12.33677865_G	chr15.16609683_A	FALSE
0.00125569	5.71e-06	4.55032	chr12.33054518_G	chr15.16609683_A	FALSE
0.0480842	0.000417268	3.53548	chr2.66278371_G	chr15.10772739_C	FALSE
0.0480842	0.000417268	3.53548	chr2.66197104_G	chr15.10772739_C	FALSE
0.0424694	0.000357832	3.57616	chr2.66172124_G	chr15.10772739_C	FALSE
0.0306561	0.000240078	-3.67998	chr14.14355768_T	chr15.10772739_C	FALSE
0.0480842	0.000417268	3.53548	chr2.66186268_A	chr15.10772739_C	FALSE
0.0489663	0.000426698	3.52953	chr2.66238791_A	chr15.10772739_C	FALSE
0.0440598	0.000374461	3.56418	chr6.42435995_G	chr9.75438487_A	FALSE
0.0448727	0.000382987	3.55823	chr6.41476987_G	chr9.75438487_A	FALSE
0.0186124	0.000131954	3.83104	chr5.86020483_G	chr9.75438487_A	FALSE
0.0221802	0.000162581	3.77896	chr5.85821312_G	chr9.75438487_A	FALSE
0.036811	0.000300049	3.6223	chr6.41936395_G	chr9.75438487_A	FALSE
0.0485229	0.000421987	3.53249	chr6.41702121_C	chr9.75438487_A	FALSE
0.0389195	0.000321185	3.60453	chr6.41872808_C	chr9.75438487_A	FALSE
0.0221057	0.000161918	3.77999	chr5.85753816_G	chr9.75438487_A	FALSE
0.0471377	0.000407047	3.54208	chr6.41740623_G	chr9.75438487_A	FALSE
0.0361522	0.000293496	-3.62804	chr13.44156640_G	chr19.39176023_G	FALSE
0.0116556	7.59e-05	-3.96612	chr14.17423030_A	chr19.39176023_G	FALSE
0.00542296	3.1e-05	-4.17627	chr14.17256608_G	chr19.39176023_G	FALSE
0.00406757	2.22e-05	-4.25222	chr2.66422205_A	chr7.30332750_A	FALSE
0.0014023	6.49e-06	-4.52306	chr2.65659947_A	chr7.30332750_A	FALSE
0.0135116	9.04e-05	-3.92397	chr2.66767198_T	chr7.30332750_A	FALSE
0.0196595	0.000140789	-3.81494	chr2.41663230_G	chr7.30332750_A	FALSE
0.0128664	8.53e-05	-3.93798	chr2.66823652_G	chr7.30332750_A	FALSE
0.0010709	4.75e-06	-4.5894	chr2.65883977_G	chr7.30332750_A	FALSE
0.0128664	8.53e-05	-3.93798	chr2.66847203_G	chr7.30332750_A	FALSE
0.0055889	3.22e-05	-4.16815	chr2.66278371_G	chr7.30332750_A	FALSE
0.00559651	3.22e-05	-4.1678	chr2.66238791_A	chr7.30332750_A	FALSE
0.0055889	3.22e-05	-4.16815	chr2.66197104_G	chr7.30332750_A	FALSE
0.0055889	3.22e-05	-4.16815	chr2.66186268_A	chr7.30332750_A	FALSE
0.00109722	4.89e-06	-4.58349	chr2.65559947_A	chr7.30332750_A	FALSE
0.0055346	3.18e-05	-4.17079	chr2.66172124_G	chr7.30332750_A	FALSE
0.0038118	2.06e-05	-4.26911	chr2.66354247_A	chr7.30332750_A	FALSE
0.0172784	0.000120809	3.85287	chr7.44030328_G	chr8.51268978_A	FALSE
0.0202479	0.00014581	3.80621	chr5.4702222_G	chr8.45006469_C	FALSE
0.0324099	0.000256865	-3.66258	chr5.44645807_G	chr8.45006469_C	FALSE
0.0198996	0.000142845	3.81133	chr2.48767604_C	chr19.54019129_G	FALSE
0.0205151	0.000148133	3.80226	chr2.48617604_G	chr19.54019129_G	FALSE
0.0198996	0.000142845	3.81133	chr2.48936411_G	chr19.54019129_G	FALSE
0.0198996	0.000142845	3.81133	chr2.48861966_A	chr19.54019129_G	FALSE
0.0470812	0.000406447	-3.54247	chr1.13309029_G	chr4.66407822_G	FALSE
0.00270746	1.39e-05	-4.3578	chr18.55279505_G	chr19.54058557_G	FALSE
0.00350139	1.87e-05	-4.2913	chr11.14931000_G	chr19.54058557_G	FALSE
0.0286614	0.000221365	-3.70078	chr1.51088486_T	chr19.54058557_G	FALSE
0.0231044	0.000170729	-3.76667	chr18.54973594_G	chr19.54058557_G	FALSE
0.00142398	6.61e-06	-4.5193	chr16.45011849_G	chr19.54058557_G	FALSE
0.00418387	2.3e-05	-4.2449	chr18.55423181_G	chr19.54058557_G	FALSE
0.0154048	0.000105447	-3.88631	chr11.12258113_A	chr19.54058557_G	FALSE
0.00912953	5.7e-05	-4.0346	chr11.13408113_G	chr19.54058557_G	FALSE
0.00429451	2.37e-05	-4.23803	chr11.15162458_G	chr19.54058557_G	FALSE
0.00274484	1.41e-05	-4.35427	chr11.14922499_C	chr19.54058557_G	FALSE
0.0436844	0.000370599	-3.56692	chr1.43209240_G	chr19.54058557_G	FALSE
0.0477669	0.00041381	-3.5377	chr18.55603289_G	chr19.54058557_G	FALSE
0.0158327	0.000108906	-3.8784	chr18.55146808_G	chr19.54058557_G	FALSE
0.0392412	0.000324436	-3.60189	chr1.43118316_A	chr19.54058557_G	FALSE
0.0479112	0.000415408	-3.53667	chr18.55608259_G	chr19.54058557_G	FALSE
0.00225035	1.12e-05	-4.40491	chr16.45211849_G	chr19.54058557_G	FALSE
0.00168876	8.04e-06	-4.47695	chr18.55322613_G	chr19.54058557_G	FALSE
0.0039921	2.18e-05	-4.25705	chr18.55040077_G	chr19.54058557_G	FALSE
0.041424	0.000346807	-3.5844	chr1.43075907_G	chr19.54058557_G	FALSE
0.00432893	2.39e-05	-4.23596	chr18.55375276_G	chr19.54058557_G	FALSE
0.0132719	8.85e-05	-3.92913	chr18.55230142_G	chr19.54058557_G	FALSE
0.0164529	0.000113939	3.8673	chr7.84694099_G	chr16.52075779_G	FALSE
0.0145085	9.82e-05	3.9036	chr11.8249780_G	chr16.52075779_G	FALSE
0.0227551	0.000167613	3.77131	chr7.84757918_G	chr16.52075779_G	FALSE
0.0165848	0.000115039	3.86494	chr7.84800604_G	chr16.52075779_G	FALSE
0.00618118	3.62e-05	4.14107	chr7.85864099_G	chr16.52075779_G	FALSE
0.013694	9.18e-05	3.92013	chr11.8160152_A	chr16.52075779_G	FALSE
0.0128224	8.49e-05	3.93895	chr7.85114099_G	chr16.52075779_G	FALSE
0.0323883	0.000256661	3.66279	chr9.29397621_A	chr11.13861507_G	FALSE
0.0269198	0.000205273	3.72003	chr6.78616456_T	chr7.23476082_A	FALSE
0.0244512	0.000182721	3.74955	chr6.78437885_G	chr7.23476082_A	FALSE
0.0232795	0.000172271	3.76441	chr7.89496013_G	chr10.14914619_T	FALSE
0.0288092	0.000222744	3.69919	chr7.89649814_A	chr10.14914619_T	FALSE
0.0413878	0.000346424	3.58469	chr7.89502199_A	chr10.14914619_T	FALSE
0.00487663	2.74e-05	-4.20455	chr9.44816713_G	chr11.42392449_A	FALSE
0.0211919	0.000153974	-3.7926	chr3.67207647_G	chr11.42392449_A	FALSE
0.00473861	2.65e-05	-4.2121	chr9.44951907_G	chr11.42392449_A	FALSE
0.00328017	1.73e-05	-4.30831	chr9.44773825_G	chr11.42392449_A	FALSE
0.0376307	0.000308217	3.61529	chr3.61357221_G	chr11.33795966_A	FALSE
0.0373072	0.000304999	3.61803	chr9.60464568_C	chr11.33795966_A	FALSE
0.0489703	0.000426743	3.5295	chr3.60946010_G	chr11.33795966_A	FALSE
0.0373072	0.000304999	3.61803	chr9.60368583_G	chr11.33795966_A	FALSE
0.0238155	0.000177025	3.75754	chr3.61711766_G	chr11.33795966_A	FALSE
0.0336217	0.000268675	3.65097	chr3.61611766_C	chr11.33795966_A	FALSE
0.0349857	0.000281942	3.63848	chr3.61627004_T	chr11.33795966_A	FALSE
0.0229642	0.000169485	3.76851	chr4.66429198_A	chr5.4702222_G	FALSE
0.0229642	0.000169485	3.76851	chr4.66325788_G	chr5.4702222_G	FALSE
0.0265986	0.00020229	-3.72375	chr9.44951907_G	chr18.5759723_A	FALSE
0.0407176	0.000339507	3.58999	chr13.20283823_A	chr18.5759723_A	FALSE
0.0489279	0.000426273	-3.5298	chr1.67553538_T	chr4.86715123_G	FALSE
0.0354027	0.00028604	-3.63473	chr2.64300356_C	chr4.86715123_G	FALSE
0.018371	0.000129961	-3.83482	chr1.67519535_G	chr4.86715123_G	FALSE
0.0183668	0.000129928	-3.83488	chr1.67562060_A	chr4.86715123_G	FALSE
0.0269056	0.00020514	-3.7202	chr2.64297152_A	chr4.86715123_G	FALSE
0.0185361	0.000131323	-3.83223	chr2.64676614_G	chr4.86715123_G	FALSE
0.018371	0.000129961	-3.83482	chr1.67507765_G	chr4.86715123_G	FALSE
0.0254969	0.000192242	3.73669	chr3.61711766_G	chr11.33782166_A	FALSE
0.0395108	0.000327135	3.59972	chr9.60464568_C	chr11.33782166_A	FALSE
0.0395108	0.000327135	3.59972	chr9.60368583_G	chr11.33782166_A	FALSE
0.040103	0.0003332	3.59491	chr3.61357221_G	chr11.33782166_A	FALSE
0.0359316	0.000291281	3.63001	chr3.61611766_C	chr11.33782166_A	FALSE
0.0373077	0.000305005	3.61803	chr3.61627004_T	chr11.33782166_A	FALSE
0.0311319	0.000244597	-3.67519	chr1.55042985_C	chr7.29656510_C	FALSE
0.0453761	0.000388315	-3.55457	chr1.54709652_G	chr7.29656510_C	FALSE
0.00976867	6.17e-05	4.01576	chr14.36737646_C	chr18.10510473_A	FALSE
0.00330224	1.75e-05	-4.30654	chr2.46355145_G	chr18.10510473_A	FALSE
0.0417536	0.000350266	-3.58179	chr1.43118316_A	chr17.19367337_G	FALSE
0.0458867	0.000393705	3.55092	chr5.4702222_G	chr17.19367337_G	FALSE
0.0394347	0.00032637	-3.60033	chr1.43075907_G	chr17.19367337_G	FALSE
0.0328449	0.00026103	-3.65843	chr1.43309240_G	chr17.19367337_G	FALSE
0.0388187	0.000320152	-3.60537	chr3.67207647_G	chr17.19367337_G	FALSE
0.0451464	0.000385868	-3.55624	chr1.67507765_G	chr4.86844616_G	FALSE
0.0183262	0.000129586	-3.83553	chr2.64297152_A	chr4.86844616_G	FALSE
0.012445	8.2e-05	-3.94754	chr2.64676614_G	chr4.86844616_G	FALSE
0.0244319	0.000182547	-3.74979	chr2.64300356_C	chr4.86844616_G	FALSE
0.0451516	0.00038593	-3.5562	chr1.67562060_A	chr4.86844616_G	FALSE
0.0451464	0.000385868	-3.55624	chr1.67519535_G	chr4.86844616_G	FALSE
0.0200116	0.000143798	-3.80967	chr12.27774174_A	chr13.52789494_G	FALSE
0.0402069	0.000334222	3.5941	chr1.74138396_A	chr7.164448_A	FALSE
0.040013	0.000332231	3.59567	chr1.74050067_A	chr7.164448_A	FALSE
0.0419846	0.000352668	3.57999	chr1.74138404_G	chr7.164448_A	FALSE
0.0379928	0.000311873	-3.61222	chr1.51040907_G	chr7.164448_A	FALSE
0.0431494	0.000364988	3.57094	chr1.74490067_G	chr7.164448_A	FALSE
0.0193021	0.000137799	3.82028	chr2.42153008_T	chr16.63292752_G	FALSE
0.0487188	0.000424077	3.53117	chr4.934611_G	chr16.63292752_G	FALSE
0.0291773	0.00022618	3.69527	chr1.56751564_G	chr16.63292752_G	FALSE
0.0435252	0.000368915	3.56812	chr1.56653972_G	chr16.63292752_G	FALSE
0.045527	0.000389907	-3.55349	chr7.88978385_A	chr16.63292752_G	FALSE
0.023625	0.000175329	3.75997	chr2.42101691_A	chr16.63292752_G	FALSE
0.0338058	0.000270481	3.64923	chr1.57028456_A	chr16.63292752_G	FALSE
0.0320022	0.000252916	3.66658	chr1.56429072_A	chr16.63292752_G	FALSE
0.0193021	0.000137799	3.82028	chr2.42119632_G	chr16.63292752_G	FALSE
0.0150765	0.000102797	3.89254	chr1.65918247_G	chr11.17253366_G	FALSE
0.0177594	0.000124827	3.84479	chr1.65975834_C	chr11.17253366_G	FALSE
0.0164539	0.000113948	3.86728	chr1.65844401_G	chr11.17253366_G	FALSE
0.0480696	0.000417108	3.53559	chr1.57755229_G	chr11.17253366_G	FALSE
0.0429777	0.000363198	3.57224	chr1.57638699_G	chr11.17253366_G	FALSE
0.0118171	7.71e-05	3.96222	chr1.65650881_A	chr11.17253366_G	FALSE
0.0131001	8.71e-05	3.93287	chr1.65705714_G	chr11.17253366_G	FALSE
0.0163646	0.000113211	3.86887	chr1.65988163_A	chr11.17253366_G	FALSE
0.012214	8.02e-05	3.95288	chr1.65770604_A	chr11.17253366_G	FALSE
0.017518	0.000122805	3.84883	chr1.65829617_G	chr11.17253366_G	FALSE
0.0150765	0.000102797	3.89254	chr1.65829610_G	chr11.17253366_G	FALSE
0.0463666	0.000398856	3.54747	chr1.57882051_G	chr11.17253366_G	FALSE
0.0480696	0.000417108	3.53559	chr1.57652483_G	chr11.17253366_G	FALSE
0.018628	0.000132083	3.8308	chr1.65828909_A	chr11.17253366_G	FALSE
0.0202661	0.000145965	3.80594	chr1.65879243_G	chr11.17253366_G	FALSE
0.0121461	7.97e-05	3.95444	chr1.65710190_G	chr11.17253366_G	FALSE
0.0297402	0.000231427	-3.6894	chr1.112547173_G	chr5.72630495_C	FALSE
0.0209071	0.000151495	3.79666	chr3.12132289_A	chr5.72630495_C	FALSE
0.0297676	0.000231702	-3.68909	chr1.112502430_G	chr5.72630495_C	FALSE
0.0306147	0.00023969	3.6804	chr3.11876734_A	chr5.72630495_C	FALSE
0.0306147	0.00023969	3.6804	chr3.11877981_A	chr5.72630495_C	FALSE
0.0232873	0.000172335	-3.76431	chr1.112480507_G	chr5.72630495_C	FALSE
0.0119876	7.84e-05	-3.95816	chr3.67356806_A	chr17.8466701_A	FALSE
0.0322599	0.000255427	-3.66403	chr3.66590139_G	chr17.8466701_A	FALSE
0.019029	0.000135452	-3.82455	chr9.44951907_G	chr17.8466701_A	FALSE
0.0392664	0.000324697	-3.60168	chr3.29794569_G	chr17.8732441_A	FALSE
0.0257084	0.000194118	-3.73423	chr3.66590139_G	chr17.8732441_A	FALSE
0.04051	0.000337343	-3.59166	chr3.29793577_G	chr17.8732441_A	FALSE
0.0343312	0.00027556	-3.64442	chr9.44951907_G	chr17.8732441_A	FALSE
0.00928599	5.81e-05	-4.02983	chr3.67356806_A	chr17.8732441_A	FALSE
0.00156909	7.39e-06	4.49523	chr9.52546727_G	chr11.6027561_G	FALSE
0.0436515	0.000370238	3.56717	chr9.44591404_G	chr11.7208827_G	FALSE
0.0399573	0.00033164	3.59614	chr9.44713434_C	chr11.7208827_G	FALSE
0.0462803	0.000397934	-3.54809	chr4.49734482_G	chr11.7208827_G	FALSE
0.0406057	0.000338339	3.59089	chr9.44173825_C	chr11.7208827_G	FALSE
0.0406058	0.000338343	3.59089	chr5.5326779_A	chr10.82281665_A	FALSE
0.00954836	6.01e-05	4.0221	chr7.11153055_G	chr10.82281665_A	FALSE
0.0444337	0.000378362	-3.56144	chr7.52857583_A	chr12.64759458_A	FALSE
0.0301292	0.00023507	-3.68539	chr7.52880789_A	chr12.64759458_A	FALSE
0.0474388	0.000410287	-3.53997	chr3.42960114_A	chr12.64759458_A	FALSE
0.0364621	0.000296572	-3.62533	chr3.42894059_A	chr12.64759458_A	FALSE
0.04066	0.00033891	-3.59045	chr7.52818289_G	chr12.64759458_A	FALSE
0.0403878	0.000336077	-3.59265	chr3.30715_G	chr8.75900788_G	FALSE
0.0267981	0.000204117	-3.72147	chr3.20102_G	chr8.75900788_G	FALSE
0.0281615	0.000216728	-3.70619	chr3.5644_G	chr8.75900788_G	FALSE
0.0444086	0.000378093	3.56163	chr6.7260182_G	chr11.35375499_G	FALSE
0.0376242	0.000308148	3.61535	chr6.7176386_A	chr11.35375499_G	FALSE
0.0445787	0.000379872	3.56039	chr6.7151701_T	chr11.35375499_G	FALSE
0.0352641	0.000284672	3.63598	chr6.7190339_G	chr11.35375499_G	FALSE
0.040769	0.000340074	3.58955	chr6.7161480_A	chr11.35375499_G	FALSE
0.00702746	4.2e-05	4.10634	chr2.88774353_G	chr11.35375499_G	FALSE
0.0293124	0.000227418	3.69388	chr6.7196956_G	chr11.35375499_G	FALSE
0.0472801	0.000408601	-3.54106	chr15.54189410_G	chr18.37585697_A	FALSE
0.0317546	0.000250523	-3.66902	chr15.6957485_G	chr18.37585697_A	FALSE
0.0317546	0.000250523	-3.66902	chr15.6975839_A	chr18.37585697_A	FALSE
0.0290854	0.000225341	-3.69623	chr15.7260562_A	chr18.37585697_A	FALSE
0.0317546	0.000250523	-3.66902	chr15.6952394_A	chr18.37585697_A	FALSE
0.0203865	0.000146995	3.80419	chr7.11153055_G	chr18.37585697_A	FALSE
0.0190476	0.000135613	3.82425	chr1.26048593_T	chr4.49577483_G	FALSE
0.0173522	0.000121428	3.85161	chr1.26171417_A	chr4.49577483_G	FALSE
0.0337327	0.000269774	3.64991	chr1.26304076_A	chr4.49577483_G	FALSE
0.0488954	0.000425927	-3.53001	chr6.42635573_A	chr18.21138547_A	FALSE
0.0376111	0.000308017	3.61546	chr9.64753808_A	chr18.21138547_A	FALSE
0.0369142	0.000301112	3.62137	chr3.53693854_G	chr11.34542166_G	FALSE
0.0474248	0.000410138	-3.54007	chr1.4658080_T	chr11.34542166_G	FALSE
0.0369142	0.000301112	3.62137	chr3.53619936_G	chr11.34542166_G	FALSE
0.0296149	0.000230271	-3.69068	chr1.67569287_G	chr19.0_G	FALSE
0.0121497	7.97e-05	3.95435	chr18.12601431_G	chr19.0_G	FALSE
0.0116553	7.59e-05	3.96613	chr18.11935473_G	chr19.0_G	FALSE
0.0248617	0.000186456	-3.74443	chr13.67503169_G	chr19.0_G	FALSE
0.0155297	0.00010644	-3.88401	chr4.88966392_G	chr7.0_G	FALSE
0.0395029	0.000327055	3.59978	chr1.79998438_A	chr7.0_G	FALSE
0.0462747	0.000397875	3.54812	chr1.79996949_A	chr7.0_G	FALSE
0.0250399	0.00018808	3.74224	chr1.79684187_G	chr7.0_G	FALSE
0.00684339	4.07e-05	-4.11351	chr4.90105096_G	chr7.0_G	FALSE
0.0147544	0.000100204	-3.89878	chr4.89025370_G	chr7.0_G	FALSE
0.00826784	5.08e-05	-4.06188	chr1.74565067_G	chr3.4558616_G	FALSE
0.0368705	0.000300675	-3.62175	chr1.13048539_A	chr3.4558616_G	FALSE
0.0134661	9e-05	-3.92495	chr1.74150067_G	chr3.4558616_G	FALSE
0.0211959	0.000154009	-3.79254	chr1.116868381_G	chr7.105716_A	FALSE
0.0278238	0.000213576	-3.70993	chr1.116716221_G	chr7.105716_A	FALSE
0.0451459	0.000385863	-3.55625	chr4.7927708_G	chr7.69035947_A	FALSE
0.0478217	0.000414399	-3.53732	chr2.67852432_G	chr7.69035947_A	FALSE
0.0312242	0.000245469	-3.67427	chr2.67949852_G	chr7.69035947_A	FALSE
0.0309199	0.000242572	-3.67732	chr2.67935476_G	chr7.69035947_A	FALSE
0.0279076	0.000214364	3.70899	chr5.61037511_G	chr7.69035947_A	FALSE
0.0341606	0.000273895	3.64599	chr3.75554028_G	chr4.68706716_G	FALSE
0.0341606	0.000273895	3.64599	chr3.75611648_G	chr4.68706716_G	FALSE
0.0172456	0.000120535	-3.85343	chr4.65044594_C	chr12.8664419_C	FALSE
0.0459276	0.000394156	-3.55061	chr10.12607670_G	chr12.8664419_C	FALSE
0.0400626	0.000332764	-3.59525	chr10.14939237_G	chr12.8664419_C	FALSE
0.0302434	0.000236149	-3.68422	chr10.11092906_G	chr12.8664419_C	FALSE
0.0240838	0.000179433	-3.75414	chr10.12904316_G	chr12.8664419_C	FALSE
0.036222	0.000294181	-3.62744	chr10.14914619_T	chr12.8664419_C	FALSE
0.0191684	0.000136659	-3.82235	chr10.13174316_G	chr12.8664419_C	FALSE
0.0200284	0.000143938	-3.80943	chr4.65244594_G	chr12.8664419_C	FALSE
0.034417	0.000276384	-3.64364	chr10.13079527_G	chr12.8664419_C	FALSE
0.0459276	0.000394156	-3.55061	chr10.12524316_G	chr12.8664419_C	FALSE
0.0190717	0.00013583	-3.82386	chr4.65262704_G	chr12.8664419_C	FALSE
0.0151154	0.000103122	-3.89177	chr10.13374316_G	chr12.8664419_C	FALSE
0.0191684	0.000136659	-3.82235	chr10.13274316_G	chr12.8664419_C	FALSE
0.0341218	0.000273523	-3.64634	chr10.14963017_C	chr12.8664419_C	FALSE
0.0457195	0.000391957	-3.5521	chr10.14891589_G	chr12.8664419_C	FALSE
0.0174851	0.000122526	-3.84939	chr4.65526873_G	chr12.8664419_C	FALSE
0.0180512	0.000127295	-3.83995	chr10.13214316_G	chr12.8664419_C	FALSE
0.0141917	9.57e-05	-3.9099	chr4.65494594_G	chr12.8664419_C	FALSE
0.0424311	0.000357413	-3.57647	chr10.12714316_G	chr12.8664419_C	FALSE
0.0211528	0.000153629	-3.79316	chr10.13004316_G	chr12.8664419_C	FALSE
0.0499184	0.000436896	3.52323	chr1.79504655_A	chr2.53005103_G	FALSE
0.0236393	0.000175459	-3.75979	chr3.66590139_G	chr17.8982781_G	FALSE
0.0465229	0.000400512	-3.54637	chr3.29794202_G	chr17.8982781_G	FALSE
0.0362192	0.000294154	-3.62746	chr3.29793577_G	chr17.8982781_G	FALSE
0.0310746	0.000244056	-3.67576	chr9.44951907_G	chr17.8982781_G	FALSE
0.0351026	0.000283106	-3.63741	chr3.29794569_G	chr17.8982781_G	FALSE
0.0470609	0.000406235	-3.54261	chr3.29792182_G	chr17.8982781_G	FALSE
0.00845952	5.21e-05	-4.05558	chr3.67356806_A	chr17.8982781_G	FALSE
0.0336236	0.000268694	-3.65095	chr6.37720926_G	chr13.30985111_G	FALSE
0.0275849	0.000211389	-3.71255	chr12.5452435_A	chr13.30985111_G	FALSE
0.0468427	0.000403897	-3.54414	chr10.78793570_A	chr13.30985111_G	FALSE
0.0468427	0.000403897	-3.54414	chr10.78816537_G	chr13.30985111_G	FALSE
0.0153656	0.000105139	-3.88703	chr6.40326787_G	chr13.30985111_G	FALSE
0.0143388	9.69e-05	-3.90694	chr9.35059196_G	chr17.42961609_G	FALSE
0.0329162	0.000261717	-3.65775	chr16.41077566_G	chr17.42961609_G	FALSE
0.00846205	5.22e-05	-4.0555	chr10.20676861_A	chr17.42961609_G	FALSE
0.0126389	8.35e-05	-3.94307	chr9.41001427_G	chr17.42961609_G	FALSE
0.0460386	0.000395356	-3.54981	chr9.38928037_G	chr17.42961609_G	FALSE
0.00179318	8.62e-06	-4.46198	chr8.4391648_C	chr17.42961609_G	FALSE
0.0432921	0.000366474	-3.56987	chr10.8015476_A	chr17.42961609_G	FALSE
0.00630411	3.7e-05	-4.1358	chr10.20489684_G	chr17.42961609_G	FALSE
0.0261497	0.00019813	-3.72903	chr16.40902566_C	chr17.42961609_G	FALSE
0.0354105	0.000286114	-3.63467	chr16.40994233_G	chr17.42961609_G	FALSE
0.0385985	0.00031793	-3.60719	chr4.88966392_G	chr17.42961609_G	FALSE
0.0485787	0.000422595	-3.53211	chr10.8012283_C	chr17.42961609_G	FALSE
0.00974073	6.15e-05	-4.01655	chr9.40659570_G	chr17.42961609_G	FALSE
0.0230788	0.000170501	-3.76701	chr4.90105096_G	chr17.42961609_G	FALSE
0.0261497	0.00019813	-3.72903	chr16.40953309_G	chr17.42961609_G	FALSE
0.0369702	0.00030165	-3.62091	chr9.38127312_G	chr17.42961609_G	FALSE
0.0126389	8.35e-05	-3.94307	chr9.40565253_G	chr17.42961609_G	FALSE
0.0289888	0.000224423	-3.69727	chr16.40932777_C	chr17.42961609_G	FALSE
0.0086104	5.32e-05	-4.05077	chr9.34028656_G	chr17.42961609_G	FALSE
0.0365618	0.000297562	-3.62446	chr16.41020411_G	chr17.42961609_G	FALSE
0.017918	0.000126167	-3.84215	chr15.42132365_A	chr17.42961609_G	FALSE
0.0126389	8.35e-05	-3.94307	chr9.41132924_G	chr17.42961609_G	FALSE
0.0126685	8.37e-05	-3.94241	chr9.34341012_G	chr17.42961609_G	FALSE
0.019997	0.000143668	-3.8099	chr4.78330038_A	chr17.42961609_G	FALSE
0.0057783	3.34e-05	-4.15917	chr9.33946518_G	chr17.42961609_G	FALSE
0.0334606	0.000267088	-3.6525	chr4.89025370_G	chr17.42961609_G	FALSE
0.00446147	2.48e-05	-4.22798	chr8.4361229_G	chr17.42961609_G	FALSE
0.0364824	0.000296786	-3.62514	chr13.50469878_A	chr17.42961609_G	FALSE
0.00526212	3e-05	-4.18433	chr8.4941648_A	chr17.42961609_G	FALSE
0.0267328	0.000203521	-3.72221	chr9.42218778_G	chr17.42961609_G	FALSE
0.0086104	5.32e-05	-4.05077	chr9.33984848_G	chr17.42961609_G	FALSE
0.0261497	0.00019813	-3.72903	chr16.40970847_C	chr17.42961609_G	FALSE
0.0316123	0.000249161	-3.67043	chr7.29922007_G	chr17.42961609_G	FALSE
0.00732033	4.4e-05	-4.09518	chr10.20419049_G	chr17.42961609_G	FALSE
0.0320081	0.00025297	-3.66652	chr16.41127787_C	chr17.42961609_G	FALSE
0.0221174	0.000162024	-3.77983	chr2.20500119_G	chr17.42961609_G	FALSE
0.00528331	3.01e-05	-4.18327	chr10.20571404_A	chr17.42961609_G	FALSE
0.0142605	9.63e-05	-3.90852	chr3.40868234_C	chr8.32158630_C	FALSE
0.0496528	0.000434071	-3.52497	chr3.41364392_G	chr8.32158630_C	FALSE
0.0384125	0.000316085	-3.60871	chr2.61861614_A	chr8.32158630_C	FALSE
0.034039	0.000272731	3.64709	chr7.11153055_G	chr8.32158630_C	FALSE
0.0402076	0.000334233	-3.59409	chr3.41173689_G	chr8.32158630_C	FALSE
0.0293809	0.000228065	-3.69315	chr3.40807039_G	chr8.32158630_C	FALSE
0.0196389	0.000140615	-3.81525	chr3.40838265_A	chr8.32158630_C	FALSE
0.0387025	0.000318977	-3.60633	chr1.67907973_G	chr11.4303014_G	FALSE
0.0180804	0.000127539	-3.83948	chr1.60804670_A	chr11.4303014_G	FALSE
0.0177595	0.00012483	-3.84479	chr1.60704670_G	chr11.4303014_G	FALSE
0.0177595	0.00012483	-3.84479	chr1.60738460_G	chr11.4303014_G	FALSE
0.0197928	0.000141932	-3.81293	chr1.60778777_A	chr11.4303014_G	FALSE
0.0177595	0.00012483	-3.84479	chr1.60771254_A	chr11.4303014_G	FALSE
0.0221728	0.000162516	-3.77906	chr1.60718715_G	chr11.4303014_G	FALSE
0.0180804	0.000127539	-3.83948	chr1.63422833_A	chr11.4303014_G	FALSE
0.0420288	0.000353159	-3.57962	chr9.33984848_G	chr14.15744080_G	FALSE
0.0250737	0.00018839	-3.74182	chr9.33946518_G	chr14.15744080_G	FALSE
0.0194594	0.00013911	-3.81792	chr9.34341012_G	chr14.15744080_G	FALSE
0.0147079	9.98e-05	-3.89969	chr3.29796181_G	chr14.15744080_G	FALSE
0.0234964	0.0001742	-3.7616	chr9.35059196_G	chr14.15744080_G	FALSE
0.0420288	0.000353159	-3.57962	chr9.34028656_G	chr14.15744080_G	FALSE
0.0179645	0.000126571	-3.84136	chr9.45365492_C	chr13.60700239_A	FALSE
0.0484828	0.000421547	-3.53277	chr9.45634723_G	chr13.60700239_A	FALSE
0.0172514	0.000120585	-3.85333	chr9.45443572_G	chr13.60700239_A	FALSE
0.0177432	0.000124691	-3.84506	chr9.46403954_G	chr13.60700239_A	FALSE
0.00853004	5.26e-05	-4.05332	chr9.44951907_G	chr13.60700239_A	FALSE
0.019607	0.000140347	3.81572	chr7.11153055_G	chr8.18032397_A	FALSE
0.0329546	0.000262106	3.65737	chr7.11153055_G	chr8.16551067_G	FALSE
0.0496123	0.000433619	3.52524	chr5.5326779_A	chr6.35834722_A	FALSE
0.0476462	0.000412521	-3.53853	chr3.19502289_G	chr6.35834722_A	FALSE
0.043068	0.000364106	3.57158	chr5.5042222_A	chr6.35834722_A	FALSE
0.0327832	0.000260444	-3.65901	chr12.5452435_A	chr13.29864029_A	FALSE
0.0461846	0.000396932	-3.54875	chr6.40326787_G	chr13.29864029_A	FALSE
0.00666688	3.95e-05	-4.12069	chr18.61336094_G	chr19.44758553_A	FALSE
0.0243239	0.000181576	-3.75114	chr13.59608169_A	chr19.44758553_A	FALSE
0.00654542	3.86e-05	-4.12564	chr18.60841082_G	chr19.44758553_A	FALSE
0.0494652	0.000432053	-3.52621	chr8.33065673_G	chr10.3581440_G	FALSE
0.0494652	0.000432053	-3.52621	chr8.33076903_C	chr10.3581440_G	FALSE
0.0492995	0.000430255	-3.52732	chr8.33058455_C	chr10.3581440_G	FALSE
0.0494652	0.000432053	-3.52621	chr8.33186605_T	chr10.3581440_G	FALSE
0.0257954	0.000194905	-3.7332	chr3.65856806_A	chr13.42843309_G	FALSE
0.0231887	0.000171465	-3.76559	chr3.65806806_G	chr13.42843309_G	FALSE
0.0440804	0.000374671	3.56403	chr10.10513421_C	chr13.44756640_G	FALSE
0.0414533	0.000347091	3.58418	chr10.10257283_G	chr13.44756640_G	FALSE
0.0391919	0.000323938	3.60229	chr10.11211925_C	chr13.44756640_G	FALSE
0.0134075	8.95e-05	3.92619	chr10.11415983_G	chr13.44756640_G	FALSE
0.0343163	0.000275426	3.64454	chr10.11225543_C	chr13.44756640_G	FALSE
0.0264889	0.000201287	3.72502	chr1.81815050_A	chr6.23543781_G	FALSE
0.0220274	0.000161231	3.78106	chr1.81518243_A	chr6.23543781_G	FALSE
0.0499437	0.000437177	3.52306	chr6.45986341_A	chr12.28570103_G	FALSE
0.0213596	0.000155434	-3.79023	chr1.117916221_T	chr12.28570103_G	FALSE
0.0213332	0.0001552	-3.79061	chr2.96421852_G	chr12.28570103_G	FALSE
0.02072	0.000149891	-3.79932	chr1.117974941_G	chr12.28570103_G	FALSE
0.0250641	0.000188307	3.74193	chr6.46033628_A	chr12.28570103_G	FALSE
0.0222145	0.00016288	-3.7785	chr1.117959070_G	chr12.28570103_G	FALSE
0.0268748	0.000204848	3.72056	chr1.5653440_A	chr3.3937365_G	FALSE
0.0297805	0.000231826	3.68896	chr1.5611409_A	chr3.3937365_G	FALSE
0.0272042	0.000207852	3.71685	chr1.5540705_G	chr3.3937365_G	FALSE
0.0297805	0.000231826	3.68896	chr1.5601186_G	chr3.3937365_G	FALSE
0.0268748	0.000204848	3.72056	chr1.5622064_G	chr3.3937365_G	FALSE
0.0297805	0.000231826	3.68896	chr1.5557208_G	chr3.3937365_G	FALSE
0.0316903	0.000249907	3.66966	chr1.5563427_A	chr3.3937365_G	FALSE
0.046097	0.000395991	-3.54938	chr3.35925523_C	chr19.49194181_G	FALSE
0.0460766	0.000395757	3.54954	chr2.18567178_G	chr19.49194181_G	FALSE
0.0404577	0.000336811	-3.59208	chr3.35917581_G	chr19.49194181_G	FALSE
0.046097	0.000395991	-3.54938	chr3.35932964_G	chr19.49194181_G	FALSE
0.0460766	0.000395757	3.54954	chr2.18228690_G	chr19.49194181_G	FALSE
0.0469289	0.000404812	3.54354	chr14.28254427_A	chr18.64222368_A	FALSE
0.0467285	0.00040271	3.54492	chr14.28616219_A	chr18.64222368_A	FALSE
0.0232275	0.000171815	-3.76507	chr6.41104259_A	chr18.64222368_A	FALSE
0.0422008	0.000354988	3.57826	chr5.71645671_C	chr6.49943628_G	FALSE
0.00677373	4.02e-05	4.11635	chr3.86916765_G	chr6.49943628_G	FALSE
0.00629244	3.69e-05	4.13629	chr3.87303324_G	chr6.49943628_G	FALSE
0.0373661	0.000305584	-3.61753	chr2.46544747_G	chr15.14077688_A	FALSE
0.0360705	0.000292684	-3.62876	chr2.46578865_C	chr15.14077688_A	FALSE
0.0309279	0.000242644	-3.67725	chr2.46478080_G	chr15.14077688_A	FALSE
0.0400158	0.000332257	3.59565	chr4.71686957_G	chr15.14077688_A	FALSE
0.0285176	0.000220037	3.70232	chr1.67562060_A	chr3.21288169_C	FALSE
0.028633	0.000221093	3.70109	chr1.67519535_G	chr3.21288169_C	FALSE
0.028633	0.000221093	3.70109	chr1.67507765_G	chr3.21288169_C	FALSE
0.00175045	8.38e-06	4.46804	chr17.56534107_A	chr18.63088606_A	FALSE
0.0435815	0.000369487	3.56771	chr6.23566266_G	chr18.63088606_A	FALSE
0.0470975	0.000406623	3.54235	chr6.23735103_C	chr18.63088606_A	FALSE
0.000934624	4.06e-06	4.62244	chr17.56529477_A	chr18.63088606_A	FALSE
0.0435815	0.000369487	3.56771	chr6.23526253_C	chr18.63088606_A	FALSE
0.0433224	0.000366803	3.56963	chr6.24099389_A	chr18.63088606_A	FALSE
0.0280906	0.000216031	3.70701	chr6.23785103_G	chr18.63088606_A	FALSE
0.0295969	0.000230109	3.69086	chr17.62903473_G	chr18.63088606_A	FALSE
0.000903869	3.91e-06	4.63054	chr17.56530328_G	chr18.63088606_A	FALSE
0.0490389	0.000427473	3.52905	chr6.23663675_G	chr18.63088606_A	FALSE
0.0435815	0.000369487	3.56771	chr6.23543781_G	chr18.63088606_A	FALSE
0.0425435	0.000358628	3.57558	chr6.23493512_A	chr18.63088606_A	FALSE
0.0393837	0.000325866	3.60074	chr5.84314829_G	chr18.63088606_A	FALSE
0.0306112	0.000239649	3.68044	chr17.62856939_A	chr18.63088606_A	FALSE
0.00245278	1.24e-05	4.38306	chr17.57346701_C	chr18.63088606_A	FALSE
0.00142083	6.59e-06	4.51984	chr17.56694478_G	chr18.63088606_A	FALSE
0.0499895	0.000437699	3.52274	chr17.62983353_A	chr18.63088606_A	FALSE
0.0243181	0.000181527	3.7512	chr17.62910932_G	chr18.63088606_A	FALSE
0.0256058	0.00019321	3.73542	chr7.16287216_A	chr8.8621886_A	FALSE
0.0426287	0.000359527	3.57492	chr7.1520000_G	chr8.8621886_A	FALSE
0.0268095	0.000204217	3.72134	chr7.16287216_A	chr8.8631326_C	FALSE
0.0444955	0.000379001	3.56099	chr7.1520000_G	chr8.8631326_C	FALSE
0.0227995	0.000168002	-3.77072	chr5.35805237_G	chr8.46329351_A	FALSE
0.0475318	0.000411277	-3.53933	chr1.117974941_G	chr8.46329351_A	FALSE
0.0486814	0.000423678	-3.53142	chr1.117916221_T	chr8.46329351_A	FALSE
0.0247261	0.000185191	-3.74615	chr6.41104259_A	chr18.63973517_G	FALSE
0.0434289	0.000367914	3.56884	chr14.28616219_A	chr18.63973517_G	FALSE
0.0437654	0.000371418	3.56633	chr14.28254427_A	chr18.63973517_G	FALSE
0.0469293	0.000404819	3.54353	chr14.28616017_G	chr18.63973517_G	FALSE
0.0492559	0.000429781	3.52761	chr14.28187446_A	chr18.63973517_G	FALSE
0.0276755	0.000212234	-3.71154	chr3.13492289_A	chr13.1525877_A	FALSE
0.00751742	4.54e-05	-4.08789	chr9.72253808_C	chr10.61269615_G	FALSE
0.0262994	0.000199529	3.72725	chr3.66356806_C	chr5.100286753_G	FALSE
0.0411597	0.000344088	3.58647	chr3.66690139_A	chr5.100286753_G	FALSE
0.00421966	2.32e-05	4.24267	chr3.67690139_A	chr5.100286753_G	FALSE
0.0332947	0.000265438	3.6541	chr3.66490139_G	chr5.100286753_G	FALSE
0.0376209	0.000308117	-3.61538	chr8.34283362_A	chr17.18347716_G	FALSE
0.030171	0.000235462	-3.68497	chr3.59771430_A	chr17.18347716_G	FALSE
0.00876501	5.43e-05	-4.0459	chr3.19799886_A	chr17.18347716_G	FALSE
0.0465383	0.000400677	-3.54626	chr3.59865554_A	chr17.18347716_G	FALSE
0.00880442	5.46e-05	-4.04467	chr3.19751892_T	chr17.18347716_G	FALSE
0.0414363	0.000346927	-3.58431	chr3.59665554_G	chr17.18347716_G	FALSE
0.0419597	0.000352406	-3.58019	chr8.33968263_G	chr17.18347716_G	FALSE
0.0458733	0.00039355	-3.55102	chr3.59677486_G	chr17.18347716_G	FALSE
0.0419958	0.000352772	3.57991	chr6.46033628_A	chr13.52186339_A	FALSE
0.00523076	2.98e-05	-4.18596	chr12.27774174_A	chr13.52186339_A	FALSE
0.0470239	0.000405832	3.54287	chr1.79504655_A	chr2.52849598_A	FALSE
0.00806946	4.93e-05	-4.06854	chr14.39651931_C	chr17.19192554_G	FALSE
0.00806946	4.93e-05	-4.06854	chr14.39717566_T	chr17.19192554_G	FALSE
0.0346703	0.00027886	3.64133	chr2.47417604_T	chr17.19192554_G	FALSE
0.00718836	4.31e-05	4.10017	chr10.82403138_T	chr17.19192554_G	FALSE
0.0167743	0.000116614	-3.86159	chr14.40727040_A	chr17.19192554_G	FALSE
0.00482449	2.71e-05	4.20739	chr10.82489170_A	chr17.19192554_G	FALSE
0.00842202	5.19e-05	-4.05679	chr14.39473360_A	chr17.19192554_G	FALSE
0.00484533	2.72e-05	4.20626	chr10.82481665_T	chr17.19192554_G	FALSE
0.00842202	5.19e-05	-4.05679	chr14.39517424_C	chr17.19192554_G	FALSE
0.00508832	2.88e-05	4.19332	chr10.82566619_A	chr17.19192554_G	FALSE
0.00650874	3.84e-05	-4.12716	chr14.39573360_G	chr17.19192554_G	FALSE
0.00618851	3.62e-05	4.14074	chr10.82281665_A	chr17.19192554_G	FALSE
0.0327161	0.000259807	3.65964	chr6.25427661_A	chr17.19849029_A	FALSE
0.0389132	0.000321123	3.60458	chr6.25437987_G	chr17.19849029_A	FALSE
0.0434033	0.000367641	3.56903	chr6.26982153_G	chr17.19849029_A	FALSE
0.0200401	0.000144033	3.80927	chr6.26182704_A	chr17.19849029_A	FALSE
0.031625	0.000249281	3.67031	chr6.25420818_C	chr17.19849029_A	FALSE
0.0392127	0.000324146	3.60212	chr6.25588307_G	chr17.19849029_A	FALSE
0.0369702	0.00030165	3.62091	chr6.25475363_A	chr17.19849029_A	FALSE
0.0275066	0.000210682	3.71341	chr6.25437994_A	chr17.19849029_A	FALSE
0.0325139	0.000257883	3.66156	chr7.16287216_A	chr8.8227712_G	FALSE
0.0242676	0.000181066	3.75185	chr7.1520000_G	chr8.8227712_G	FALSE
0.0318732	0.000251684	3.66783	chr7.1520293_G	chr8.8227712_G	FALSE
0.0285639	0.000220467	3.70182	chr9.60368583_G	chr10.72369199_C	FALSE
0.0285639	0.000220467	3.70182	chr9.60464568_C	chr10.72369199_C	FALSE
0.00700042	4.18e-05	4.10738	chr7.11153055_G	chr17.56531948_G	FALSE
0.0434161	0.000367775	3.56894	chr3.19672423_A	chr5.3976988_A	FALSE
0.00748864	4.52e-05	4.08895	chr4.75694324_C	chr5.3976988_A	FALSE
0.040639	0.000338693	3.59062	chr2.83993308_A	chr7.44966995_A	FALSE
0.0156152	0.000107138	3.88241	chr5.99336753_A	chr6.1554810_A	FALSE
0.0463211	0.000398365	3.5478	chr1.12833320_G	chr2.52644658_G	FALSE
0.017016	0.00011863	3.85736	chr9.52546727_G	chr11.5949527_G	FALSE
0.0474085	0.000409963	-3.54018	chr2.47237604_G	chr11.5949527_G	FALSE
0.0104581	6.68e-05	3.99663	chr2.69506830_G	chr3.48346611_G	FALSE
0.043187	0.000365382	3.57066	chr7.54581640_A	chr11.64391119_G	FALSE
0.0132837	8.86e-05	3.92887	chr7.54245249_A	chr11.64391119_G	FALSE
0.0382255	0.00031418	3.61029	chr7.55122218_G	chr11.64391119_G	FALSE
0.0171956	0.000120116	3.85429	chr7.54268681_G	chr11.64391119_G	FALSE
0.0284494	0.000219401	-3.70306	chr10.58268093_G	chr11.64391119_G	FALSE
0.0256688	0.000193771	3.73468	chr7.54288751_G	chr11.64391119_G	FALSE
0.0202919	0.000146186	3.80556	chr7.54255278_T	chr11.64391119_G	FALSE
0.0121617	7.98e-05	3.95407	chr7.54920057_A	chr11.64391119_G	FALSE
0.00276617	1.42e-05	4.35229	chr7.54718884_A	chr11.64391119_G	FALSE
0.0222071	0.000162814	3.7786	chr7.54437619_A	chr11.64391119_G	FALSE
0.0208662	0.00015115	3.79722	chr7.54216503_G	chr11.64391119_G	FALSE
0.00143645	6.67e-06	4.51716	chr7.54137967_G	chr11.64391119_G	FALSE
0.0348395	0.000280536	-3.63978	chr10.58455224_G	chr11.64391119_G	FALSE
0.00477393	2.68e-05	4.21015	chr7.55022218_A	chr11.64391119_G	FALSE
0.00681894	4.05e-05	4.11451	chr7.55187759_A	chr11.64391119_G	FALSE
0.0328959	0.000261529	-3.65794	chr10.58438093_C	chr11.64391119_G	FALSE
0.0419139	0.000351936	3.58054	chr7.55207743_A	chr11.64391119_G	FALSE
0.0100262	6.36e-05	4.00849	chr7.54768884_A	chr11.64391119_G	FALSE
0.0306556	0.000240071	-3.67999	chr10.58366303_G	chr11.64391119_G	FALSE
0.00690247	4.11e-05	-4.1112	chr2.21426006_A	chr10.20676861_A	FALSE
0.0324668	0.000257425	3.66202	chr8.47451449_A	chr10.20676861_A	FALSE
0.00690247	4.11e-05	-4.1112	chr2.21259388_G	chr10.20676861_A	FALSE
0.00690247	4.11e-05	-4.1112	chr2.21702443_G	chr10.20676861_A	FALSE
0.0419343	0.000352145	-3.58038	chr8.45929791_A	chr10.20676861_A	FALSE
0.00690247	4.11e-05	-4.1112	chr2.21600678_G	chr10.20676861_A	FALSE
0.0464974	0.000400247	-3.54655	chr8.45856595_G	chr10.20676861_A	FALSE
0.0151805	0.000103638	-3.89055	chr4.89676524_G	chr10.20676861_A	FALSE
0.00690247	4.11e-05	-4.1112	chr2.21014404_C	chr10.20676861_A	FALSE
0.0363291	0.00029524	-3.6265	chr8.45787550_G	chr10.20676861_A	FALSE
0.0249083	0.000186875	-3.74386	chr5.42114141_G	chr11.62300617_G	FALSE
0.0466905	0.000402304	-3.54519	chr5.66061920_G	chr11.62300617_G	FALSE
0.030277	0.000236457	3.68388	chr13.51025828_G	chr17.14573430_G	FALSE
0.0323415	0.000256213	3.66324	chr10.82489170_A	chr17.14573430_G	FALSE
0.0309011	0.000242398	3.67751	chr10.82566619_A	chr17.14573430_G	FALSE
0.00624557	3.66e-05	4.13827	chr13.50945828_G	chr17.14573430_G	FALSE
0.0324727	0.00025748	3.66196	chr10.82481665_T	chr17.14573430_G	FALSE
0.0436854	0.000370614	-3.56691	chr2.61861614_A	chr8.32301725_G	FALSE
0.0150104	0.000102268	-3.8938	chr3.40838265_A	chr8.32301725_G	FALSE
0.0274195	0.000209871	-3.71439	chr3.41173689_G	chr8.32301725_G	FALSE
0.0108216	6.95e-05	-3.98709	chr3.40868234_C	chr8.32301725_G	FALSE
0.0461674	0.00039675	3.54888	chr7.11153055_G	chr8.32301725_G	FALSE
0.0477631	0.000413772	-3.53772	chr3.41013689_G	chr8.32301725_G	FALSE
0.0340631	0.000272973	-3.64686	chr3.41364392_G	chr8.32301725_G	FALSE
0.0227115	0.000167227	-3.77189	chr3.40807039_G	chr8.32301725_G	FALSE
0.0143002	9.66e-05	-3.90772	chr5.20080275_A	chr7.53173539_G	FALSE
0.0100298	6.36e-05	-4.00839	chr5.19910515_A	chr7.53173539_G	FALSE
0.0125846	8.31e-05	-3.94432	chr5.19987418_A	chr7.53173539_G	FALSE
0.00894121	5.56e-05	-4.04038	chr5.19844561_G	chr7.53173539_G	FALSE
0.0225505	0.000165807	-3.77403	chr5.20323132_A	chr7.53173539_G	FALSE
0.0494715	0.00043212	3.52617	chr6.78437885_G	chr7.53173539_G	FALSE
0.0231652	0.000171256	-3.76589	chr5.21350064_G	chr7.53173539_G	FALSE
0.0107215	6.88e-05	-3.98966	chr5.19901916_A	chr7.53173539_G	FALSE
0.0225869	0.00016613	-3.77354	chr5.21301704_C	chr7.53173539_G	FALSE
0.0349001	0.000281119	-3.63924	chr4.90833667_G	chr7.53173539_G	FALSE
0.0242328	0.000180762	3.75227	chr4.65262704_G	chr17.16197795_A	FALSE
0.022069	0.000161592	3.7805	chr4.65044594_C	chr17.16197795_A	FALSE
0.0197805	0.000141827	3.81311	chr4.65244594_G	chr17.16197795_A	FALSE
0.0408585	0.000340997	3.58884	chr5.101922409_G	chr17.16197795_A	FALSE
0.0415396	0.000347995	3.5835	chr5.101411753_A	chr17.16197795_A	FALSE
0.0415516	0.000348124	3.5834	chr2.43618358_G	chr6.34566142_G	FALSE
0.0167713	0.000116588	3.86164	chr4.65044594_C	chr17.16197686_G	FALSE
0.0407807	0.00034019	3.58946	chr5.101922409_G	chr17.16197686_G	FALSE
0.0184525	0.00013064	3.83352	chr4.65262704_G	chr17.16197686_G	FALSE
0.0414718	0.000347285	3.58404	chr5.101411753_A	chr17.16197686_G	FALSE
0.0149985	0.000102169	3.89404	chr4.65244594_G	chr17.16197686_G	FALSE
0.0231915	0.000171492	-3.76555	chr14.13205768_A	chr17.16901651_G	FALSE
0.0231915	0.000171492	-3.76555	chr14.13062707_G	chr17.16901651_G	FALSE
0.0302596	0.000236298	-3.68406	chr14.13105768_G	chr17.16901651_G	FALSE
0.0341931	0.000274225	-3.64567	chr1.43118316_A	chr17.16901651_G	FALSE
0.0435068	0.000368718	-3.56826	chr3.67207647_G	chr17.16901651_G	FALSE
0.037561	0.000307533	-3.61587	chr3.68700587_G	chr17.16901651_G	FALSE
0.0231915	0.000171492	-3.76555	chr14.13317457_A	chr17.16901651_G	FALSE
0.0267327	0.00020352	-3.72221	chr1.43309240_G	chr17.16901651_G	FALSE
0.0231915	0.000171492	-3.76555	chr14.13099038_G	chr17.16901651_G	FALSE
0.0320192	0.000253078	-3.66641	chr1.43075907_G	chr17.16901651_G	FALSE
0.0147679	0.000100312	-3.89852	chr1.51078443_A	chr2.47317604_G	FALSE
0.0177241	0.000124533	-3.84537	chr1.50976590_A	chr2.47317604_G	FALSE
0.0108909	7.01e-05	-3.98533	chr3.59771430_A	chr4.8974069_G	FALSE
0.0239973	0.000178637	-3.75526	chr3.59865554_A	chr4.8974069_G	FALSE
0.0255898	0.000193069	-3.7356	chr3.59665554_G	chr4.8974069_G	FALSE
0.0154344	0.000105677	-3.88578	chr3.59677486_G	chr4.8974069_G	FALSE
0.0023294	1.17e-05	4.39616	chr2.106502408_A	chr4.88042831_G	FALSE
0.0472805	0.000408609	3.54106	chr3.15569781_G	chr4.88042831_G	FALSE
0.0483734	0.000420372	3.53351	chr2.27778690_G	chr4.88042831_G	FALSE
0.0399705	0.000331775	3.59603	chr2.107014313_G	chr4.88042831_G	FALSE
0.0330932	0.000263472	3.65602	chr2.28019982_G	chr4.88042831_G	FALSE
0.00385818	2.09e-05	4.266	chr2.106585741_G	chr4.88042831_G	FALSE
0.0366899	0.000298834	-3.62335	chr4.13671628_G	chr5.19158847_T	FALSE
0.0153056	0.000104654	-3.88816	chr1.117974941_G	chr5.52135900_A	FALSE
0.0158129	0.000108751	-3.87875	chr1.117916221_T	chr5.52135900_A	FALSE
0.0164725	0.000114109	-3.86693	chr1.117959070_G	chr5.52135900_A	FALSE
0.0307961	0.000241392	-3.67858	chr2.96421852_G	chr5.52135900_A	FALSE
0.0182687	0.0001291	3.83646	chr3.46989944_C	chr5.67876317_G	FALSE
0.025442	0.000191743	-3.73735	chr1.110975507_G	chr5.67876317_G	FALSE
0.0351218	0.000283295	-3.63724	chr3.41173689_G	chr8.32658137_G	FALSE
0.0201184	0.000144703	-3.80811	chr3.40838265_A	chr8.32658137_G	FALSE
0.0146171	9.91e-05	-3.90142	chr3.40868234_C	chr8.32658137_G	FALSE
0.0300497	0.000234337	-3.6862	chr3.40807039_G	chr8.32658137_G	FALSE
0.0434148	0.00036776	-3.56895	chr3.41364392_G	chr8.32658137_G	FALSE
0.0322818	0.000255642	3.66381	chr5.4702222_G	chr8.44547645_T	FALSE
0.033436	0.000266832	3.65275	chr4.82502657_G	chr9.26033732_G	FALSE
0.033436	0.000266832	3.65275	chr4.82650272_C	chr9.26033732_G	FALSE
0.0403674	0.000335863	3.59282	chr4.82391833_G	chr9.26033732_G	FALSE
0.0376417	0.000308335	3.61519	chr4.82343773_G	chr9.26033732_G	FALSE
0.0443889	0.000377887	-3.56177	chr6.36072608_A	chr9.44591404_G	FALSE
0.039052	0.00032254	-3.60342	chr6.35746640_A	chr9.44591404_G	FALSE
0.039052	0.00032254	-3.60342	chr6.35769543_A	chr9.44591404_G	FALSE
0.0375337	0.00030728	-3.61609	chr6.11780981_G	chr9.44591404_G	FALSE
0.0278559	0.000213869	-3.70958	chr7.23472401_A	chr9.44591404_G	FALSE
0.0325576	0.000258288	-3.66115	chr6.11876651_G	chr9.44591404_G	FALSE
0.0314485	0.000247582	-3.67207	chr6.11858483_G	chr9.44591404_G	FALSE
0.039052	0.00032254	-3.60342	chr6.35834722_A	chr9.44591404_G	FALSE
0.038567	0.000317621	-3.60744	chr6.35868069_A	chr9.44591404_G	FALSE
0.0252038	0.000189583	-3.74022	chr6.35702335_A	chr9.44591404_G	FALSE
0.0363228	0.000295177	-3.62656	chr6.11883589_G	chr9.44591404_G	FALSE
0.0250475	0.000188148	-3.74214	chr7.23490780_A	chr9.44591404_G	FALSE
0.0355237	0.000287232	-3.63365	chr6.11748079_G	chr9.44591404_G	FALSE
0.00477808	2.68e-05	4.20993	chr1.89663176_G	chr9.84060428_A	FALSE
0.00481708	2.71e-05	4.20778	chr1.89749076_G	chr9.84060428_A	FALSE
0.0100044	6.34e-05	4.00909	chr1.89786607_G	chr9.84060428_A	FALSE
0.00481708	2.71e-05	4.20778	chr1.89658743_G	chr9.84060428_A	FALSE
0.00481708	2.71e-05	4.20778	chr1.89678364_G	chr9.84060428_A	FALSE
0.0050456	2.85e-05	4.19553	chr1.89654149_G	chr9.84060428_A	FALSE
0.00481708	2.71e-05	4.20778	chr1.89729490_G	chr9.84060428_A	FALSE
0.00688049	4.1e-05	4.11206	chr1.89766607_G	chr9.84060428_A	FALSE
0.00434491	2.4e-05	4.23498	chr1.89649940_C	chr9.84060428_A	FALSE
0.0328208	0.000260805	-3.65865	chr5.106763419_G	chr9.80697142_G	FALSE
0.036921	0.000301176	-3.62132	chr5.106779086_C	chr9.80697142_G	FALSE
0.029124	0.000225691	-3.69583	chr5.106790489_G	chr9.80697142_G	FALSE
0.0387806	0.000319765	-3.60568	chr5.106777526_G	chr9.80697142_G	FALSE
0.0359799	0.000291792	-3.62956	chr4.92376524_G	chr9.80697142_G	FALSE
0.0363606	0.000295551	-3.62623	chr1.48760579_A	chr10.12904316_G	FALSE
0.0338386	0.000270799	-3.64893	chr1.48729442_A	chr10.12904316_G	FALSE
0.0309918	0.000243249	-3.67661	chr1.49294952_C	chr10.12904316_G	FALSE
0.0309918	0.000243249	-3.67661	chr1.49255907_G	chr10.12904316_G	FALSE
0.0338386	0.000270799	-3.64893	chr1.48715907_G	chr10.12904316_G	FALSE
0.0439481	0.000373302	-3.565	chr1.48815907_G	chr10.12904316_G	FALSE
0.0271171	0.000207064	-3.71782	chr1.50119659_G	chr10.12904316_G	FALSE
0.0272297	0.000208088	-3.71656	chr1.50139988_G	chr10.12904316_G	FALSE
0.0258519	0.000195423	-3.73253	chr8.4391648_C	chr11.28855082_A	FALSE
0.0378241	0.000310137	-3.61367	chr1.39066203_C	chr11.28855082_A	FALSE
0.0220727	0.000161626	-3.78044	chr8.4361229_G	chr11.28855082_A	FALSE
0.0141265	9.52e-05	-3.91122	chr8.4941648_A	chr11.28855082_A	FALSE
0.0491815	0.000429026	-3.52808	chr1.68406562_G	chr11.66512046_A	FALSE
0.0437403	0.000371152	-3.56652	chr1.68400723_G	chr11.66512046_A	FALSE
0.0444205	0.00037822	3.56154	chr1.26304076_A	chr11.88401035_G	FALSE
0.0192436	0.000137307	3.82117	chr8.4281648_A	chr11.88401035_G	FALSE
0.0453253	0.000387772	3.55494	chr7.53308170_G	chr11.88401035_G	FALSE
0.04041	0.000336314	3.59247	chr8.9482838_G	chr11.88401035_G	FALSE
0.0316168	0.000249203	3.67039	chr8.4301212_C	chr11.88401035_G	FALSE
0.0378754	0.000310682	3.61321	chr8.9525695_G	chr11.88401035_G	FALSE
0.0324774	0.000257533	3.66191	chr8.8799505_C	chr11.88401035_G	FALSE
0.00841771	5.18e-05	-4.05694	chr2.65489619_A	chr12.67271444_G	FALSE
0.00841771	5.18e-05	-4.05694	chr2.65409739_G	chr12.67271444_G	FALSE
0.00841771	5.18e-05	-4.05694	chr2.65326614_G	chr12.67271444_G	FALSE
0.0177716	0.000124932	-3.84459	chr2.64944753_G	chr12.67271444_G	FALSE
0.00242635	1.22e-05	4.38575	chr5.23348338_A	chr14.33131876_G	FALSE
0.0177208	0.000124507	3.84543	chr7.24674865_G	chr14.33131876_G	FALSE
0.0387462	0.000319413	3.60597	chr1.27508593_A	chr14.33131876_G	FALSE
0.0118804	7.76e-05	3.96071	chr1.65569078_G	chr14.33131876_G	FALSE
0.0297476	0.000231505	3.68931	chr1.27368593_A	chr14.33131876_G	FALSE
0.0053802	3.08e-05	4.17842	chr1.55470507_A	chr14.33131876_G	FALSE
0.0053802	3.08e-05	4.17842	chr1.56106243_G	chr14.33131876_G	FALSE
0.0179763	0.000126671	3.84117	chr7.24958604_G	chr14.33131876_G	FALSE
0.0161905	0.000111816	3.87192	chr1.65438003_G	chr14.33131876_G	FALSE
0.0480858	0.000417291	-3.53547	chr7.48874317_G	chr14.33131876_G	FALSE
0.00538336	3.08e-05	4.17824	chr1.56107472_A	chr14.33131876_G	FALSE
0.00486773	2.74e-05	4.20505	chr1.56098479_G	chr14.33131876_G	FALSE
0.00386003	2.09e-05	4.26587	chr5.23516337_G	chr14.33131876_G	FALSE
0.0161905	0.000111816	3.87192	chr1.65583039_A	chr14.33131876_G	FALSE
0.00386003	2.09e-05	4.26587	chr5.23850020_A	chr14.33131876_G	FALSE
0.0357374	0.000289342	3.63175	chr4.298414_G	chr14.33131876_G	FALSE
0.0421495	0.000354435	-3.57867	chr5.15266633_A	chr15.14327183_G	FALSE
0.0315682	0.000248741	-3.67086	chr2.55485690_G	chr17.6079097_G	FALSE
0.0332042	0.000264562	-3.65496	chr4.5534523_T	chr17.16008936_G	FALSE
0.0332066	0.000264591	-3.65493	chr4.5574617_A	chr17.16008936_G	FALSE
0.0206961	0.000149682	-3.79966	chr12.13930368_A	chr17.23388913_G	FALSE
0.0203276	0.000146493	-3.80504	chr12.13766860_G	chr17.23388913_G	FALSE
0.0223882	0.000164395	-3.77618	chr12.13849155_A	chr17.23388913_G	FALSE
0.0117007	7.62e-05	-3.96503	chr12.14818325_G	chr17.23388913_G	FALSE
0.0132498	8.83e-05	-3.92961	chr12.14637362_C	chr17.23388913_G	FALSE
0.0248509	0.000186352	-3.74457	chr12.13870233_A	chr17.23388913_G	FALSE
0.0367611	0.000299536	-3.62274	chr2.82657359_G	chr17.23388913_G	FALSE
0.0201788	0.000145214	-3.80723	chr12.13531146_A	chr17.23388913_G	FALSE
0.0132498	8.83e-05	-3.92961	chr12.14518325_T	chr17.23388913_G	FALSE
0.0102894	6.56e-05	-4.0012	chr12.14020706_G	chr17.23388913_G	FALSE
0.0276674	0.000212158	-3.71163	chr12.13581146_A	chr17.23388913_G	FALSE
0.0248509	0.000186352	-3.74457	chr12.13820706_A	chr17.23388913_G	FALSE
0.0248509	0.000186352	-3.74457	chr12.13976718_A	chr17.23388913_G	FALSE
0.00596348	3.47e-05	-4.1507	chr12.14034992_A	chr17.23388913_G	FALSE
0.0204294	0.000147381	-3.80353	chr11.10069780_G	chr17.37765863_G	FALSE
0.017404	0.000121852	3.85075	chr8.15525961_G	chr19.43071_A	FALSE
0.0213218	0.0001551	3.79077	chr3.3772197_A	chr19.43071_A	FALSE
0.0264697	0.000201107	3.72525	chr9.33784491_G	chr19.43071_A	FALSE
0.0418861	0.000351634	3.58076	chr8.15682228_G	chr19.43071_A	FALSE
0.0282289	0.000217355	3.70545	chr9.33705393_G	chr19.43071_A	FALSE
0.0213218	0.0001551	3.79077	chr3.3762365_A	chr19.43071_A	FALSE
[truncated: 23,056 more rows]

## Sheet: 2-way XOR MLG-Prune Pairs
adj_pval	pval	ttest	snp1_name	snp2_name	intrachromosomal
0.0167861	0.000116718	-3.86137	chr1.55605150_G	chr1.74150067_G	TRUE
0.0421807	0.000354775	-3.57842	chr1.56123373_C	chr1.74150067_G	TRUE
0.041912	0.00035191	-3.58056	chr1.56120130_G	chr1.74150067_G	TRUE
0.040044	0.000332554	-3.59542	chr1.56098629_G	chr1.74150067_G	TRUE
0.040044	0.000332554	-3.59542	chr1.56122541_C	chr1.74150067_G	TRUE
0.0396208	0.000328245	-3.59883	chr1.56124298_G	chr1.74150067_G	TRUE
0.0361622	0.000293598	-3.62795	chr1.55556004_T	chr1.74150067_G	TRUE
0.0218098	0.000159358	-3.78399	chr1.55598437_G	chr1.74150067_G	TRUE
0.0204089	0.000147198	-3.80384	chr1.55588758_G	chr1.74150067_G	TRUE
0.019808	0.000142058	-3.81271	chr1.55515725_G	chr1.74150067_G	TRUE
0.0338422	0.000270834	-3.6489	chr1.26708593_A	chr2.2958333_G	FALSE
0.0493122	0.000430395	3.52723	chr1.12833320_G	chr2.52170841_G	FALSE
0.0104055	6.64e-05	3.99806	chr1.5601186_G	chr3.3772197_A	FALSE
0.00938783	5.89e-05	4.0268	chr1.5540705_G	chr3.3772197_A	FALSE
0.0104055	6.64e-05	3.99806	chr1.5557208_G	chr3.3772197_A	FALSE
0.0112368	7.27e-05	3.97644	chr1.5563427_A	chr3.3772197_A	FALSE
0.0104055	6.64e-05	3.99806	chr1.5611409_A	chr3.3772197_A	FALSE
0.00919828	5.75e-05	4.03249	chr1.5653440_A	chr3.3772197_A	FALSE
0.00919828	5.75e-05	4.03249	chr1.5622064_G	chr3.3772197_A	FALSE
0.0433104	0.000366662	3.56974	chr1.18630000_G	chr3.34544504_G	FALSE
0.0120311	7.88e-05	3.95713	chr2.72281167_G	chr3.51543364_G	FALSE
0.0120311	7.88e-05	3.95713	chr2.72173630_A	chr3.51543364_G	FALSE
0.0491371	0.000428551	3.52838	chr3.59191814_G	chr3.78557325_G	TRUE
0.0266839	0.000203066	3.72278	chr1.3017673_A	chr3.87485469_G	FALSE
0.0392321	0.000324347	3.60196	chr1.13435927_G	chr4.11529726_A	FALSE
0.037463	0.00030656	3.6167	chr1.33057289_A	chr4.11529726_A	FALSE
0.0466381	0.000401736	3.54556	chr1.5297064_C	chr4.11529726_A	FALSE
0.0488304	0.000425236	-3.53045	chr4.3344523_G	chr4.16278954_G	TRUE
0.0194477	0.000139016	-3.81809	chr4.143632_C	chr4.22889723_C	TRUE
0.0318573	0.000251525	-3.668	chr2.55017607_G	chr4.28198056_G	FALSE
0.0261419	0.000198055	-3.72913	chr3.50967_G	chr4.28198056_G	FALSE
0.031879	0.000251735	-3.66778	chr2.54794984_C	chr4.28198056_G	FALSE
0.0259942	0.00019672	-3.73085	chr3.58831_G	chr4.28198056_G	FALSE
0.0257938	0.000194887	-3.73322	chr3.53365_T	chr4.28198056_G	FALSE
0.0197289	0.000141393	-3.81387	chr2.54717274_G	chr4.28198056_G	FALSE
0.0331113	0.000263656	-3.65584	chr2.54572357_G	chr4.28198056_G	FALSE
0.0423684	0.000356766	3.57695	chr1.112547173_G	chr4.44997248_A	FALSE
0.0197698	0.000141737	-3.81327	chr1.117745600_A	chr4.47963280_C	FALSE
0.020151	0.000144983	-3.80763	chr1.117580177_A	chr4.47963280_C	FALSE
0.0317896	0.000250855	-3.66868	chr1.117580177_A	chr4.47972437_A	FALSE
0.0312407	0.000245619	-3.67411	chr1.117745600_A	chr4.47972437_A	FALSE
0.0186768	0.000132491	3.83003	chr2.44918358_G	chr4.63073087_T	FALSE
0.045744	0.000392235	3.55191	chr2.85314353_G	chr4.67660441_G	FALSE
0.0376971	0.000308881	3.61473	chr3.75611648_G	chr4.68603105_G	FALSE
0.0376971	0.000308881	3.61473	chr3.75554028_G	chr4.68603105_G	FALSE
0.0487403	0.000424304	3.53103	chr3.55613887_A	chr4.73674616_G	FALSE
0.0401831	0.000333993	-3.59428	chr3.28999343_G	chr4.77833280_C	FALSE
0.0478682	0.000414922	3.53698	chr1.76867567_G	chr5.8296877_T	FALSE
0.0291471	0.000225902	3.69559	chr2.30328690_A	chr5.8296877_T	FALSE
0.0348612	0.000280738	3.63959	chr1.76240067_G	chr5.8296877_T	FALSE
0.0345213	0.000277393	-3.6427	chr4.13671628_G	chr5.19254799_G	FALSE
0.0418548	0.000351291	3.58102	chr1.96499940_A	chr5.28440425_T	FALSE
0.047827	0.000414458	3.53728	chr1.96428438_G	chr5.28440425_T	FALSE
0.0310634	0.000243955	3.67586	chr1.96299940_G	chr5.28440425_T	FALSE
0.000986731	4.32e-06	-4.60924	chr3.73642361_A	chr5.32994979_A	FALSE
0.046026	0.000395225	-3.5499	chr4.89676524_G	chr5.32994979_A	FALSE
0.0421308	0.000354233	3.57882	chr2.30746591_G	chr5.41602117_G	FALSE
0.0421308	0.000354233	3.57882	chr2.30787136_A	chr5.41602117_G	FALSE
0.047872	0.000414971	3.53695	chr2.30470357_A	chr5.41602117_G	FALSE
0.0421308	0.000354233	3.57882	chr2.30811077_A	chr5.41602117_G	FALSE
0.0469592	0.000405144	3.54332	chr2.30637023_C	chr5.41602117_G	FALSE
0.0421308	0.000354233	3.57882	chr2.30774222_G	chr5.41602117_G	FALSE
0.0166287	0.000115411	3.86414	chr2.28735833_G	chr5.41602117_G	FALSE
0.012139	7.96e-05	3.95461	chr2.29292877_G	chr5.41602117_G	FALSE
0.0132959	8.86e-05	3.9286	chr2.29321547_G	chr5.41602117_G	FALSE
0.0103273	6.58e-05	4.00017	chr2.29628690_T	chr5.41602117_G	FALSE
0.0270758	0.0002067	-3.71827	chr2.107864313_G	chr5.41602117_G	FALSE
0.0205385	0.000148333	3.80193	chr2.29243201_G	chr5.41602117_G	FALSE
0.0153794	0.000105244	3.88678	chr2.29235833_G	chr5.41602117_G	FALSE
0.0143989	9.74e-05	3.90577	chr2.28692976_C	chr5.41602117_G	FALSE
0.0418079	0.000350827	3.58137	chr2.30828690_A	chr5.41602117_G	FALSE
0.0384276	0.000316238	-3.60858	chr2.108164313_T	chr5.41602117_G	FALSE
0.0153794	0.000105244	3.88678	chr2.29309274_G	chr5.41602117_G	FALSE
0.00997131	6.32e-05	4.01003	chr2.29667608_G	chr5.41602117_G	FALSE
0.0198777	0.000142654	3.81166	chr2.28221547_C	chr5.41602117_G	FALSE
0.0469292	0.000404816	3.54354	chr2.30328690_A	chr5.41602117_G	FALSE
0.0119931	7.85e-05	3.95804	chr2.29254514_T	chr5.41602117_G	FALSE
0.00978738	6.18e-05	4.01523	chr2.29521547_G	chr5.41602117_G	FALSE
0.0469592	0.000405144	3.54332	chr2.30677279_T	chr5.41602117_G	FALSE
0.018662	0.000132363	3.83027	chr2.29281655_G	chr5.41602117_G	FALSE
0.0421308	0.000354233	3.57882	chr2.30720357_A	chr5.41602117_G	FALSE
0.0217615	0.00015894	3.78464	chr2.29035833_G	chr5.41602117_G	FALSE
0.00978738	6.18e-05	4.01523	chr2.29605029_C	chr5.41602117_G	FALSE
0.0464308	0.000399552	3.54701	chr5.34214007_A	chr5.44280807_C	TRUE
0.0493387	0.00043068	-3.52706	chr3.20102_G	chr5.45770807_A	FALSE
0.0486172	0.000423007	-3.53185	chr3.30715_G	chr5.45770807_A	FALSE
0.0352576	0.000284616	3.63603	chr2.79729468_C	chr5.61894242_A	FALSE
0.0237433	0.000176378	3.75847	chr2.79730055_A	chr5.61894242_A	FALSE
0.024949	0.000187246	3.74336	chr2.79729931_A	chr5.61894242_A	FALSE
0.0400939	0.000333099	3.59499	chr1.10239370_C	chr5.61894242_A	FALSE
0.0477348	0.00041347	-3.53792	chr3.45623278_G	chr5.69822802_A	FALSE
0.0249211	0.00018699	3.74371	chr1.57193717_G	chr5.72374490_G	FALSE
0.0254737	0.000192029	-3.73697	chr5.20350590_G	chr5.82323513_A	TRUE
0.0374738	0.000306661	-3.61661	chr5.21408847_G	chr5.82323513_A	TRUE
0.0447094	0.000381256	3.55943	chr4.10575351_A	chr5.83531594_G	FALSE
0.0283143	0.000218145	-3.70452	chr5.21408847_G	chr5.83531594_G	TRUE
0.0263151	0.000199678	-3.72706	chr5.20350590_G	chr5.83531594_G	TRUE
0.0176507	0.000123908	-3.84662	chr2.56614291_C	chr5.96036753_G	FALSE
0.0425791	0.000358986	-3.57531	chr2.53994145_G	chr5.96036753_G	FALSE
0.0273797	0.000209487	-3.71486	chr2.57279341_G	chr5.96036753_G	FALSE
0.0209886	0.000152191	-3.79551	chr2.56979341_G	chr5.96036753_G	FALSE
0.0425791	0.000358986	-3.57531	chr2.53693468_G	chr5.96036753_G	FALSE
0.0163946	0.000113456	-3.86834	chr2.56579341_G	chr5.96036753_G	FALSE
0.0206421	0.000149205	-3.80046	chr2.56679341_G	chr5.96036753_G	FALSE
0.0150682	0.000102731	-3.8927	chr2.57300570_G	chr5.96036753_G	FALSE
0.00588047	3.41e-05	-4.15448	chr2.55485690_G	chr5.96036753_G	FALSE
0.0150682	0.000102731	-3.8927	chr2.57313691_G	chr5.96036753_G	FALSE
0.0425791	0.000358986	-3.57531	chr2.53793730_G	chr5.96036753_G	FALSE
0.0150682	0.000102731	-3.8927	chr2.57325070_C	chr5.96036753_G	FALSE
0.0290722	0.000225221	-3.69636	chr3.29794202_G	chr6.17176222_G	FALSE
0.0344251	0.000276463	-3.64357	chr3.29794569_G	chr6.17176222_G	FALSE
0.0248912	0.000186712	-3.74408	chr3.29796181_G	chr6.17176222_G	FALSE
0.0293167	0.000227459	-3.69383	chr3.29792182_G	chr6.17176222_G	FALSE
0.0303872	0.000237519	-3.68273	chr3.29793577_G	chr6.17176222_G	FALSE
0.0208172	0.000150722	-3.79793	chr3.29794537_G	chr6.17176222_G	FALSE
0.0317037	0.000250038	-3.66952	chr4.50773991_C	chr6.17176222_G	FALSE
0.0340527	0.000272866	-3.64696	chr3.29701401_G	chr6.17176222_G	FALSE
0.0415273	0.000347872	-3.58359	chr3.29719198_G	chr6.17176222_G	FALSE
0.0220943	0.000161822	3.78014	chr1.36321758_A	chr6.17498717_A	FALSE
0.0445774	0.000379857	-3.5604	chr2.55485690_G	chr6.20634059_G	FALSE
0.0149255	0.000101583	3.89544	chr5.5042222_A	chr6.29520484_G	FALSE
0.0175847	0.000123362	3.84771	chr5.5326779_A	chr6.29520484_G	FALSE
0.0405731	0.000337993	3.59116	chr1.75687672_G	chr6.30989498_G	FALSE
0.0473454	0.000409286	3.54062	chr1.792993_G	chr6.47533628_A	FALSE
0.0478611	0.000414833	3.53704	chr1.778506_G	chr6.47533628_A	FALSE
0.0264982	0.00020137	3.72491	chr5.71645671_C	chr6.49704474_G	FALSE
0.0210182	0.000152464	3.79506	chr3.86916765_G	chr6.49704474_G	FALSE
0.0197391	0.000141481	3.81372	chr3.87303324_G	chr6.49704474_G	FALSE
0.0417405	0.000350132	3.58189	chr5.71645671_C	chr6.50118628_G	FALSE
0.00618301	3.62e-05	4.14099	chr3.87303324_G	chr6.50118628_G	FALSE
0.00665697	3.94e-05	4.1211	chr3.86916765_G	chr6.50118628_G	FALSE
0.0453193	0.000387713	3.55498	chr5.44393591_G	chr6.57064660_C	FALSE
0.0295865	0.000230012	-3.69097	chr3.27405031_T	chr6.61110071_G	FALSE
0.0442019	0.000375926	3.56315	chr5.44645807_G	chr6.61110071_G	FALSE
0.028633	0.000221093	-3.70109	chr3.27502876_G	chr6.61110071_G	FALSE
0.025486	0.000192146	-3.73682	chr3.68393625_A	chr6.69789357_G	FALSE
0.0223329	0.000163914	3.77691	chr2.55345180_A	chr6.77828897_G	FALSE
0.00549228	3.15e-05	4.17285	chr2.28019982_G	chr6.81268515_G	FALSE
0.0436883	0.000370642	3.56689	chr2.28221547_C	chr6.81268515_G	FALSE
0.00416102	2.28e-05	4.24633	chr2.27778690_G	chr6.81268515_G	FALSE
0.0403898	0.000336103	3.59263	chr2.28019982_G	chr6.81537885_G	FALSE
0.0309055	0.000242439	3.67747	chr2.27778690_G	chr6.81537885_G	FALSE
0.0264784	0.000201188	3.72514	chr2.30328690_A	chr6.81537885_G	FALSE
0.0372069	0.000304013	-3.61888	chr3.44312714_G	chr7.1538579_G	FALSE
0.0173363	0.000121295	3.85188	chr5.102566241_C	chr7.1538579_G	FALSE
0.0100922	6.41e-05	4.00663	chr5.16757969_G	chr7.22829767_G	FALSE
0.015808	0.000108709	3.87884	chr5.19158847_T	chr7.22829767_G	FALSE
0.0136302	9.13e-05	3.92147	chr5.19248754_G	chr7.22829767_G	FALSE
0.00882687	5.48e-05	4.04395	chr5.19312885_C	chr7.22829767_G	FALSE
0.0205285	0.000148245	3.80207	chr5.12550476_G	chr7.22829767_G	FALSE
0.0167239	0.000116201	3.86246	chr5.16569992_G	chr7.22829767_G	FALSE
0.0205193	0.000148167	3.8022	chr5.13144734_G	chr7.22829767_G	FALSE
0.00881447	5.47e-05	4.04435	chr5.19332432_G	chr7.22829767_G	FALSE
0.0183762	0.000130003	3.83474	chr5.19237418_G	chr7.22829767_G	FALSE
0.0158741	0.000109248	3.87763	chr5.12489263_T	chr7.22829767_G	FALSE
0.0253123	0.000190562	-3.73891	chr4.77832459_G	chr7.22829767_G	FALSE
0.00908633	5.67e-05	4.03589	chr5.19296511_G	chr7.22829767_G	FALSE
0.0166626	0.000115694	3.86354	chr5.19274056_G	chr7.22829767_G	FALSE
0.0486088	0.000422921	3.5319	chr5.19401704_C	chr7.22829767_G	FALSE
0.0347571	0.000279744	-3.64051	chr4.77822895_G	chr7.22829767_G	FALSE
0.00882687	5.48e-05	4.04395	chr5.19294745_T	chr7.22829767_G	FALSE
0.0202541	0.000145861	3.80612	chr5.12344640_A	chr7.22829767_G	FALSE
0.00979543	6.19e-05	4.015	chr5.16744561_C	chr7.22829767_G	FALSE
0.0204374	0.000147456	3.80341	chr5.19276718_G	chr7.22829767_G	FALSE
0.00979543	6.19e-05	4.015	chr5.16808847_C	chr7.22829767_G	FALSE
0.0154623	0.000105898	3.88526	chr5.19165559_G	chr7.22829767_G	FALSE
0.0214921	0.000156584	-3.78839	chr4.77687181_G	chr7.22829767_G	FALSE
0.043168	0.000365175	3.57081	chr5.18880275_G	chr7.22829767_G	FALSE
0.0253137	0.000190576	-3.7389	chr4.78044324_G	chr7.22829767_G	FALSE
0.0137349	9.21e-05	3.91925	chr5.19254799_G	chr7.22829767_G	FALSE
0.0150439	0.000102535	3.89316	chr5.19221054_G	chr7.22829767_G	FALSE
0.0284797	0.00021968	3.70273	chr5.16351704_A	chr7.22829767_G	FALSE
0.027564	0.0002112	-3.71278	chr4.77833280_C	chr7.22829767_G	FALSE
0.0109603	7.06e-05	3.98355	chr1.12833320_G	chr7.22829767_G	FALSE
0.00979543	6.19e-05	4.015	chr5.16749503_C	chr7.22829767_G	FALSE
0.0486227	0.000423066	-3.53181	chr5.85553816_A	chr7.23318039_G	FALSE
0.038883	0.000320826	3.60482	chr6.49583628_G	chr7.23318039_G	FALSE
0.0348046	0.000280198	3.64009	chr6.49589871_G	chr7.23318039_G	FALSE
0.0405753	0.000338021	-3.59114	chr1.36321758_A	chr7.34874244_G	FALSE
0.00365255	1.96e-05	4.28028	chr3.65632927_A	chr7.34874244_G	FALSE
0.00355372	1.9e-05	4.28744	chr3.65606806_G	chr7.34874244_G	FALSE
0.00449802	2.5e-05	4.22586	chr3.65506806_C	chr7.34874244_G	FALSE
0.0353625	0.000285645	-3.63509	chr1.50432574_G	chr7.48874317_G	FALSE
0.0435203	0.000368857	-3.56816	chr1.49655907_G	chr7.51991146_C	FALSE
0.0322671	0.000255493	3.66396	chr2.88374353_G	chr7.51991146_C	FALSE
0.0339812	0.000272167	3.64762	chr2.89407687_G	chr7.51991146_C	FALSE
0.0348845	0.000280967	3.63938	chr1.75687672_G	chr7.54216503_G	FALSE
0.0157588	0.0001083	-3.87977	chr7.19544587_G	chr7.54216503_G	TRUE
0.0229198	0.000169069	-3.76913	chr7.19294587_G	chr7.54216503_G	TRUE
0.0121516	7.97e-05	3.95431	chr4.65044594_C	chr7.83930362_C	FALSE
0.016955	0.000118131	3.8584	chr4.65262704_G	chr7.83930362_C	FALSE
0.0172566	0.000120628	3.85324	chr4.63937451_G	chr7.83930362_C	FALSE
0.0114269	7.42e-05	3.97168	chr4.65526873_G	chr7.83930362_C	FALSE
0.0158904	0.000109373	3.87735	chr4.65244594_G	chr7.83930362_C	FALSE
0.0141227	9.52e-05	3.91131	chr4.65494594_G	chr7.83930362_C	FALSE
0.0494071	0.000431417	-3.5266	chr7.29392371_G	chr8.5825032_G	FALSE
0.0494071	0.000431417	-3.5266	chr7.29409194_C	chr8.5825032_G	FALSE
0.0384115	0.000316074	-3.60872	chr5.26699670_T	chr8.41704833_A	FALSE
0.0366218	0.000298157	3.62394	chr6.43890295_G	chr8.41704833_A	FALSE
0.0291523	0.00022595	3.69553	chr6.44131197_T	chr8.41704833_A	FALSE
0.0324857	0.000257616	3.66183	chr6.43990295_A	chr8.41704833_A	FALSE
0.0415585	0.0003482	3.58334	chr6.43890295_G	chr8.41890548_A	FALSE
0.0475477	0.000411448	-3.53922	chr5.26699670_T	chr8.41890548_A	FALSE
0.0369181	0.000301151	3.62134	chr6.43990295_A	chr8.41890548_A	FALSE
0.0332294	0.00026481	3.65471	chr6.44131197_T	chr8.41890548_A	FALSE
0.0290171	0.000224685	-3.69697	chr5.44380807_A	chr8.45197290_G	FALSE
0.0290171	0.000224685	-3.69697	chr5.44408376_C	chr8.45197290_G	FALSE
0.0261673	0.0001983	3.72882	chr1.49853217_G	chr8.49439033_A	FALSE
0.0176141	0.0001236	3.84723	chr1.49982720_A	chr8.49439033_A	FALSE
0.0224144	0.000164636	3.77581	chr1.49747606_G	chr8.49439033_A	FALSE
0.0183572	0.000129846	3.83504	chr1.49655907_G	chr8.49439033_A	FALSE
0.0261673	0.0001983	3.72882	chr1.49709147_G	chr8.49439033_A	FALSE
0.027493	0.000210557	-3.71356	chr3.9080698_G	chr8.71456244_G	FALSE
0.029379	0.000228044	-3.69317	chr3.9502289_G	chr8.71456244_G	FALSE
0.0274139	0.000209817	-3.71445	chr3.9150185_G	chr8.71456244_G	FALSE
0.0265382	0.000201741	-3.72445	chr3.8805698_G	chr8.71456244_G	FALSE
0.0274139	0.000209817	-3.71445	chr3.8855698_G	chr8.71456244_G	FALSE
0.0435367	0.000369029	3.56804	chr2.46355145_G	chr8.78027915_C	FALSE
0.0108086	6.95e-05	3.98743	chr1.52854475_G	chr9.6960897_A	FALSE
0.0102118	6.5e-05	4.00336	chr1.52836069_A	chr9.6960897_A	FALSE
0.0424048	0.000357151	3.57666	chr5.12550476_G	chr9.17992066_G	FALSE
0.0416882	0.000349566	3.58231	chr5.13144734_G	chr9.17992066_G	FALSE
0.0427613	0.000360924	3.5739	chr5.12344640_A	chr9.17992066_G	FALSE
0.0474199	0.000410081	3.5401	chr3.55722330_T	chr9.27333732_A	FALSE
0.035351	0.000285534	3.63519	chr9.21628294_G	chr9.27333732_A	TRUE
0.0199142	0.000142974	3.8111	chr9.22409808_A	chr9.27333732_A	TRUE
0.0472772	0.000408568	3.54108	chr3.55863887_C	chr9.27333732_A	FALSE
0.0394147	0.000326174	3.60049	chr3.56075037_A	chr9.27333732_A	FALSE
0.0379452	0.000311403	3.61261	chr4.51943991_G	chr9.27333732_A	FALSE
0.0320466	0.00025334	3.66614	chr9.22416888_A	chr9.27333732_A	TRUE
0.045923	0.00039411	3.55065	chr9.21729614_G	chr9.27333732_A	TRUE
0.0370578	0.00030252	3.62016	chr9.21848750_A	chr9.27333732_A	TRUE
0.0334331	0.000266786	3.65279	chr4.52090558_G	chr9.27333732_A	FALSE
0.0112192	7.26e-05	3.97687	chr9.21658732_G	chr9.27333732_A	TRUE
0.0142717	9.64e-05	-3.9083	chr1.67643754_G	chr9.39027916_G	FALSE
0.0142717	9.64e-05	-3.9083	chr1.67607765_G	chr9.39027916_G	FALSE
0.0498283	0.000435932	-3.52382	chr1.67783887_T	chr9.39027916_G	FALSE
0.0480558	0.000416942	-3.53569	chr1.67726737_G	chr9.39027916_G	FALSE
0.0476773	0.000412851	-3.53831	chr1.67774432_A	chr9.39027916_G	FALSE
0.0176268	0.000123705	-3.84702	chr1.67599289_A	chr9.39027916_G	FALSE
0.0186483	0.000132254	-3.83048	chr1.67585674_A	chr9.39027916_G	FALSE
0.0121365	7.96e-05	-3.95467	chr3.68719446_T	chr9.44951907_G	FALSE
0.0424378	0.000357496	-3.57641	chr1.80923561_A	chr9.44951907_G	FALSE
0.0424378	0.000357496	-3.57641	chr1.80935585_C	chr9.44951907_G	FALSE
0.0452713	0.000387187	-3.55534	chr1.81294882_T	chr9.44951907_G	FALSE
0.00393668	2.14e-05	-4.26074	chr7.30922007_A	chr9.48441338_G	FALSE
0.00326802	1.73e-05	-4.30926	chr7.30921691_A	chr9.48441338_G	FALSE
0.0458003	0.00039282	3.55151	chr3.20562604_A	chr9.51282582_A	FALSE
0.0138834	9.33e-05	3.91619	chr4.64923165_T	chr9.55999091_G	FALSE
0.0327064	0.000259712	-3.65974	chr7.29922007_G	chr9.55999091_G	FALSE
0.0217257	0.00015864	-3.78512	chr7.29964411_G	chr9.55999091_G	FALSE
0.0325978	0.000258678	3.66076	chr3.3128021_G	chr9.57546535_A	FALSE
0.0410078	0.000342517	3.58767	chr3.3373476_G	chr9.57546535_A	FALSE
0.0343931	0.000276154	-3.64386	chr5.83531594_G	chr9.58488202_G	FALSE
0.0167524	0.000116434	-3.86197	chr7.29453935_G	chr9.73462483_C	FALSE
0.0135216	9.04e-05	-3.92376	chr7.29512344_G	chr9.73462483_C	FALSE
0.0439624	0.000373461	3.56489	chr5.85821312_G	chr9.75617142_G	FALSE
0.0438173	0.000371965	3.56595	chr5.85753816_G	chr9.75617142_G	FALSE
0.0374891	0.000306831	3.61647	chr5.86020483_G	chr9.75617142_G	FALSE
0.0396867	0.000328908	-3.5983	chr9.80930867_G	chr10.549797_C	FALSE
0.0396867	0.000328908	-3.5983	chr9.80907336_A	chr10.549797_C	FALSE
0.0305454	0.000239	3.68114	chr5.24028132_G	chr10.0_C	FALSE
0.0394305	0.000326327	3.60037	chr5.99336753_A	chr10.949683_G	FALSE
0.0366227	0.000298168	3.62393	chr5.24028132_G	chr10.949683_G	FALSE
0.0400792	0.000332948	-3.59511	chr9.52546727_G	chr10.13852058_G	FALSE
0.0236429	0.000175491	-3.75974	chr4.89014259_G	chr10.13852058_G	FALSE
0.0255385	0.000192607	-3.73621	chr4.89020228_A	chr10.13852058_G	FALSE
0.00446104	2.48e-05	4.228	chr4.63108562_C	chr10.14924385_C	FALSE
0.00562519	3.24e-05	4.16638	chr4.62697768_G	chr10.14924385_C	FALSE
0.00448488	2.49e-05	4.22662	chr4.62947768_G	chr10.14924385_C	FALSE
0.00400599	2.19e-05	4.25613	chr4.63073087_T	chr10.14924385_C	FALSE
0.0293848	0.000228105	3.6931	chr2.96421852_G	chr10.50350333_G	FALSE
0.0349712	0.000281808	-3.6386	chr3.33210003_G	chr10.78293570_A	FALSE
0.0470086	0.000405677	3.54297	chr4.28958130_C	chr10.82407308_G	FALSE
0.0470086	0.000405677	3.54297	chr4.28948056_C	chr10.82407308_G	FALSE
0.00132277	6.07e-06	4.53752	chr6.36770926_C	chr11.3686666_G	FALSE
0.00137926	6.37e-06	4.52717	chr6.36873749_G	chr11.3686666_G	FALSE
0.00118733	5.35e-06	4.56411	chr6.36770926_C	chr11.4031450_G	FALSE
0.0478253	0.000414439	3.53729	chr6.39193207_G	chr11.4031450_G	FALSE
0.0012377	5.62e-06	4.55385	chr6.36873749_G	chr11.4031450_G	FALSE
0.0216275	0.000157782	-3.78648	chr4.49734482_G	chr11.6810780_G	FALSE
0.027805	0.000213408	3.71013	chr3.11876734_A	chr11.6810780_G	FALSE
0.0260023	0.000196795	3.73075	chr3.12132289_A	chr11.6810780_G	FALSE
0.0241656	0.000180159	-3.75312	chr4.49839693_G	chr11.6810780_G	FALSE
0.027805	0.000213408	3.71013	chr3.11877981_A	chr11.6810780_G	FALSE
0.0250869	0.000188508	-3.74166	chr7.29678674_C	chr11.8399780_G	FALSE
0.0470241	0.000405835	3.54287	chr9.52546727_G	chr11.8399780_G	FALSE
0.024019	0.000178831	-3.75498	chr7.29762007_G	chr11.8399780_G	FALSE
0.0408313	0.000340734	3.58904	chr9.43818270_G	chr11.8399780_G	FALSE
0.0208929	0.000151373	3.79686	chr9.44173825_C	chr11.8399780_G	FALSE
0.0250869	0.000188508	-3.74166	chr7.29707061_G	chr11.8399780_G	FALSE
0.018521	0.000131199	-3.83247	chr7.29613481_C	chr11.8399780_G	FALSE
0.0190596	0.000135718	-3.82406	chr7.29616362_G	chr11.8399780_G	FALSE
0.0256069	0.000193222	-3.7354	chr7.29810847_C	chr11.8399780_G	FALSE
0.0264849	0.000201247	3.72507	chr9.44364205_T	chr11.8399780_G	FALSE
0.0494402	0.000431776	-3.52638	chr9.79848591_A	chr11.25481302_C	FALSE
0.0254616	0.000191921	3.73711	chr7.88996788_G	chr11.30539472_A	FALSE
0.00439266	2.43e-05	4.2321	chr7.88755146_G	chr11.30539472_A	FALSE
0.00323013	1.7e-05	-4.31223	chr3.41013689_G	chr11.34463897_A	FALSE
0.00433558	2.39e-05	-4.23556	chr3.41015294_G	chr11.34463897_A	FALSE
0.031104	0.000244334	-3.67546	chr3.40838265_A	chr11.34463897_A	FALSE
0.0345919	0.000278083	-3.64205	chr3.40868234_C	chr11.34463897_A	FALSE
0.0464592	0.000399845	-3.54681	chr3.40807039_G	chr11.34463897_A	FALSE
0.0256361	0.000193481	3.73506	chr10.39452326_G	chr11.38567491_G	FALSE
0.0418432	0.00035118	3.5811	chr10.39277477_A	chr11.38567491_G	FALSE
0.0280541	0.000215706	3.70739	chr10.39496580_A	chr11.38567491_G	FALSE
0.0239233	0.000177983	-3.75618	chr9.53389010_G	chr11.39556690_G	FALSE
0.0305666	0.000239213	3.68091	chr4.68628787_C	chr11.45302404_G	FALSE
0.0190329	0.000135488	3.82448	chr4.68706716_G	chr11.45302404_G	FALSE
0.0200105	0.000143789	-3.80969	chr9.68773531_A	chr11.45302404_G	FALSE
0.0213544	0.00015539	-3.7903	chr9.68689046_A	chr11.45302404_G	FALSE
0.0295314	0.000229483	3.69156	chr4.68603105_G	chr11.45302404_G	FALSE
0.0295314	0.000229483	3.69156	chr4.68558060_G	chr11.45302404_G	FALSE
0.0211689	0.000153778	3.79291	chr9.21729614_G	chr11.51831928_G	FALSE
0.00120616	5.45e-06	4.56027	chr9.21658732_G	chr11.51831928_G	FALSE
0.0200148	0.000143823	3.80963	chr9.22409808_A	chr11.51831928_G	FALSE
0.0334399	0.000266877	3.6527	chr7.54768884_A	chr11.63586511_G	FALSE
0.0212403	0.000154393	3.79192	chr7.55187759_A	chr11.63586511_G	FALSE
0.0227224	0.000167325	3.77174	chr7.54255278_T	chr11.63586511_G	FALSE
0.0193171	0.000137924	3.82005	chr7.54268681_G	chr11.63586511_G	FALSE
0.0248405	0.000186249	3.74471	chr7.54437619_A	chr11.63586511_G	FALSE
0.0150014	0.000102192	3.89398	chr7.54245249_A	chr11.63586511_G	FALSE
0.0397185	0.000329244	3.59804	chr7.54920057_A	chr11.63586511_G	FALSE
0.0123062	8.09e-05	3.95074	chr7.54718884_A	chr11.63586511_G	FALSE
0.0135031	9.03e-05	3.92415	chr7.55022218_A	chr11.63586511_G	FALSE
0.0286485	0.000221235	3.70093	chr7.54288751_G	chr11.63586511_G	FALSE
0.0234212	0.000173524	3.76258	chr7.54216503_G	chr11.63586511_G	FALSE
0.00204709	1e-05	4.42876	chr7.54137967_G	chr11.63586511_G	FALSE
0.0191911	0.000136852	3.82199	chr7.54216503_G	chr11.64204828_G	FALSE
0.0133448	8.9e-05	3.92755	chr7.54920057_A	chr11.64204828_G	FALSE
0.00306693	1.6e-05	4.32565	chr7.54718884_A	chr11.64204828_G	FALSE
0.00128797	5.88e-06	4.54408	chr7.54137967_G	chr11.64204828_G	FALSE
0.00436515	2.41e-05	4.23376	chr7.55022218_A	chr11.64204828_G	FALSE
0.00623995	3.66e-05	4.13853	chr7.55187759_A	chr11.64204828_G	FALSE
0.030624	0.000239774	-3.68031	chr10.58268093_G	chr11.64204828_G	FALSE
0.0236828	0.00017584	3.75924	chr7.54288751_G	chr11.64204828_G	FALSE
0.0466613	0.000401986	3.5454	chr7.54581640_A	chr11.64204828_G	FALSE
0.0375183	0.000307129	-3.61622	chr10.58455224_G	chr11.64204828_G	FALSE
0.0332052	0.000264571	-3.65495	chr10.58366303_G	chr11.64204828_G	FALSE
0.0355188	0.000287174	3.6337	chr7.55122218_G	chr11.64204828_G	FALSE
0.0389694	0.000321709	3.6041	chr7.55207743_A	chr11.64204828_G	FALSE
0.0354389	0.000286397	-3.63441	chr10.58438093_C	chr11.64204828_G	FALSE
0.0110169	7.1e-05	3.98208	chr7.54768884_A	chr11.64204828_G	FALSE
0.0121778	7.99e-05	3.9537	chr7.54245249_A	chr11.64204828_G	FALSE
0.0158022	0.00010866	3.87895	chr7.54268681_G	chr11.64204828_G	FALSE
0.0204777	0.000147804	3.80282	chr7.54437619_A	chr11.64204828_G	FALSE
0.0186499	0.000132267	3.83046	chr7.54255278_T	chr11.64204828_G	FALSE
0.0298196	0.000232182	-3.68856	chr11.57078950_T	chr11.75267046_G	TRUE
0.0345888	0.000278052	-3.64208	chr11.56985470_T	chr11.75267046_G	TRUE
0.0336865	0.000269323	-3.65034	chr11.57004450_G	chr11.75267046_G	TRUE
0.0311574	0.000244835	-3.67494	chr11.56959903_G	chr11.75267046_G	TRUE
0.0284439	0.000219351	-3.70312	chr11.57076704_G	chr11.75267046_G	TRUE
0.0331973	0.000264491	-3.65503	chr11.57045617_G	chr11.75267046_G	TRUE
0.0311574	0.000244835	-3.67494	chr11.57008292_G	chr11.75267046_G	TRUE
0.0383939	0.000315895	-3.60887	chr2.64455928_A	chr11.83906197_G	FALSE
0.0473258	0.000409087	3.54075	chr4.2336190_G	chr11.83906197_G	FALSE
0.0412973	0.000345479	-3.58541	chr2.64376614_G	chr11.83906197_G	FALSE
0.0412973	0.000345479	-3.58541	chr2.64491520_G	chr11.83906197_G	FALSE
0.0327798	0.000260413	3.65904	chr4.2436190_G	chr11.83906197_G	FALSE
0.030976	0.000243097	-3.67677	chr8.34283362_A	chr12.964680_A	FALSE
0.031918	0.000252096	-3.66741	chr11.49453595_A	chr12.964680_A	FALSE
0.0328662	0.000261219	-3.65824	chr8.33968263_G	chr12.964680_A	FALSE
0.0484148	0.000420805	3.53324	chr9.40876619_G	chr12.16158325_G	FALSE
0.0203454	0.00014664	3.80479	chr4.12855462_A	chr12.16158325_G	FALSE
0.0332101	0.000264625	3.65489	chr4.12996779_G	chr12.16158325_G	FALSE
0.0498501	0.00043617	3.52368	chr6.45416961_C	chr12.16158325_G	FALSE
0.0264583	0.000201	3.72538	chr4.12839637_T	chr12.16158325_G	FALSE
0.0137519	9.23e-05	3.91889	chr4.12872295_A	chr12.16158325_G	FALSE
0.0289414	0.000223974	3.69778	chr4.13004910_A	chr12.16158325_G	FALSE
0.00670449	3.97e-05	4.11919	chr4.12853741_G	chr12.16158325_G	FALSE
0.0484148	0.000420805	3.53324	chr9.40729731_G	chr12.16158325_G	FALSE
0.0430891	0.000364336	-3.57141	chr9.51964379_C	chr12.18203854_G	FALSE
0.0290592	0.000225095	-3.6965	chr5.96696363_G	chr12.22770468_A	FALSE
0.0366069	0.000298014	-3.62407	chr5.96696363_G	chr12.22877604_C	FALSE
0.04535	0.00038803	-3.55476	chr5.96696363_G	chr12.25252903_G	FALSE
0.0389623	0.000321637	-3.60416	chr9.33478041_G	chr12.25774332_A	FALSE
0.0346007	0.000278174	-3.64197	chr4.49126948_T	chr12.25774332_A	FALSE
0.035123	0.000283307	3.63723	chr5.44770807_G	chr12.27779227_G	FALSE
0.0401903	0.000334063	3.59423	chr5.44770807_G	chr12.28551438_G	FALSE
0.0108909	7.01e-05	3.98533	chr5.85370016_G	chr12.36818010_G	FALSE
0.0194101	0.0001387	-3.81866	chr4.23885877_A	chr12.40596959_A	FALSE
0.0191669	0.000136646	-3.82237	chr4.23885877_A	chr12.40673723_G	FALSE
0.00193319	9.4e-06	4.4431	chr10.52587259_G	chr12.41060789_A	FALSE
0.0042722	2.35e-05	4.23937	chr10.51987259_A	chr12.41060789_A	FALSE
0.0175189	0.000122813	3.84881	chr9.26333732_G	chr12.41060789_A	FALSE
0.0175568	0.000123123	3.84819	chr9.26333732_G	chr12.41203646_G	FALSE
0.00165503	7.86e-06	4.48197	chr10.52587259_G	chr12.41203646_G	FALSE
0.00367466	1.98e-05	4.27868	chr10.51987259_A	chr12.41203646_G	FALSE
0.0335668	0.000268136	3.65149	chr7.29922007_G	chr12.42887178_G	FALSE
0.000724484	3.03e-06	4.68374	chr7.29578674_C	chr12.42887178_G	FALSE
0.0246309	0.000184334	3.74733	chr8.75900788_G	chr12.42887178_G	FALSE
0.0124483	8.2e-05	3.94745	chr8.75862040_G	chr12.42887178_G	FALSE
0.0313569	0.000246726	3.67296	chr7.29964411_G	chr12.42887178_G	FALSE
0.0169273	0.000117901	3.85888	chr8.75825172_C	chr12.42887178_G	FALSE
0.0377138	0.000309049	3.61459	chr7.29512344_G	chr12.42887178_G	FALSE
0.04741	0.000409979	3.54017	chr4.41037443_G	chr12.44590511_G	FALSE
0.0222907	0.00016354	3.77749	chr12.10495555_G	chr12.44590511_G	TRUE
0.0123606	8.13e-05	3.94945	chr1.46787640_A	chr12.44590511_G	FALSE
0.0497845	0.000435471	3.52411	chr4.40932276_C	chr12.44590511_G	FALSE
0.0460955	0.000395974	3.54939	chr5.92673267_A	chr12.44590511_G	FALSE
0.0406313	0.000338605	3.59068	chr7.0_G	chr12.44590511_G	FALSE
0.04741	0.000409979	3.54017	chr4.40889821_G	chr12.44590511_G	FALSE
0.0222907	0.00016354	3.77749	chr12.10433863_T	chr12.44590511_G	TRUE
0.0174497	0.000122238	3.84997	chr2.42602266_T	chr12.44590511_G	FALSE
0.0474276	0.000410164	3.54005	chr2.24958048_C	chr12.44590511_G	FALSE
0.0450536	0.000384876	3.55693	chr5.92671522_A	chr12.44590511_G	FALSE
0.0123606	8.13e-05	3.94945	chr1.46811875_A	chr12.44590511_G	FALSE
0.0327616	0.000260251	3.6592	chr6.59135652_A	chr12.44590511_G	FALSE
0.0131172	8.72e-05	3.93249	chr2.42518358_G	chr12.44590511_G	FALSE
0.00818016	5.01e-05	4.06478	chr12.10965536_C	chr12.44590511_G	TRUE
0.0327616	0.000260251	3.6592	chr6.59135618_C	chr12.44590511_G	FALSE
0.0447181	0.000381347	3.55936	chr4.97024465_A	chr12.44590511_G	FALSE
0.032314	0.000255956	3.66349	chr6.59135570_A	chr12.44590511_G	FALSE
0.0142387	9.61e-05	3.90896	chr1.46505907_G	chr12.44590511_G	FALSE
0.013482	9.01e-05	3.9246	chr1.46632425_A	chr12.44590511_G	FALSE
0.00991557	6.28e-05	4.01161	chr1.46605907_A	chr12.44590511_G	FALSE
0.0327616	0.000260251	3.6592	chr6.59109422_G	chr12.44590511_G	FALSE
0.0130252	8.65e-05	3.93452	chr2.42251691_T	chr12.44590511_G	FALSE
0.0164865	0.000114225	-3.86668	chr7.64535057_T	chr12.58247515_G	FALSE
0.0103247	6.58e-05	-4.00024	chr7.64425551_G	chr12.58247515_G	FALSE
0.010048	6.38e-05	-4.00788	chr7.64433053_C	chr12.58247515_G	FALSE
0.049305	0.000430316	-3.52728	chr3.13492289_A	chr13.848965_G	FALSE
0.0212245	0.000154263	-3.79213	chr3.40868234_C	chr13.6064282_A	FALSE
0.0287303	0.000222019	-3.70002	chr3.40838265_A	chr13.6064282_A	FALSE
0.0216799	0.000158241	-3.78575	chr3.41013689_G	chr13.6064282_A	FALSE
0.0423508	0.000356581	-3.57708	chr3.40807039_G	chr13.6064282_A	FALSE
0.02714	0.000207272	-3.71756	chr6.43620295_A	chr13.27659029_C	FALSE
0.00591405	3.43e-05	-4.15295	chr6.43091302_C	chr13.27659029_C	FALSE
0.0093598	5.87e-05	-4.02763	chr6.43542341_C	chr13.27659029_C	FALSE
0.00639248	3.76e-05	-4.13203	chr6.43020295_A	chr13.27659029_C	FALSE
0.00639248	3.76e-05	-4.13203	chr6.43058217_A	chr13.27659029_C	FALSE
0.00841063	5.18e-05	-4.05719	chr6.43286961_A	chr13.27659029_C	FALSE
0.0163987	0.000113489	-3.86827	chr6.43286961_A	chr13.27919029_G	FALSE
0.0126757	8.38e-05	-3.94225	chr6.43020295_A	chr13.27919029_G	FALSE
0.0122218	8.02e-05	-3.9527	chr6.43091302_C	chr13.27919029_G	FALSE
0.0276136	0.000211663	-3.71222	chr1.55515725_G	chr13.27919029_G	FALSE
0.0341478	0.000273774	-3.6461	chr1.56098629_G	chr13.27919029_G	FALSE
0.0341478	0.000273774	-3.6461	chr1.56122541_C	chr13.27919029_G	FALSE
0.0126757	8.38e-05	-3.94225	chr6.43058217_A	chr13.27919029_G	FALSE
0.0344016	0.000276237	-3.64378	chr1.56123373_C	chr13.27919029_G	FALSE
0.0233199	0.000172623	-3.76389	chr1.56124298_G	chr13.27919029_G	FALSE
0.0343904	0.000276123	-3.64389	chr1.56120130_G	chr13.27919029_G	FALSE
0.0311361	0.000244633	-3.67515	chr1.55598437_G	chr13.27919029_G	FALSE
0.0182058	0.000128577	-3.83747	chr6.43542341_C	chr13.27919029_G	FALSE
0.029176	0.000226165	-3.69529	chr1.55588758_G	chr13.27919029_G	FALSE
0.0269224	0.000205296	-3.72	chr1.55605150_G	chr13.27919029_G	FALSE
0.0257946	0.000194898	-3.73321	chr6.43620295_A	chr13.27919029_G	FALSE
0.0388488	0.000320467	-3.60511	chr10.79290662_G	chr13.40283307_C	FALSE
0.0364065	0.00029603	3.62581	chr2.43539592_G	chr13.40283307_C	FALSE
0.0420565	0.000353451	-3.57941	chr10.79114998_G	chr13.40283307_C	FALSE
0.0355425	0.000287426	-3.63348	chr10.78970232_G	chr13.40283307_C	FALSE
0.0388244	0.000320212	-3.60532	chr10.79281650_G	chr13.40283307_C	FALSE
0.0420265	0.00035313	3.57965	chr2.43540869_A	chr13.40283307_C	FALSE
0.0489875	0.000426936	-3.52938	chr10.79046937_G	chr13.40283307_C	FALSE
0.0320645	0.000253506	-3.66597	chr3.65806806_G	chr13.43065678_C	FALSE
0.0329615	0.000262177	-3.6573	chr3.65856806_A	chr13.43065678_C	FALSE
0.00599441	3.49e-05	-4.14932	chr5.90001435_G	chr13.47997819_G	FALSE
0.041372	0.000346259	3.58481	chr2.46322525_G	chr13.47997819_G	FALSE
0.0442397	0.000376322	3.56287	chr2.46378080_G	chr13.47997819_G	FALSE
0.0418346	0.000351091	3.58117	chr9.66265545_G	chr13.48286905_G	FALSE
0.0206835	0.000149566	-3.79986	chr1.57627289_C	chr13.48286905_G	FALSE
0.0249065	0.000186856	-3.74389	chr1.57647474_G	chr13.48286905_G	FALSE
0.0465894	0.000401246	-3.54589	chr9.85426427_G	chr13.48286905_G	FALSE
0.00431974	2.38e-05	4.23651	chr9.65793808_G	chr13.48286905_G	FALSE
0.0325798	0.00025851	-3.66093	chr9.85751427_G	chr13.48286905_G	FALSE
0.0221698	0.000162489	-3.77911	chr5.41939141_G	chr13.48286905_G	FALSE
0.0199951	0.000143651	-3.80993	chr1.57318717_G	chr13.48286905_G	FALSE
0.00377064	2.04e-05	4.27193	chr9.65952377_A	chr13.48286905_G	FALSE
0.0302829	0.00023651	-3.68383	chr1.57745561_G	chr13.48286905_G	FALSE
0.0245858	0.000183918	-3.7479	chr1.57745561_G	chr13.48352948_G	FALSE
0.0173862	0.000121707	-3.85105	chr5.41939141_G	chr13.48352948_G	FALSE
0.02013	0.000144802	-3.80794	chr1.57647474_G	chr13.48352948_G	FALSE
0.0191644	0.000136626	-3.82241	chr9.85751427_G	chr13.48352948_G	FALSE
0.0281158	0.000216268	-3.70673	chr9.85426427_G	chr13.48352948_G	FALSE
0.00327406	1.73e-05	4.30879	chr9.65793808_G	chr13.48352948_G	FALSE
0.00285608	1.48e-05	4.34404	chr9.65952377_A	chr13.48352948_G	FALSE
0.0456832	0.000391566	3.55236	chr9.66279522_A	chr13.48352948_G	FALSE
0.016065	0.000110795	-3.87418	chr1.57318717_G	chr13.48352948_G	FALSE
0.0438312	0.000372108	3.56584	chr9.66222380_A	chr13.48352948_G	FALSE
0.0330391	0.00026294	3.65654	chr9.66265545_G	chr13.48352948_G	FALSE
0.0454473	0.000389038	3.55408	chr9.66322380_G	chr13.48352948_G	FALSE
0.0166338	0.000115452	-3.86405	chr1.57627289_C	chr13.48352948_G	FALSE
0.0340469	0.000272809	-3.64701	chr11.22308660_G	chr14.2895876_A	FALSE
0.00850768	5.25e-05	-4.05404	chr13.53514863_G	chr14.2895876_A	FALSE
0.0325712	0.000258429	-3.66101	chr11.22269281_G	chr14.2895876_A	FALSE
0.0325712	0.000258429	-3.66101	chr11.22208660_G	chr14.2895876_A	FALSE
0.00631228	3.7e-05	-4.13546	chr13.53939843_T	chr14.2895876_A	FALSE
0.0413682	0.000346223	-3.58484	chr11.22434653_G	chr14.2895876_A	FALSE
0.0477773	0.000413923	3.53762	chr4.14896179_A	chr14.5985876_G	FALSE
0.0445379	0.000379446	-3.56068	chr9.84659761_A	chr14.14624826_G	FALSE
0.0434697	0.000368334	-3.56854	chr1.42792574_A	chr14.14624826_G	FALSE
0.0110297	7.11e-05	-3.98175	chr8.36998263_G	chr14.17423030_A	FALSE
0.0165961	0.000115132	-3.86474	chr8.36848263_A	chr14.17423030_A	FALSE
0.0138557	9.31e-05	-3.91677	chr8.36998354_A	chr14.17423030_A	FALSE
0.0191015	0.000136093	-3.82338	chr8.36852741_T	chr14.17423030_A	FALSE
0.0297953	0.000231954	-3.68882	chr2.66451863_C	chr14.17423030_A	FALSE
0.0452727	0.000387201	-3.55533	chr8.80437518_A	chr14.17423030_A	FALSE
0.0411897	0.000344384	3.58624	chr1.26304076_A	chr14.21864112_T	FALSE
0.0237525	0.000176466	3.75834	chr1.34664432_C	chr14.22209257_G	FALSE
0.021884	0.000159997	3.78298	chr1.34507289_G	chr14.22209257_G	FALSE
0.0297355	0.000231384	-3.68945	chr9.52684010_A	chr14.25735000_G	FALSE
0.0374475	0.000306407	-3.61683	chr10.8216806_A	chr14.25735000_G	FALSE
0.0483781	0.000420425	-3.53348	chr9.52869041_G	chr14.25735000_G	FALSE
0.0129598	8.6e-05	3.93593	chr1.27508593_A	chr14.32304113_A	FALSE
0.0164151	0.000113634	3.86796	chr1.27368593_A	chr14.32304113_A	FALSE
0.0494782	0.000432196	3.52612	chr3.3562365_G	chr14.32304113_A	FALSE
0.0246601	0.000184594	3.74697	chr1.27368593_A	chr14.33037446_G	FALSE
0.0320894	0.000253752	3.66572	chr14.111564_G	chr14.33037446_G	TRUE
0.0134634	9e-05	3.92501	chr1.65583039_A	chr14.33037446_G	FALSE
0.0333179	0.000265677	3.65387	chr14.1204187_C	chr14.33037446_G	TRUE
0.00307834	1.61e-05	4.32467	chr5.23348338_A	chr14.33037446_G	FALSE
0.0134634	9e-05	3.92501	chr1.65438003_G	chr14.33037446_G	FALSE
0.0278283	0.000213616	3.70988	chr4.298414_G	chr14.33037446_G	FALSE
0.00984118	6.22e-05	4.01371	chr1.65569078_G	chr14.33037446_G	FALSE
0.0333892	0.000266359	3.65321	chr14.1191071_T	chr14.33037446_G	TRUE
0.0319153	0.000252069	3.66744	chr14.149874_G	chr14.33037446_G	TRUE
0.00487195	2.74e-05	4.20482	chr5.23850020_A	chr14.33037446_G	FALSE
0.00487195	2.74e-05	4.20482	chr5.23516337_G	chr14.33037446_G	FALSE
0.0323138	0.000255954	3.6635	chr1.27508593_A	chr14.33037446_G	FALSE
0.0450851	0.000385189	3.55671	chr1.58453479_T	chr14.34682061_A	FALSE
0.0210179	0.000152461	-3.79507	chr8.28485188_G	chr14.34682061_A	FALSE
0.0199398	0.000143181	-3.81074	chr8.28898826_G	chr14.34682061_A	FALSE
0.0210179	0.000152461	-3.79507	chr8.28485596_T	chr14.34682061_A	FALSE
0.02333	0.000172719	-3.76375	chr8.29005969_G	chr14.34682061_A	FALSE
0.0204414	0.000147494	-3.80334	chr8.28496686_G	chr14.34682061_A	FALSE
0.0210179	0.000152461	-3.79507	chr8.28483266_G	chr14.34682061_A	FALSE
0.0268322	0.000204433	-3.72107	chr8.28498826_G	chr14.34682061_A	FALSE
0.0455212	0.00038984	3.55353	chr1.58239194_T	chr14.34682061_A	FALSE
0.0240826	0.00017942	-3.75415	chr8.28633595_G	chr14.34682061_A	FALSE
0.0232262	0.000171804	-3.76509	chr8.28491007_C	chr14.34682061_A	FALSE
0.0197168	0.000141283	3.81407	chr2.69506830_G	chr14.37730503_C	FALSE
0.0458877	0.000393715	3.55091	chr1.54215764_G	chr14.37730503_C	FALSE
0.0250945	0.000188579	3.74156	chr7.11153055_G	chr14.47671941_A	FALSE
0.00181232	8.73e-06	4.45934	chr7.2371111_A	chr14.51822371_G	FALSE
0.0370331	0.000302265	3.62038	chr7.1550570_G	chr14.51822371_G	FALSE
0.0468999	0.000404481	-3.54375	chr2.85309085_G	chr14.58862156_G	FALSE
0.0497333	0.000434928	-3.52444	chr13.34147874_A	chr15.4575405_G	FALSE
0.0290152	0.000224664	3.697	chr2.90327255_G	chr15.6738809_G	FALSE
0.0132417	8.82e-05	-3.92978	chr5.42214141_G	chr15.7888255_C	FALSE
0.026531	0.000201676	-3.72453	chr5.42195809_T	chr15.7888255_C	FALSE
0.0245252	0.00018336	3.74867	chr6.3256941_G	chr15.7888255_C	FALSE
0.0417522	0.000350253	-3.5818	chr5.43014141_G	chr15.7888255_C	FALSE
0.0328947	0.000261515	3.65795	chr3.72842361_G	chr15.8490623_G	FALSE
0.0198789	0.000142665	-3.81164	chr9.68689046_A	chr15.41877602_A	FALSE
0.0498062	0.000435706	-3.52396	chr9.39551678_G	chr15.41877602_A	FALSE
0.0299944	0.000233812	-3.68677	chr9.68773531_A	chr15.41877602_A	FALSE
0.028531	0.000220163	-3.70217	chr11.89283178_G	chr15.53164410_T	FALSE
0.0394829	0.000326854	-3.59995	chr1.55556004_T	chr17.3707419_G	FALSE
0.0174376	0.000122132	-3.85019	chr1.116616221_C	chr17.3707419_G	FALSE
0.0220698	0.000161599	3.78048	chr2.62775576_G	chr17.13228962_A	FALSE
0.0270989	0.000206896	3.71803	chr2.62976614_G	chr17.13228962_A	FALSE
0.0241632	0.000180136	3.75315	chr2.62709886_G	chr17.13228962_A	FALSE
0.0220698	0.000161599	3.78048	chr2.62732686_G	chr17.13228962_A	FALSE
0.0427404	0.000360709	3.57405	chr5.101411753_A	chr17.16112657_A	FALSE
0.0420438	0.000353305	3.57951	chr5.101922409_G	chr17.16112657_A	FALSE
0.0198157	0.000142128	3.81258	chr4.65244594_G	chr17.16112657_A	FALSE
0.022089	0.000161772	3.78022	chr4.65044594_C	chr17.16112657_A	FALSE
0.0242421	0.000180844	3.75216	chr4.65262704_G	chr17.16112657_A	FALSE
0.0383788	0.00031573	3.609	chr4.65262704_G	chr17.16327716_G	FALSE
0.0349804	0.000281892	3.63852	chr4.65044594_C	chr17.16327716_G	FALSE
0.0329851	0.000262419	3.65706	chr5.101411753_A	chr17.16327716_G	FALSE
0.0318555	0.000251508	3.66801	chr4.65244594_G	chr17.16327716_G	FALSE
0.0323953	0.00025673	3.66272	chr5.101922409_G	chr17.16327716_G	FALSE
0.0372542	0.000304479	3.61848	chr11.57004450_G	chr17.19326705_G	FALSE
0.0412425	0.000344919	3.58583	chr7.72297743_A	chr17.19326705_G	FALSE
0.0447035	0.000381193	3.55947	chr11.56985470_T	chr17.19326705_G	FALSE
0.0400367	0.00033248	3.59547	chr11.56959903_G	chr17.19326705_G	FALSE
0.0446479	0.0003806	3.55988	chr7.72302420_A	chr17.19326705_G	FALSE
0.0465005	0.000400276	3.54653	chr11.57078950_T	chr17.19326705_G	FALSE
0.0423184	0.000356242	3.57733	chr11.57045617_G	chr17.19326705_G	FALSE
0.0365458	0.000297412	3.62459	chr11.57076704_G	chr17.19326705_G	FALSE
0.0483088	0.000419683	-3.53395	chr1.12208351_G	chr17.19326705_G	FALSE
0.0282045	0.000217127	3.70572	chr7.73219810_G	chr17.19326705_G	FALSE
0.0400367	0.00033248	3.59547	chr11.57008292_G	chr17.19326705_G	FALSE
0.0421047	0.000353938	-3.57904	chr1.27794195_A	chr17.19521049_G	FALSE
0.0395762	0.000327786	3.5992	chr11.57004450_G	chr17.19521049_G	FALSE
0.0424572	0.000357695	3.57626	chr11.57008292_G	chr17.19521049_G	FALSE
0.0470997	0.000406647	-3.54234	chr1.27771926_C	chr17.19521049_G	FALSE
0.018346	0.000129746	3.83523	chr7.73219810_G	chr17.19521049_G	FALSE
0.0388156	0.000320122	3.60539	chr11.57076704_G	chr17.19521049_G	FALSE
0.0315363	0.000248438	3.67118	chr7.72302420_A	chr17.19521049_G	FALSE
0.0424572	0.000357695	3.57626	chr11.56959903_G	chr17.19521049_G	FALSE
0.044877	0.000383035	3.55819	chr11.57045617_G	chr17.19521049_G	FALSE
0.0473746	0.000409593	3.54042	chr11.56985470_T	chr17.19521049_G	FALSE
0.028983	0.000224366	3.69733	chr7.72297743_A	chr17.19521049_G	FALSE
0.0492911	0.000430155	3.52738	chr11.57078950_T	chr17.19521049_G	FALSE
0.0369401	0.000301355	-3.62116	chr13.33902569_G	chr17.35068641_G	FALSE
0.0484033	0.000420688	-3.53331	chr2.27135833_C	chr17.35068641_G	FALSE
0.04114	0.000343886	-3.58662	chr13.33858689_G	chr17.35068641_G	FALSE
0.0389197	0.000321188	3.60452	chr1.13445704_G	chr17.35068641_G	FALSE
0.0194779	0.000139267	-3.81764	chr13.33858689_G	chr17.35307125_G	FALSE
0.014406	9.74e-05	3.90563	chr1.13445704_G	chr17.35307125_G	FALSE
0.0172963	0.00012096	-3.85257	chr13.33902569_G	chr17.35307125_G	FALSE
0.0106721	6.84e-05	3.99094	chr6.3256941_G	chr17.45109795_C	FALSE
0.00699475	4.18e-05	4.1076	chr6.3576202_G	chr17.45109795_C	FALSE
0.00735136	4.43e-05	4.09403	chr1.18880000_G	chr17.45109795_C	FALSE
0.0406535	0.000338843	3.5905	chr5.85553816_A	chr17.45109795_C	FALSE
0.0173581	0.000121476	3.85152	chr6.3681537_G	chr17.45109795_C	FALSE
0.0394025	0.000326054	3.60059	chr1.21069394_C	chr17.45109795_C	FALSE
0.0481942	0.000418454	3.53473	chr1.18698743_G	chr17.45109795_C	FALSE
0.00477752	2.68e-05	4.20996	chr6.2956268_T	chr17.45109795_C	FALSE
0.00720894	4.33e-05	4.09938	chr6.3356268_G	chr17.45109795_C	FALSE
0.0123437	8.12e-05	3.94985	chr6.3656268_G	chr17.45109795_C	FALSE
0.0240957	0.000179538	-3.75399	chr1.14501134_G	chr17.45109795_C	FALSE
0.0327268	0.00025991	-3.65954	chr1.43075907_G	chr17.62997631_G	FALSE
0.0205023	0.000148018	-3.80246	chr1.43309240_G	chr17.62997631_G	FALSE
0.0369248	0.000301211	-3.62129	chr1.50315907_A	chr17.62997631_G	FALSE
0.0429408	0.000362812	-3.57252	chr1.43118316_A	chr17.62997631_G	FALSE
0.0274643	0.000210281	3.71389	chr3.19880594_G	chr17.62997631_G	FALSE
0.0378944	0.000310877	3.61305	chr3.19655622_G	chr17.62997631_G	FALSE
0.0282311	0.000217376	-3.70543	chr13.67503169_G	chr18.3182431_A	FALSE
0.0372879	0.000304816	3.61819	chr11.14537760_C	chr18.3182431_A	FALSE
0.0189463	0.000134761	-3.82582	chr14.15687399_T	chr18.3182431_A	FALSE
0.0372879	0.000304816	3.61819	chr11.14619399_G	chr18.3182431_A	FALSE
0.0301909	0.000235645	3.68477	chr11.14060494_G	chr18.3182431_A	FALSE
0.0423379	0.000356436	-3.57719	chr9.371428_A	chr18.3182431_A	FALSE
0.0403007	0.00033515	3.59338	chr11.13861507_G	chr18.3182431_A	FALSE
0.043363	0.000367221	3.56933	chr11.14486135_G	chr18.3182431_A	FALSE
0.0375078	0.00030702	3.61631	chr11.14087522_G	chr18.3182431_A	FALSE
0.0377253	0.000309166	3.61449	chr11.14386135_G	chr18.3182431_A	FALSE
0.0225143	0.000165499	3.7745	chr11.14097155_G	chr18.3182431_A	FALSE
0.0433557	0.000367145	3.56939	chr11.14000494_G	chr18.3182431_A	FALSE
0.0301909	0.000235645	3.68477	chr11.14126008_G	chr18.3182431_A	FALSE
0.0354293	0.0002863	3.6345	chr11.14010620_G	chr18.3182431_A	FALSE
0.0236832	0.000175844	3.75923	chr11.14193827_G	chr18.3182431_A	FALSE
0.0404135	0.000336354	3.59243	chr3.29087831_C	chr18.3726273_A	FALSE
0.0469218	0.000404727	-3.54359	chr15.52358934_G	chr18.3726273_A	FALSE
0.0302415	0.000236131	3.68424	chr9.48720157_C	chr18.11497973_G	FALSE
0.0273345	0.000209076	3.71536	chr9.50290757_G	chr18.11497973_G	FALSE
0.00340636	1.81e-05	-4.29848	chr1.5522064_A	chr18.11497973_G	FALSE
0.0446634	0.00038076	3.55977	chr9.51111970_G	chr18.11497973_G	FALSE
0.027018	0.000206159	3.71893	chr9.50203491_G	chr18.11497973_G	FALSE
0.0390565	0.000322583	3.60339	chr9.50293551_G	chr18.11497973_G	FALSE
0.00353157	1.89e-05	-4.28905	chr1.5590023_A	chr18.11497973_G	FALSE
0.0370079	0.000302016	3.62059	chr9.50339202_G	chr18.11497973_G	FALSE
0.0376154	0.000308063	3.61542	chr9.50564840_T	chr18.11497973_G	FALSE
0.0289332	0.000223899	3.69787	chr9.49663491_T	chr18.11497973_G	FALSE
0.00353157	1.89e-05	-4.28905	chr1.5569995_G	chr18.11497973_G	FALSE
0.0267804	0.00020395	3.72168	chr9.51111970_G	chr18.12285473_C	FALSE
0.0217942	0.000159232	3.78418	chr9.50290757_G	chr18.12285473_C	FALSE
0.0216418	0.000157907	3.78628	chr9.50203491_G	chr18.12285473_C	FALSE
0.0293781	0.000228035	3.69318	chr9.50339202_G	chr18.12285473_C	FALSE
0.0286619	0.000221371	3.70077	chr9.48720157_C	chr18.12285473_C	FALSE
0.0229926	0.000169745	3.76813	chr9.49663491_T	chr18.12285473_C	FALSE
0.0311698	0.000244956	3.67481	chr9.50293551_G	chr18.12285473_C	FALSE
0.0303023	0.0002367	3.68362	chr9.50564840_T	chr18.12285473_C	FALSE
0.00144294	6.71e-06	-4.51605	chr16.4633144_G	chr18.16878331_C	FALSE
0.0478424	0.000414625	-3.53717	chr11.51146928_G	chr18.16878331_C	FALSE
0.0180141	0.000126993	-3.84054	chr16.4717619_A	chr18.16878331_C	FALSE
0.039352	0.000325554	-3.60099	chr15.15822374_G	chr18.17699290_G	FALSE
0.0164257	0.00011372	-3.86777	chr2.99873519_A	chr18.17699290_G	FALSE
0.0398814	0.000330894	-3.59673	chr2.99263519_G	chr18.17699290_G	FALSE
0.0211721	0.000153808	-3.79287	chr2.99063519_A	chr18.17699290_G	FALSE
0.037331	0.000305243	-3.61782	chr15.15946454_A	chr18.17699290_G	FALSE
0.037331	0.000305243	-3.61782	chr15.16151147_A	chr18.17699290_G	FALSE
0.0211721	0.000153808	-3.79287	chr2.99067223_A	chr18.17699290_G	FALSE
0.037331	0.000305243	-3.61782	chr15.16029810_A	chr18.17699290_G	FALSE
0.0211721	0.000153808	-3.79287	chr2.99068699_G	chr18.17699290_G	FALSE
0.037331	0.000305243	-3.61782	chr15.15993016_A	chr18.17699290_G	FALSE
0.0288238	0.000222883	-3.69903	chr15.15793213_A	chr18.17699290_G	FALSE
0.0251961	0.000189508	-3.74032	chr15.19473016_G	chr18.39319864_G	FALSE
0.0353697	0.000285709	-3.63503	chr15.7495173_G	chr18.39319864_G	FALSE
0.044283	0.00037677	-3.56256	chr4.89530370_G	chr18.39319864_G	FALSE
0.0251961	0.000189508	-3.74032	chr15.19489947_G	chr18.39319864_G	FALSE
0.0400239	0.000332341	3.59558	chr14.33087446_G	chr18.50240168_G	FALSE
0.0103696	6.62e-05	3.99903	chr1.80478274_A	chr18.50240168_G	FALSE
0.0412086	0.000344571	3.5861	chr14.33131876_G	chr18.50240168_G	FALSE
0.0325949	0.000258652	3.66079	chr14.33037446_G	chr18.50240168_G	FALSE
0.0115538	7.51e-05	-3.96856	chr1.19765714_G	chr18.64174415_A	FALSE
0.0464458	0.000399701	3.54691	chr17.62706939_A	chr18.64174415_A	FALSE
0.0331966	0.000264485	3.65503	chr2.84174353_G	chr19.119729_C	FALSE
0.0350693	0.00028278	3.63771	chr4.11809321_A	chr19.4774950_G	FALSE
0.0447849	0.000382076	3.55886	chr4.11503922_A	chr19.4774950_G	FALSE
0.0317552	0.000250533	3.66901	chr4.11529726_A	chr19.4774950_G	FALSE
0.0467196	0.000402613	-3.54498	chr1.112480507_G	chr19.5027777_G	FALSE
0.0485199	0.000421946	3.53252	chr4.11503922_A	chr19.5027777_G	FALSE
0.0381243	0.000313189	3.61112	chr4.11809321_A	chr19.5027777_G	FALSE
0.0345202	0.000277382	3.64271	chr4.11529726_A	chr19.5027777_G	FALSE
0.0284086	0.000219021	-3.7035	chr6.43890295_G	chr19.12556226_G	FALSE
0.0286864	0.000221604	-3.7005	chr6.44131197_T	chr19.12556226_G	FALSE
0.0322143	0.000254961	-3.6645	chr6.43990295_A	chr19.12556226_G	FALSE
0.0210855	0.000153048	-3.7941	chr13.67303169_G	chr19.23248536_C	FALSE
0.0291768	0.000226174	-3.69528	chr13.66091107_G	chr19.23248536_C	FALSE
0.0347849	0.000280001	-3.64027	chr13.66608469_C	chr19.23248536_C	FALSE
0.0315431	0.000248499	-3.67111	chr13.65988169_T	chr19.23248536_C	FALSE
0.0347849	0.000280001	-3.64027	chr13.66503169_G	chr19.23248536_C	FALSE
0.0196948	0.000141096	-3.8144	chr1.101936296_G	chr19.32369285_G	FALSE
0.0182679	0.000129094	-3.83647	chr16.13429462_A	chr19.32369285_G	FALSE
0.0461923	0.000397018	-3.5487	chr13.2299722_G	chr19.32369285_G	FALSE
0.0444831	0.000378871	-3.56108	chr16.15629462_G	chr19.32369285_G	FALSE
0.0168405	0.000117174	-3.86041	chr1.101841816_A	chr19.32369285_G	FALSE
0.049071	0.000427816	-3.52884	chr16.15873541_G	chr19.32369285_G	FALSE
0.0468107	0.000403553	-3.54436	chr4.60459435_G	chr19.50848731_G	FALSE
0.012874	8.53e-05	-3.93781	chr2.91806857_A	chr7.84757918_G	FALSE
0.0160837	0.000110942	3.87385	chr4.63937451_G	chr7.84757918_G	FALSE
0.0357701	0.000289662	-3.63146	chr12.5352435_A	chr18.30747508_C	FALSE
0.0219842	0.000160858	3.78164	chr12.35890313_G	chr18.30747508_C	FALSE
0.0481342	0.000417813	-3.53514	chr12.5480292_A	chr18.30747508_C	FALSE
0.0280187	0.000215376	-3.70779	chr13.51617528_A	chr18.30747508_C	FALSE
0.0280187	0.000215376	-3.70779	chr13.51669908_A	chr18.30747508_C	FALSE
0.0273092	0.000208841	3.71564	chr9.22409808_A	chr9.27233732_G	TRUE
0.0323108	0.000255928	3.66352	chr9.21848750_A	chr9.27233732_G	TRUE
0.0328415	0.000260999	3.65846	chr9.21729614_G	chr9.27233732_G	TRUE
0.0431323	0.000364807	3.57107	chr9.22416888_A	chr9.27233732_G	TRUE
0.0307047	0.000240532	3.67949	chr9.21628294_G	chr9.27233732_G	TRUE
0.0452506	0.000386971	3.55549	chr4.52090558_G	chr9.27233732_G	FALSE
0.0105348	6.74e-05	3.99458	chr9.21658732_G	chr9.27233732_G	TRUE
0.0444181	0.000378194	3.56156	chr1.10909167_G	chr6.76169974_T	FALSE
0.0483835	0.000420482	3.53344	chr1.79321207_G	chr2.64944753_G	FALSE
0.0445618	0.000379694	3.56051	chr1.79283523_G	chr2.64944753_G	FALSE
0.0483835	0.000420482	3.53344	chr1.79303266_T	chr2.64944753_G	FALSE
0.00907727	5.66e-05	-4.03617	chr1.89621860_G	chr2.64944753_G	FALSE
0.0483835	0.000420482	3.53344	chr1.79123122_A	chr2.64944753_G	FALSE
0.0117394	7.65e-05	-3.9641	chr1.89644768_G	chr2.64944753_G	FALSE
0.0483835	0.000420482	3.53344	chr1.79192386_G	chr2.64944753_G	FALSE
0.0435547	0.000369214	3.56791	chr1.79100900_C	chr2.64944753_G	FALSE
0.042684	0.000360108	3.57449	chr1.79106204_G	chr2.64944753_G	FALSE
0.0293558	0.00022783	3.69341	chr1.55586418_C	chr9.64253808_G	FALSE
0.0403459	0.000335626	3.593	chr1.56549175_T	chr9.64253808_G	FALSE
0.031905	0.000251978	3.66753	chr1.55442985_G	chr9.64253808_G	FALSE
0.0293558	0.00022783	3.69341	chr1.55542985_G	chr9.64253808_G	FALSE
0.0378907	0.000310837	3.61308	chr1.56117139_G	chr9.64253808_G	FALSE
0.0492913	0.000430161	-3.52738	chr1.67607765_G	chr9.39704281_T	FALSE
0.0492913	0.000430161	-3.52738	chr1.67643754_G	chr9.39704281_T	FALSE
0.0200579	0.000144183	3.80901	chr2.44918358_G	chr4.63108562_C	FALSE
0.0365291	0.000297241	3.62474	chr1.12292500_A	chr11.87264672_G	FALSE
0.0295314	0.000229483	3.69156	chr4.68558060_G	chr11.45319975_A	FALSE
0.0213544	0.00015539	-3.7903	chr9.68689046_A	chr11.45319975_A	FALSE
0.0305666	0.000239213	3.68091	chr4.68628787_C	chr11.45319975_A	FALSE
0.0190329	0.000135488	3.82448	chr4.68706716_G	chr11.45319975_A	FALSE
0.0200105	0.000143789	-3.80969	chr9.68773531_A	chr11.45319975_A	FALSE
0.0295314	0.000229483	3.69156	chr4.68603105_G	chr11.45319975_A	FALSE
0.0205143	0.000148124	-3.80228	chr3.20990457_G	chr10.79914998_G	FALSE
0.029745	0.000231482	-3.68934	chr4.5534523_T	chr17.16050642_C	FALSE
0.0297508	0.000231535	-3.68928	chr4.5574617_A	chr17.16050642_C	FALSE
0.00457313	2.55e-05	-4.2215	chr9.68689046_A	chr10.79004719_G	FALSE
0.00728379	4.38e-05	-4.09655	chr9.68773531_A	chr10.79004719_G	FALSE
0.0387971	0.00031994	-3.60554	chr3.61357221_G	chr17.56261102_G	FALSE
0.0494369	0.000431737	-3.5264	chr12.5452435_A	chr17.56261102_G	FALSE
0.0397785	0.000329857	-3.59755	chr3.61611766_C	chr17.56261102_G	FALSE
0.0455266	0.000389899	-3.55349	chr3.61711766_G	chr17.56261102_G	FALSE
0.0122903	8.08e-05	3.95111	chr10.7022780_G	chr17.56261102_G	FALSE
0.0379988	0.000311935	-3.61216	chr3.61627004_T	chr17.56261102_G	FALSE
0.00669925	3.97e-05	-4.11941	chr2.87474353_G	chr9.72253808_C	FALSE
0.00669925	3.97e-05	-4.11941	chr2.87530721_G	chr9.72253808_C	FALSE
0.0111928	7.24e-05	3.97756	chr2.46544747_G	chr17.12476525_G	FALSE
0.0433112	0.000366673	3.56973	chr2.46587604_G	chr17.12476525_G	FALSE
0.0312867	0.000246067	3.67365	chr2.46639046_G	chr17.12476525_G	FALSE
0.0389623	0.000321637	3.60416	chr9.68773531_A	chr17.12476525_G	FALSE
0.0409558	0.000341979	3.58808	chr2.46584969_G	chr17.12476525_G	FALSE
0.018931	0.000134634	3.82605	chr10.45322208_G	chr17.12476525_G	FALSE
0.0124739	8.22e-05	3.94687	chr2.46578865_C	chr17.12476525_G	FALSE
0.011143	7.2e-05	3.97883	chr2.46478080_G	chr17.12476525_G	FALSE
0.0413831	0.000346367	3.58473	chr9.68689046_A	chr17.12476525_G	FALSE
0.049278	0.000430022	3.52746	chr5.33035450_A	chr5.101922409_G	TRUE
0.0418916	0.000351687	3.58072	chr5.32994979_A	chr5.101922409_G	TRUE
0.0478245	0.00041443	3.5373	chr5.33010229_A	chr5.101922409_G	TRUE
0.0478245	0.00041443	3.5373	chr5.32973912_G	chr5.101922409_G	TRUE
0.0473041	0.00040885	3.5409	chr2.57053796_G	chr6.24627960_A	FALSE
0.0251977	0.000189529	3.74029	chr2.59072147_G	chr6.24627960_A	FALSE
0.0227488	0.000167553	3.7714	chr2.59166973_A	chr6.24627960_A	FALSE
0.04794	0.000415696	3.53649	chr2.57012256_A	chr6.24627960_A	FALSE
0.0227488	0.000167553	3.7714	chr2.58591962_C	chr6.24627960_A	FALSE
0.0494369	0.000431737	3.5264	chr2.59102267_G	chr6.24627960_A	FALSE
0.0192594	0.000137438	3.82093	chr2.58673837_G	chr6.24627960_A	FALSE
0.0423581	0.000356669	-3.57702	chr1.103341816_G	chr4.7631730_T	FALSE
0.00827853	5.08e-05	4.06154	chr1.25420215_A	chr4.7631730_T	FALSE
0.0390943	0.000322958	-3.60309	chr1.103441816_C	chr4.7631730_T	FALSE
0.0401222	0.000333395	3.59475	chr1.13048539_A	chr4.7631730_T	FALSE
0.00848154	5.23e-05	4.05488	chr1.25543372_T	chr4.7631730_T	FALSE
0.000408544	1.56e-06	4.81957	chr2.47317604_G	chr17.16847716_T	FALSE
0.0371661	0.0003036	3.61923	chr2.46584969_G	chr17.16847716_T	FALSE
0.000548277	2.19e-06	4.7502	chr2.47417604_T	chr17.16847716_T	FALSE
0.0284509	0.000219416	3.70304	chr2.46887604_G	chr17.16847716_T	FALSE
0.0471695	0.000407403	3.54184	chr2.46639046_G	chr17.16847716_T	FALSE
0.0329801	0.000262362	3.65711	chr7.56242218_G	chr11.65872046_A	FALSE
0.00713724	4.28e-05	-4.10213	chr1.68400723_G	chr11.65872046_A	FALSE
0.0291976	0.000226371	3.69506	chr7.55187759_A	chr11.65872046_A	FALSE
0.0261587	0.000198216	3.72893	chr7.56371759_A	chr11.65872046_A	FALSE
0.0265206	0.000201573	3.72466	chr7.55022218_A	chr11.65872046_A	FALSE
0.00795166	4.85e-05	-4.07259	chr1.68406562_G	chr11.65872046_A	FALSE
0.0192812	0.000137629	-3.82059	chr1.68709551_T	chr11.65872046_A	FALSE
0.0325779	0.000258492	3.66095	chr7.56298408_A	chr11.65872046_A	FALSE
0.00931666	5.84e-05	-4.02892	chr1.68495265_G	chr11.65872046_A	FALSE
0.0354628	0.000286635	-3.63419	chr8.63142910_G	chr11.65872046_A	FALSE
0.0409085	0.000341493	3.58846	chr7.54137967_G	chr11.65872046_A	FALSE
0.0470122	0.000405717	3.54294	chr7.54718884_A	chr11.65872046_A	FALSE
0.0334209	0.000266671	-3.6529	chr8.15268112_G	chr11.65872046_A	FALSE
0.0344723	0.000276923	3.64314	chr2.43666380_A	chr5.48037474_T	FALSE
0.015603	0.00010704	3.88264	chr2.43918358_G	chr5.48037474_T	FALSE
0.00678352	4.03e-05	4.11595	chr1.96950446_C	chr5.48037474_T	FALSE
0.00660159	3.9e-05	4.12334	chr1.97022790_C	chr5.48037474_T	FALSE
0.0415755	0.000348382	3.58321	chr1.94641607_G	chr5.48037474_T	FALSE
0.00987874	6.25e-05	4.01265	chr2.29292877_G	chr5.41656663_C	FALSE
0.00969604	6.11e-05	4.01782	chr2.29254514_T	chr5.41656663_C	FALSE
0.009911	6.27e-05	4.01174	chr2.29605029_C	chr5.41656663_C	FALSE
0.012484	8.23e-05	3.94662	chr2.29235833_G	chr5.41656663_C	FALSE
0.0169611	0.000118183	3.85829	chr2.29243201_G	chr5.41656663_C	FALSE
0.0110507	7.13e-05	3.98122	chr2.29321547_G	chr5.41656663_C	FALSE
0.0134634	9e-05	3.92501	chr2.28735833_G	chr5.41656663_C	FALSE
0.012484	8.23e-05	3.94662	chr2.29309274_G	chr5.41656663_C	FALSE
0.0102752	6.55e-05	4.00158	chr2.29628690_T	chr5.41656663_C	FALSE
0.0485905	0.000422718	-3.53203	chr2.107864313_G	chr5.41656663_C	FALSE
0.00980602	6.2e-05	4.0147	chr2.29667608_G	chr5.41656663_C	FALSE
0.0116671	7.6e-05	3.96584	chr2.28692976_C	chr5.41656663_C	FALSE
0.009911	6.27e-05	4.01174	chr2.29521547_G	chr5.41656663_C	FALSE
0.0159862	0.000110158	3.87559	chr2.28221547_C	chr5.41656663_C	FALSE
0.0177981	0.000125154	3.84415	chr2.29035833_G	chr5.41656663_C	FALSE
0.0150493	0.000102579	3.89306	chr2.29281655_G	chr5.41656663_C	FALSE
0.0484401	0.000421069	3.53307	chr1.12833320_G	chr2.52030872_C	FALSE
0.0372979	0.000304911	3.61811	chr10.39277477_A	chr11.38522944_G	FALSE
0.0248905	0.000186706	3.74409	chr10.39496580_A	chr11.38522944_G	FALSE
0.0227203	0.000167305	3.77177	chr10.39452326_G	chr11.38522944_G	FALSE
0.0149834	0.000102042	3.89434	chr12.27808957_G	chr19.39618021_G	FALSE
0.0182801	0.000129199	3.83627	chr12.27779227_G	chr19.39618021_G	FALSE
0.0376574	0.000308488	3.61506	chr12.27715774_G	chr19.39618021_G	FALSE
0.00482388	2.71e-05	4.20742	chr3.20609782_A	chr17.37511435_A	FALSE
0.00406344	2.22e-05	4.25248	chr3.20562604_A	chr17.37511435_A	FALSE
0.0484313	0.000420982	-3.53312	chr7.12512991_G	chr19.46466562_G	FALSE
0.0278557	0.000213866	-3.70958	chr11.71047663_G	chr19.46580847_A	FALSE
0.0368771	0.00030074	-3.6217	chr9.38928037_G	chr15.7476802_G	FALSE
0.0290958	0.000225433	-3.69612	chr9.38127312_G	chr15.7476802_G	FALSE
0.00145411	6.77e-06	-4.51412	chr3.73642361_A	chr5.32751698_G	FALSE
0.0362294	0.000294247	-3.62738	chr4.89676524_G	chr5.32751698_G	FALSE
0.0284641	0.000219535	-3.7029	chr9.80907336_A	chr10.428594_G	FALSE
0.0284641	0.000219535	-3.7029	chr9.80930867_G	chr10.428594_G	FALSE
0.0357105	0.000289081	3.63198	chr11.87184703_G	chr17.62781939_A	FALSE
0.0261993	0.000198596	3.72844	chr3.20102_G	chr17.62781939_A	FALSE
0.044279	0.000376727	3.56259	chr3.5644_G	chr17.62781939_A	FALSE
0.0299215	0.000233123	3.68753	chr3.30715_G	chr17.62781939_A	FALSE
0.0200119	0.0001438	3.80967	chr16.19666129_A	chr17.62903473_G	FALSE
0.0183683	0.00012994	3.83486	chr16.19754443_G	chr17.62903473_G	FALSE
0.0239277	0.000178019	3.75613	chr16.19549462_G	chr17.62903473_G	FALSE
0.0140368	9.45e-05	3.91305	chr16.19898689_G	chr17.62903473_G	FALSE
0.0183683	0.00012994	3.83486	chr16.19716812_A	chr17.62903473_G	FALSE
0.0082952	5.09e-05	4.06099	chr7.11153055_G	chr17.62903473_G	FALSE
0.023583	0.00017496	3.7605	chr16.19773976_C	chr17.62903473_G	FALSE
0.0178439	0.000125537	3.84339	chr16.19692552_G	chr17.62903473_G	FALSE
0.0159698	0.000110021	3.8759	chr16.19851055_T	chr17.62903473_G	FALSE
0.0150409	0.000102511	3.89322	chr4.11809321_A	chr12.38810789_A	FALSE
0.00468208	2.62e-05	4.21528	chr4.11503922_A	chr12.38810789_A	FALSE
0.00587154	3.41e-05	4.15489	chr4.11529726_A	chr12.38810789_A	FALSE
0.00980831	6.2e-05	-4.01463	chr3.19799886_A	chr3.67056806_A	TRUE
0.00511941	2.9e-05	-4.1917	chr3.19751892_T	chr3.67056806_A	TRUE
0.0149255	0.000101583	3.89544	chr5.5042222_A	chr6.29745324_G	FALSE
0.0175847	0.000123362	3.84771	chr5.5326779_A	chr6.29745324_G	FALSE
0.033215	0.000264674	3.65485	chr5.24730573_A	chr13.45129317_G	FALSE
0.0276203	0.000211723	3.71215	chr5.24678132_A	chr13.45129317_G	FALSE
0.0351219	0.000283297	3.63723	chr5.24680170_C	chr13.45129317_G	FALSE
0.0242527	0.000180937	3.75203	chr5.24937378_A	chr13.45129317_G	FALSE
0.0280365	0.000215543	3.70759	chr5.24778132_A	chr13.45129317_G	FALSE
0.0288841	0.000223451	-3.69838	chr1.76065067_G	chr15.4760470_C	FALSE
0.0449474	0.000383757	-3.5577	chr11.18057654_C	chr15.16609683_A	FALSE
0.00304243	1.59e-05	4.3277	chr12.33556712_A	chr15.16609683_A	FALSE
0.0052772	3.01e-05	4.18358	chr12.34232128_A	chr15.16609683_A	FALSE
0.00323393	1.71e-05	4.31193	chr12.33401614_G	chr15.16609683_A	FALSE
0.00264394	1.35e-05	4.36379	chr12.33471247_A	chr15.16609683_A	FALSE
0.00297089	1.55e-05	4.33387	chr12.33677865_G	chr15.16609683_A	FALSE
0.00125569	5.71e-06	4.55032	chr12.33054518_G	chr15.16609683_A	FALSE
0.0480842	0.000417268	3.53548	chr2.66278371_G	chr15.10772739_C	FALSE
0.0480842	0.000417268	3.53548	chr2.66197104_G	chr15.10772739_C	FALSE
0.0424694	0.000357832	3.57616	chr2.66172124_G	chr15.10772739_C	FALSE
0.0480842	0.000417268	3.53548	chr2.66186268_A	chr15.10772739_C	FALSE
0.0489663	0.000426698	3.52953	chr2.66238791_A	chr15.10772739_C	FALSE
0.0440598	0.000374461	3.56418	chr6.42435995_G	chr9.75438487_A	FALSE
0.0448727	0.000382987	3.55823	chr6.41476987_G	chr9.75438487_A	FALSE
0.0186124	0.000131954	3.83104	chr5.86020483_G	chr9.75438487_A	FALSE
0.0221802	0.000162581	3.77896	chr5.85821312_G	chr9.75438487_A	FALSE
0.036811	0.000300049	3.6223	chr6.41936395_G	chr9.75438487_A	FALSE
0.0485229	0.000421987	3.53249	chr6.41702121_C	chr9.75438487_A	FALSE
0.0389195	0.000321185	3.60453	chr6.41872808_C	chr9.75438487_A	FALSE
0.0221057	0.000161918	3.77999	chr5.85753816_G	chr9.75438487_A	FALSE
0.0471377	0.000407047	3.54208	chr6.41740623_G	chr9.75438487_A	FALSE
0.0361522	0.000293496	-3.62804	chr13.44156640_G	chr19.39176023_G	FALSE
0.00406757	2.22e-05	-4.25222	chr2.66422205_A	chr7.30332750_A	FALSE
0.0014023	6.49e-06	-4.52306	chr2.65659947_A	chr7.30332750_A	FALSE
0.0135116	9.04e-05	-3.92397	chr2.66767198_T	chr7.30332750_A	FALSE
0.0196595	0.000140789	-3.81494	chr2.41663230_G	chr7.30332750_A	FALSE
0.0128664	8.53e-05	-3.93798	chr2.66823652_G	chr7.30332750_A	FALSE
0.0010709	4.75e-06	-4.5894	chr2.65883977_G	chr7.30332750_A	FALSE
0.0128664	8.53e-05	-3.93798	chr2.66847203_G	chr7.30332750_A	FALSE
0.0055889	3.22e-05	-4.16815	chr2.66278371_G	chr7.30332750_A	FALSE
0.00559651	3.22e-05	-4.1678	chr2.66238791_A	chr7.30332750_A	FALSE
0.0055889	3.22e-05	-4.16815	chr2.66197104_G	chr7.30332750_A	FALSE
0.0055889	3.22e-05	-4.16815	chr2.66186268_A	chr7.30332750_A	FALSE
0.00109722	4.89e-06	-4.58349	chr2.65559947_A	chr7.30332750_A	FALSE
0.0055346	3.18e-05	-4.17079	chr2.66172124_G	chr7.30332750_A	FALSE
0.0038118	2.06e-05	-4.26911	chr2.66354247_A	chr7.30332750_A	FALSE
0.0172784	0.000120809	3.85287	chr7.44030328_G	chr8.51268978_A	FALSE
0.0324099	0.000256865	-3.66258	chr5.44645807_G	chr8.45006469_C	FALSE
0.0470812	0.000406447	-3.54247	chr1.13309029_G	chr4.66407822_G	FALSE
0.00350139	1.87e-05	-4.2913	chr11.14931000_G	chr19.54058557_G	FALSE
0.0286614	0.000221365	-3.70078	chr1.51088486_T	chr19.54058557_G	FALSE
0.0231044	0.000170729	-3.76667	chr18.54973594_G	chr19.54058557_G	FALSE
0.00142398	6.61e-06	-4.5193	chr16.45011849_G	chr19.54058557_G	FALSE
0.00418387	2.3e-05	-4.2449	chr18.55423181_G	chr19.54058557_G	FALSE
0.0154048	0.000105447	-3.88631	chr11.12258113_A	chr19.54058557_G	FALSE
0.00912953	5.7e-05	-4.0346	chr11.13408113_G	chr19.54058557_G	FALSE
0.00429451	2.37e-05	-4.23803	chr11.15162458_G	chr19.54058557_G	FALSE
0.00274484	1.41e-05	-4.35427	chr11.14922499_C	chr19.54058557_G	FALSE
0.0436844	0.000370599	-3.56692	chr1.43209240_G	chr19.54058557_G	FALSE
0.0477669	0.00041381	-3.5377	chr18.55603289_G	chr19.54058557_G	FALSE
0.0392412	0.000324436	-3.60189	chr1.43118316_A	chr19.54058557_G	FALSE
0.0479112	0.000415408	-3.53667	chr18.55608259_G	chr19.54058557_G	FALSE
0.00225035	1.12e-05	-4.40491	chr16.45211849_G	chr19.54058557_G	FALSE
0.00168876	8.04e-06	-4.47695	chr18.55322613_G	chr19.54058557_G	FALSE
0.0039921	2.18e-05	-4.25705	chr18.55040077_G	chr19.54058557_G	FALSE
0.041424	0.000346807	-3.5844	chr1.43075907_G	chr19.54058557_G	FALSE
0.00432893	2.39e-05	-4.23596	chr18.55375276_G	chr19.54058557_G	FALSE
0.0145085	9.82e-05	3.9036	chr11.8249780_G	chr16.52075779_G	FALSE
0.013694	9.18e-05	3.92013	chr11.8160152_A	chr16.52075779_G	FALSE
0.0323883	0.000256661	3.66279	chr9.29397621_A	chr11.13861507_G	FALSE
0.0269198	0.000205273	3.72003	chr6.78616456_T	chr7.23476082_A	FALSE
0.0244512	0.000182721	3.74955	chr6.78437885_G	chr7.23476082_A	FALSE
0.0232795	0.000172271	3.76441	chr7.89496013_G	chr10.14914619_T	FALSE
0.0288092	0.000222744	3.69919	chr7.89649814_A	chr10.14914619_T	FALSE
0.0413878	0.000346424	3.58469	chr7.89502199_A	chr10.14914619_T	FALSE
0.00487663	2.74e-05	-4.20455	chr9.44816713_G	chr11.42392449_A	FALSE
0.0211919	0.000153974	-3.7926	chr3.67207647_G	chr11.42392449_A	FALSE
0.00473861	2.65e-05	-4.2121	chr9.44951907_G	chr11.42392449_A	FALSE
0.00328017	1.73e-05	-4.30831	chr9.44773825_G	chr11.42392449_A	FALSE
0.0376307	0.000308217	3.61529	chr3.61357221_G	chr11.33795966_A	FALSE
0.0373072	0.000304999	3.61803	chr9.60464568_C	chr11.33795966_A	FALSE
0.0489703	0.000426743	3.5295	chr3.60946010_G	chr11.33795966_A	FALSE
0.0373072	0.000304999	3.61803	chr9.60368583_G	chr11.33795966_A	FALSE
0.0238155	0.000177025	3.75754	chr3.61711766_G	chr11.33795966_A	FALSE
0.0336217	0.000268675	3.65097	chr3.61611766_C	chr11.33795966_A	FALSE
0.0349857	0.000281942	3.63848	chr3.61627004_T	chr11.33795966_A	FALSE
0.0489279	0.000426273	-3.5298	chr1.67553538_T	chr4.86715123_G	FALSE
0.0354027	0.00028604	-3.63473	chr2.64300356_C	chr4.86715123_G	FALSE
0.018371	0.000129961	-3.83482	chr1.67519535_G	chr4.86715123_G	FALSE
0.0183668	0.000129928	-3.83488	chr1.67562060_A	chr4.86715123_G	FALSE
0.0269056	0.00020514	-3.7202	chr2.64297152_A	chr4.86715123_G	FALSE
0.0185361	0.000131323	-3.83223	chr2.64676614_G	chr4.86715123_G	FALSE
0.018371	0.000129961	-3.83482	chr1.67507765_G	chr4.86715123_G	FALSE
0.0254969	0.000192242	3.73669	chr3.61711766_G	chr11.33782166_A	FALSE
0.0395108	0.000327135	3.59972	chr9.60464568_C	chr11.33782166_A	FALSE
0.0395108	0.000327135	3.59972	chr9.60368583_G	chr11.33782166_A	FALSE
0.040103	0.0003332	3.59491	chr3.61357221_G	chr11.33782166_A	FALSE
0.0359316	0.000291281	3.63001	chr3.61611766_C	chr11.33782166_A	FALSE
0.0373077	0.000305005	3.61803	chr3.61627004_T	chr11.33782166_A	FALSE
0.0311319	0.000244597	-3.67519	chr1.55042985_C	chr7.29656510_C	FALSE
0.0453761	0.000388315	-3.55457	chr1.54709652_G	chr7.29656510_C	FALSE
0.0417536	0.000350266	-3.58179	chr1.43118316_A	chr17.19367337_G	FALSE
0.0458867	0.000393705	3.55092	chr5.4702222_G	chr17.19367337_G	FALSE
0.0394347	0.00032637	-3.60033	chr1.43075907_G	chr17.19367337_G	FALSE
0.0328449	0.00026103	-3.65843	chr1.43309240_G	chr17.19367337_G	FALSE
0.0388187	0.000320152	-3.60537	chr3.67207647_G	chr17.19367337_G	FALSE
0.0451464	0.000385868	-3.55624	chr1.67507765_G	chr4.86844616_G	FALSE
0.0183262	0.000129586	-3.83553	chr2.64297152_A	chr4.86844616_G	FALSE
0.012445	8.2e-05	-3.94754	chr2.64676614_G	chr4.86844616_G	FALSE
0.0244319	0.000182547	-3.74979	chr2.64300356_C	chr4.86844616_G	FALSE
0.0451516	0.00038593	-3.5562	chr1.67562060_A	chr4.86844616_G	FALSE
0.0451464	0.000385868	-3.55624	chr1.67519535_G	chr4.86844616_G	FALSE
0.0402069	0.000334222	3.5941	chr1.74138396_A	chr7.164448_A	FALSE
0.040013	0.000332231	3.59567	chr1.74050067_A	chr7.164448_A	FALSE
0.0419846	0.000352668	3.57999	chr1.74138404_G	chr7.164448_A	FALSE
0.0379928	0.000311873	-3.61222	chr1.51040907_G	chr7.164448_A	FALSE
0.0431494	0.000364988	3.57094	chr1.74490067_G	chr7.164448_A	FALSE
0.0487188	0.000424077	3.53117	chr4.934611_G	chr16.63292752_G	FALSE
0.0291773	0.00022618	3.69527	chr1.56751564_G	chr16.63292752_G	FALSE
0.0435252	0.000368915	3.56812	chr1.56653972_G	chr16.63292752_G	FALSE
0.0338058	0.000270481	3.64923	chr1.57028456_A	chr16.63292752_G	FALSE
0.0320022	0.000252916	3.66658	chr1.56429072_A	chr16.63292752_G	FALSE
0.0150765	0.000102797	3.89254	chr1.65918247_G	chr11.17253366_G	FALSE
0.0177594	0.000124827	3.84479	chr1.65975834_C	chr11.17253366_G	FALSE
0.0164539	0.000113948	3.86728	chr1.65844401_G	chr11.17253366_G	FALSE
0.0480696	0.000417108	3.53559	chr1.57755229_G	chr11.17253366_G	FALSE
0.0429777	0.000363198	3.57224	chr1.57638699_G	chr11.17253366_G	FALSE
0.0118171	7.71e-05	3.96222	chr1.65650881_A	chr11.17253366_G	FALSE
0.0131001	8.71e-05	3.93287	chr1.65705714_G	chr11.17253366_G	FALSE
0.0163646	0.000113211	3.86887	chr1.65988163_A	chr11.17253366_G	FALSE
0.012214	8.02e-05	3.95288	chr1.65770604_A	chr11.17253366_G	FALSE
0.017518	0.000122805	3.84883	chr1.65829617_G	chr11.17253366_G	FALSE
0.0150765	0.000102797	3.89254	chr1.65829610_G	chr11.17253366_G	FALSE
0.0463666	0.000398856	3.54747	chr1.57882051_G	chr11.17253366_G	FALSE
0.0480696	0.000417108	3.53559	chr1.57652483_G	chr11.17253366_G	FALSE
0.018628	0.000132083	3.8308	chr1.65828909_A	chr11.17253366_G	FALSE
0.0202661	0.000145965	3.80594	chr1.65879243_G	chr11.17253366_G	FALSE
0.0121461	7.97e-05	3.95444	chr1.65710190_G	chr11.17253366_G	FALSE
0.0297402	0.000231427	-3.6894	chr1.112547173_G	chr5.72630495_C	FALSE
0.0209071	0.000151495	3.79666	chr3.12132289_A	chr5.72630495_C	FALSE
0.0297676	0.000231702	-3.68909	chr1.112502430_G	chr5.72630495_C	FALSE
0.0306147	0.00023969	3.6804	chr3.11876734_A	chr5.72630495_C	FALSE
0.0306147	0.00023969	3.6804	chr3.11877981_A	chr5.72630495_C	FALSE
0.0232873	0.000172335	-3.76431	chr1.112480507_G	chr5.72630495_C	FALSE
0.00156909	7.39e-06	4.49523	chr9.52546727_G	chr11.6027561_G	FALSE
0.0462803	0.000397934	-3.54809	chr4.49734482_G	chr11.7208827_G	FALSE
0.0406057	0.000338339	3.59089	chr9.44173825_C	chr11.7208827_G	FALSE
0.00954836	6.01e-05	4.0221	chr7.11153055_G	chr10.82281665_A	FALSE
0.0444337	0.000378362	-3.56144	chr7.52857583_A	chr12.64759458_A	FALSE
0.0301292	0.00023507	-3.68539	chr7.52880789_A	chr12.64759458_A	FALSE
0.0474388	0.000410287	-3.53997	chr3.42960114_A	chr12.64759458_A	FALSE
0.0364621	0.000296572	-3.62533	chr3.42894059_A	chr12.64759458_A	FALSE
0.04066	0.00033891	-3.59045	chr7.52818289_G	chr12.64759458_A	FALSE
0.0403878	0.000336077	-3.59265	chr3.30715_G	chr8.75900788_G	FALSE
0.0267981	0.000204117	-3.72147	chr3.20102_G	chr8.75900788_G	FALSE
0.0281615	0.000216728	-3.70619	chr3.5644_G	chr8.75900788_G	FALSE
0.021108	0.000153238	-3.7938	chr1.107861816_C	chr1.117959070_G	TRUE
0.0444086	0.000378093	3.56163	chr6.7260182_G	chr11.35375499_G	FALSE
0.0376242	0.000308148	3.61535	chr6.7176386_A	chr11.35375499_G	FALSE
0.0445787	0.000379872	3.56039	chr6.7151701_T	chr11.35375499_G	FALSE
0.0352641	0.000284672	3.63598	chr6.7190339_G	chr11.35375499_G	FALSE
0.040769	0.000340074	3.58955	chr6.7161480_A	chr11.35375499_G	FALSE
0.00702746	4.2e-05	4.10634	chr2.88774353_G	chr11.35375499_G	FALSE
0.0293124	0.000227418	3.69388	chr6.7196956_G	chr11.35375499_G	FALSE
0.0190476	0.000135613	3.82425	chr1.26048593_T	chr4.49577483_G	FALSE
0.0173522	0.000121428	3.85161	chr1.26171417_A	chr4.49577483_G	FALSE
0.0337327	0.000269774	3.64991	chr1.26304076_A	chr4.49577483_G	FALSE
0.0488954	0.000425927	-3.53001	chr6.42635573_A	chr18.21138547_A	FALSE
0.0376111	0.000308017	3.61546	chr9.64753808_A	chr18.21138547_A	FALSE
0.0369142	0.000301112	3.62137	chr3.53693854_G	chr11.34542166_G	FALSE
0.0474248	0.000410138	-3.54007	chr1.4658080_T	chr11.34542166_G	FALSE
0.0369142	0.000301112	3.62137	chr3.53619936_G	chr11.34542166_G	FALSE
0.0250399	0.00018808	3.74224	chr1.79684187_G	chr7.0_G	FALSE
0.00826784	5.08e-05	-4.06188	chr1.74565067_G	chr3.4558616_G	FALSE
0.0368705	0.000300675	-3.62175	chr1.13048539_A	chr3.4558616_G	FALSE
0.0134661	9e-05	-3.92495	chr1.74150067_G	chr3.4558616_G	FALSE
0.0451459	0.000385863	-3.55625	chr4.7927708_G	chr7.69035947_A	FALSE
0.0478217	0.000414399	-3.53732	chr2.67852432_G	chr7.69035947_A	FALSE
0.0312242	0.000245469	-3.67427	chr2.67949852_G	chr7.69035947_A	FALSE
0.0309199	0.000242572	-3.67732	chr2.67935476_G	chr7.69035947_A	FALSE
0.0279076	0.000214364	3.70899	chr5.61037511_G	chr7.69035947_A	FALSE
0.0341606	0.000273895	3.64599	chr3.75554028_G	chr4.68706716_G	FALSE
0.0341606	0.000273895	3.64599	chr3.75611648_G	chr4.68706716_G	FALSE
0.0172456	0.000120535	-3.85343	chr4.65044594_C	chr12.8664419_C	FALSE
0.0459276	0.000394156	-3.55061	chr10.12607670_G	chr12.8664419_C	FALSE
0.0400626	0.000332764	-3.59525	chr10.14939237_G	chr12.8664419_C	FALSE
0.0240838	0.000179433	-3.75414	chr10.12904316_G	chr12.8664419_C	FALSE
0.036222	0.000294181	-3.62744	chr10.14914619_T	chr12.8664419_C	FALSE
0.0191684	0.000136659	-3.82235	chr10.13174316_G	chr12.8664419_C	FALSE
0.0200284	0.000143938	-3.80943	chr4.65244594_G	chr12.8664419_C	FALSE
0.034417	0.000276384	-3.64364	chr10.13079527_G	chr12.8664419_C	FALSE
0.0459276	0.000394156	-3.55061	chr10.12524316_G	chr12.8664419_C	FALSE
0.0190717	0.00013583	-3.82386	chr4.65262704_G	chr12.8664419_C	FALSE
0.0151154	0.000103122	-3.89177	chr10.13374316_G	chr12.8664419_C	FALSE
0.0191684	0.000136659	-3.82235	chr10.13274316_G	chr12.8664419_C	FALSE
0.0341218	0.000273523	-3.64634	chr10.14963017_C	chr12.8664419_C	FALSE
0.0457195	0.000391957	-3.5521	chr10.14891589_G	chr12.8664419_C	FALSE
0.0174851	0.000122526	-3.84939	chr4.65526873_G	chr12.8664419_C	FALSE
0.0180512	0.000127295	-3.83995	chr10.13214316_G	chr12.8664419_C	FALSE
0.0141917	9.57e-05	-3.9099	chr4.65494594_G	chr12.8664419_C	FALSE
0.0424311	0.000357413	-3.57647	chr10.12714316_G	chr12.8664419_C	FALSE
0.0211528	0.000153629	-3.79316	chr10.13004316_G	chr12.8664419_C	FALSE
0.0499184	0.000436896	3.52323	chr1.79504655_A	chr2.53005103_G	FALSE
0.0336236	0.000268694	-3.65095	chr6.37720926_G	chr13.30985111_G	FALSE
0.0275849	0.000211389	-3.71255	chr12.5452435_A	chr13.30985111_G	FALSE
0.0153656	0.000105139	-3.88703	chr6.40326787_G	chr13.30985111_G	FALSE
0.0316123	0.000249161	-3.67043	chr7.29922007_G	chr17.42961609_G	FALSE
0.0476462	0.000412521	-3.53853	chr3.19502289_G	chr6.35834722_A	FALSE
0.0327832	0.000260444	-3.65901	chr12.5452435_A	chr13.29864029_A	FALSE
0.0461846	0.000396932	-3.54875	chr6.40326787_G	chr13.29864029_A	FALSE
0.0257954	0.000194905	-3.7332	chr3.65856806_A	chr13.42843309_G	FALSE
0.0231887	0.000171465	-3.76559	chr3.65806806_G	chr13.42843309_G	FALSE
0.0440804	0.000374671	3.56403	chr10.10513421_C	chr13.44756640_G	FALSE
0.0414533	0.000347091	3.58418	chr10.10257283_G	chr13.44756640_G	FALSE
0.0391919	0.000323938	3.60229	chr10.11211925_C	chr13.44756640_G	FALSE
0.0134075	8.95e-05	3.92619	chr10.11415983_G	chr13.44756640_G	FALSE
0.0343163	0.000275426	3.64454	chr10.11225543_C	chr13.44756640_G	FALSE
0.0264889	0.000201287	3.72502	chr1.81815050_A	chr6.23543781_G	FALSE
0.0220274	0.000161231	3.78106	chr1.81518243_A	chr6.23543781_G	FALSE
0.046097	0.000395991	-3.54938	chr3.35925523_C	chr19.49194181_G	FALSE
0.0404577	0.000336811	-3.59208	chr3.35917581_G	chr19.49194181_G	FALSE
0.046097	0.000395991	-3.54938	chr3.35932964_G	chr19.49194181_G	FALSE
0.0422008	0.000354988	3.57826	chr5.71645671_C	chr6.49943628_G	FALSE
0.00677373	4.02e-05	4.11635	chr3.86916765_G	chr6.49943628_G	FALSE
0.00629244	3.69e-05	4.13629	chr3.87303324_G	chr6.49943628_G	FALSE
0.0373661	0.000305584	-3.61753	chr2.46544747_G	chr15.14077688_A	FALSE
0.0360705	0.000292684	-3.62876	chr2.46578865_C	chr15.14077688_A	FALSE
0.0309279	0.000242644	-3.67725	chr2.46478080_G	chr15.14077688_A	FALSE
0.0400158	0.000332257	3.59565	chr4.71686957_G	chr15.14077688_A	FALSE
0.00175045	8.38e-06	4.46804	chr17.56534107_A	chr18.63088606_A	FALSE
0.0435815	0.000369487	3.56771	chr6.23566266_G	chr18.63088606_A	FALSE
0.0470975	0.000406623	3.54235	chr6.23735103_C	chr18.63088606_A	FALSE
0.000934624	4.06e-06	4.62244	chr17.56529477_A	chr18.63088606_A	FALSE
0.0435815	0.000369487	3.56771	chr6.23526253_C	chr18.63088606_A	FALSE
0.0433224	0.000366803	3.56963	chr6.24099389_A	chr18.63088606_A	FALSE
0.0280906	0.000216031	3.70701	chr6.23785103_G	chr18.63088606_A	FALSE
0.000903869	3.91e-06	4.63054	chr17.56530328_G	chr18.63088606_A	FALSE
0.0490389	0.000427473	3.52905	chr6.23663675_G	chr18.63088606_A	FALSE
0.0435815	0.000369487	3.56771	chr6.23543781_G	chr18.63088606_A	FALSE
0.0425435	0.000358628	3.57558	chr6.23493512_A	chr18.63088606_A	FALSE
0.00245278	1.24e-05	4.38306	chr17.57346701_C	chr18.63088606_A	FALSE
0.00142083	6.59e-06	4.51984	chr17.56694478_G	chr18.63088606_A	FALSE
0.0256058	0.00019321	3.73542	chr7.16287216_A	chr8.8621886_A	FALSE
0.0426287	0.000359527	3.57492	chr7.1520000_G	chr8.8621886_A	FALSE
0.0268095	0.000204217	3.72134	chr7.16287216_A	chr8.8631326_C	FALSE
0.0444955	0.000379001	3.56099	chr7.1520000_G	chr8.8631326_C	FALSE
0.0276755	0.000212234	-3.71154	chr3.13492289_A	chr13.1525877_A	FALSE
0.00751742	4.54e-05	-4.08789	chr9.72253808_C	chr10.61269615_G	FALSE
0.0470239	0.000405832	3.54287	chr1.79504655_A	chr2.52849598_A	FALSE
0.00806946	4.93e-05	-4.06854	chr14.39651931_C	chr17.19192554_G	FALSE
0.00806946	4.93e-05	-4.06854	chr14.39717566_T	chr17.19192554_G	FALSE
0.0346703	0.00027886	3.64133	chr2.47417604_T	chr17.19192554_G	FALSE
0.00718836	4.31e-05	4.10017	chr10.82403138_T	chr17.19192554_G	FALSE
0.0167743	0.000116614	-3.86159	chr14.40727040_A	chr17.19192554_G	FALSE
0.00482449	2.71e-05	4.20739	chr10.82489170_A	chr17.19192554_G	FALSE
0.00842202	5.19e-05	-4.05679	chr14.39473360_A	chr17.19192554_G	FALSE
0.00484533	2.72e-05	4.20626	chr10.82481665_T	chr17.19192554_G	FALSE
0.00842202	5.19e-05	-4.05679	chr14.39517424_C	chr17.19192554_G	FALSE
0.00508832	2.88e-05	4.19332	chr10.82566619_A	chr17.19192554_G	FALSE
0.00650874	3.84e-05	-4.12716	chr14.39573360_G	chr17.19192554_G	FALSE
0.00618851	3.62e-05	4.14074	chr10.82281665_A	chr17.19192554_G	FALSE
0.0325139	0.000257883	3.66156	chr7.16287216_A	chr8.8227712_G	FALSE
0.0242676	0.000181066	3.75185	chr7.1520000_G	chr8.8227712_G	FALSE
0.0318732	0.000251684	3.66783	chr7.1520293_G	chr8.8227712_G	FALSE
0.0285639	0.000220467	3.70182	chr9.60368583_G	chr10.72369199_C	FALSE
0.0285639	0.000220467	3.70182	chr9.60464568_C	chr10.72369199_C	FALSE
0.040639	0.000338693	3.59062	chr2.83993308_A	chr7.44966995_A	FALSE
0.0156152	0.000107138	3.88241	chr5.99336753_A	chr6.1554810_A	FALSE
0.0463211	0.000398365	3.5478	chr1.12833320_G	chr2.52644658_G	FALSE
0.017016	0.00011863	3.85736	chr9.52546727_G	chr11.5949527_G	FALSE
0.0474085	0.000409963	-3.54018	chr2.47237604_G	chr11.5949527_G	FALSE
0.043187	0.000365382	3.57066	chr7.54581640_A	chr11.64391119_G	FALSE
0.0132837	8.86e-05	3.92887	chr7.54245249_A	chr11.64391119_G	FALSE
0.0382255	0.00031418	3.61029	chr7.55122218_G	chr11.64391119_G	FALSE
0.0171956	0.000120116	3.85429	chr7.54268681_G	chr11.64391119_G	FALSE
0.0284494	0.000219401	-3.70306	chr10.58268093_G	chr11.64391119_G	FALSE
0.0256688	0.000193771	3.73468	chr7.54288751_G	chr11.64391119_G	FALSE
0.0202919	0.000146186	3.80556	chr7.54255278_T	chr11.64391119_G	FALSE
0.0121617	7.98e-05	3.95407	chr7.54920057_A	chr11.64391119_G	FALSE
0.00276617	1.42e-05	4.35229	chr7.54718884_A	chr11.64391119_G	FALSE
0.0222071	0.000162814	3.7786	chr7.54437619_A	chr11.64391119_G	FALSE
0.0208662	0.00015115	3.79722	chr7.54216503_G	chr11.64391119_G	FALSE
0.00143645	6.67e-06	4.51716	chr7.54137967_G	chr11.64391119_G	FALSE
0.0348395	0.000280536	-3.63978	chr10.58455224_G	chr11.64391119_G	FALSE
0.00477393	2.68e-05	4.21015	chr7.55022218_A	chr11.64391119_G	FALSE
0.00681894	4.05e-05	4.11451	chr7.55187759_A	chr11.64391119_G	FALSE
0.0328959	0.000261529	-3.65794	chr10.58438093_C	chr11.64391119_G	FALSE
0.0419139	0.000351936	3.58054	chr7.55207743_A	chr11.64391119_G	FALSE
0.0100262	6.36e-05	4.00849	chr7.54768884_A	chr11.64391119_G	FALSE
0.0306556	0.000240071	-3.67999	chr10.58366303_G	chr11.64391119_G	FALSE
0.0324668	0.000257425	3.66202	chr8.47451449_A	chr10.20676861_A	FALSE
0.0466905	0.000402304	-3.54519	chr5.66061920_G	chr11.62300617_G	FALSE
0.030277	0.000236457	3.68388	chr13.51025828_G	chr17.14573430_G	FALSE
0.0323415	0.000256213	3.66324	chr10.82489170_A	chr17.14573430_G	FALSE
0.0309011	0.000242398	3.67751	chr10.82566619_A	chr17.14573430_G	FALSE
0.00624557	3.66e-05	4.13827	chr13.50945828_G	chr17.14573430_G	FALSE
0.0324727	0.00025748	3.66196	chr10.82481665_T	chr17.14573430_G	FALSE
0.0494715	0.00043212	3.52617	chr6.78437885_G	chr7.53173539_G	FALSE
0.0242328	0.000180762	3.75227	chr4.65262704_G	chr17.16197795_A	FALSE
0.022069	0.000161592	3.7805	chr4.65044594_C	chr17.16197795_A	FALSE
0.0197805	0.000141827	3.81311	chr4.65244594_G	chr17.16197795_A	FALSE
0.0408585	0.000340997	3.58884	chr5.101922409_G	chr17.16197795_A	FALSE
0.0415396	0.000347995	3.5835	chr5.101411753_A	chr17.16197795_A	FALSE
0.0415516	0.000348124	3.5834	chr2.43618358_G	chr6.34566142_G	FALSE
0.0167713	0.000116588	3.86164	chr4.65044594_C	chr17.16197686_G	FALSE
0.0407807	0.00034019	3.58946	chr5.101922409_G	chr17.16197686_G	FALSE
0.0184525	0.00013064	3.83352	chr4.65262704_G	chr17.16197686_G	FALSE
0.0414718	0.000347285	3.58404	chr5.101411753_A	chr17.16197686_G	FALSE
0.0149985	0.000102169	3.89404	chr4.65244594_G	chr17.16197686_G	FALSE
0.0231915	0.000171492	-3.76555	chr14.13205768_A	chr17.16901651_G	FALSE
0.0231915	0.000171492	-3.76555	chr14.13062707_G	chr17.16901651_G	FALSE
0.0302596	0.000236298	-3.68406	chr14.13105768_G	chr17.16901651_G	FALSE
0.0341931	0.000274225	-3.64567	chr1.43118316_A	chr17.16901651_G	FALSE
0.0435068	0.000368718	-3.56826	chr3.67207647_G	chr17.16901651_G	FALSE
0.037561	0.000307533	-3.61587	chr3.68700587_G	chr17.16901651_G	FALSE
0.0231915	0.000171492	-3.76555	chr14.13317457_A	chr17.16901651_G	FALSE
0.0267327	0.00020352	-3.72221	chr1.43309240_G	chr17.16901651_G	FALSE
0.0231915	0.000171492	-3.76555	chr14.13099038_G	chr17.16901651_G	FALSE
0.0320192	0.000253078	-3.66641	chr1.43075907_G	chr17.16901651_G	FALSE
0.0147679	0.000100312	-3.89852	chr1.51078443_A	chr2.47317604_G	FALSE
0.0177241	0.000124533	-3.84537	chr1.50976590_A	chr2.47317604_G	FALSE
0.0472805	0.000408609	3.54106	chr3.15569781_G	chr4.88042831_G	FALSE
0.0366899	0.000298834	-3.62335	chr4.13671628_G	chr5.19158847_T	FALSE
0.0182687	0.0001291	3.83646	chr3.46989944_C	chr5.67876317_G	FALSE
0.025442	0.000191743	-3.73735	chr1.110975507_G	chr5.67876317_G	FALSE
0.033436	0.000266832	3.65275	chr4.82502657_G	chr9.26033732_G	FALSE
0.033436	0.000266832	3.65275	chr4.82650272_C	chr9.26033732_G	FALSE
0.0403674	0.000335863	3.59282	chr4.82391833_G	chr9.26033732_G	FALSE
0.0376417	0.000308335	3.61519	chr4.82343773_G	chr9.26033732_G	FALSE
0.00477808	2.68e-05	4.20993	chr1.89663176_G	chr9.84060428_A	FALSE
0.00481708	2.71e-05	4.20778	chr1.89749076_G	chr9.84060428_A	FALSE
0.0100044	6.34e-05	4.00909	chr1.89786607_G	chr9.84060428_A	FALSE
0.00481708	2.71e-05	4.20778	chr1.89658743_G	chr9.84060428_A	FALSE
0.00481708	2.71e-05	4.20778	chr1.89678364_G	chr9.84060428_A	FALSE
0.0050456	2.85e-05	4.19553	chr1.89654149_G	chr9.84060428_A	FALSE
0.00481708	2.71e-05	4.20778	chr1.89729490_G	chr9.84060428_A	FALSE
0.00688049	4.1e-05	4.11206	chr1.89766607_G	chr9.84060428_A	FALSE
0.00434491	2.4e-05	4.23498	chr1.89649940_C	chr9.84060428_A	FALSE
0.0328208	0.000260805	-3.65865	chr5.106763419_G	chr9.80697142_G	FALSE
0.036921	0.000301176	-3.62132	chr5.106779086_C	chr9.80697142_G	FALSE
0.029124	0.000225691	-3.69583	chr5.106790489_G	chr9.80697142_G	FALSE
0.0387806	0.000319765	-3.60568	chr5.106777526_G	chr9.80697142_G	FALSE
0.0359799	0.000291792	-3.62956	chr4.92376524_G	chr9.80697142_G	FALSE
0.0491815	0.000429026	-3.52808	chr1.68406562_G	chr11.66512046_A	FALSE
0.0437403	0.000371152	-3.56652	chr1.68400723_G	chr11.66512046_A	FALSE
0.0444205	0.00037822	3.56154	chr1.26304076_A	chr11.88401035_G	FALSE
0.0192436	0.000137307	3.82117	chr8.4281648_A	chr11.88401035_G	FALSE
0.0453253	0.000387772	3.55494	chr7.53308170_G	chr11.88401035_G	FALSE
0.0316168	0.000249203	3.67039	chr8.4301212_C	chr11.88401035_G	FALSE
0.00841771	5.18e-05	-4.05694	chr2.65489619_A	chr12.67271444_G	FALSE
0.00841771	5.18e-05	-4.05694	chr2.65409739_G	chr12.67271444_G	FALSE
0.00841771	5.18e-05	-4.05694	chr2.65326614_G	chr12.67271444_G	FALSE
0.0177716	0.000124932	-3.84459	chr2.64944753_G	chr12.67271444_G	FALSE
0.00242635	1.22e-05	4.38575	chr5.23348338_A	chr14.33131876_G	FALSE
0.0410929	0.000343396	3.587	chr14.111564_G	chr14.33131876_G	TRUE
0.0387462	0.000319413	3.60597	chr1.27508593_A	chr14.33131876_G	FALSE
0.0118804	7.76e-05	3.96071	chr1.65569078_G	chr14.33131876_G	FALSE
0.0297476	0.000231505	3.68931	chr1.27368593_A	chr14.33131876_G	FALSE
0.0161905	0.000111816	3.87192	chr1.65438003_G	chr14.33131876_G	FALSE
0.0408747	0.000341162	3.58871	chr14.149874_G	chr14.33131876_G	TRUE
0.0480858	0.000417291	-3.53547	chr7.48874317_G	chr14.33131876_G	FALSE
0.0425134	0.000358309	3.57581	chr14.1204187_C	chr14.33131876_G	TRUE
0.00386003	2.09e-05	4.26587	chr5.23516337_G	chr14.33131876_G	FALSE
0.0161905	0.000111816	3.87192	chr1.65583039_A	chr14.33131876_G	FALSE
0.0426028	0.000359234	3.57513	chr14.1191071_T	chr14.33131876_G	TRUE
0.00386003	2.09e-05	4.26587	chr5.23850020_A	chr14.33131876_G	FALSE
0.0357374	0.000289342	3.63175	chr4.298414_G	chr14.33131876_G	FALSE
0.0421495	0.000354435	-3.57867	chr5.15266633_A	chr15.14327183_G	FALSE
0.0315682	0.000248741	-3.67086	chr2.55485690_G	chr17.6079097_G	FALSE
0.0332042	0.000264562	-3.65496	chr4.5534523_T	chr17.16008936_G	FALSE
0.0332066	0.000264591	-3.65493	chr4.5574617_A	chr17.16008936_G	FALSE
0.0206961	0.000149682	-3.79966	chr12.13930368_A	chr17.23388913_G	FALSE
0.0203276	0.000146493	-3.80504	chr12.13766860_G	chr17.23388913_G	FALSE
0.0223882	0.000164395	-3.77618	chr12.13849155_A	chr17.23388913_G	FALSE
0.0117007	7.62e-05	-3.96503	chr12.14818325_G	chr17.23388913_G	FALSE
0.0132498	8.83e-05	-3.92961	chr12.14637362_C	chr17.23388913_G	FALSE
0.0248509	0.000186352	-3.74457	chr12.13870233_A	chr17.23388913_G	FALSE
0.0367611	0.000299536	-3.62274	chr2.82657359_G	chr17.23388913_G	FALSE
0.0201788	0.000145214	-3.80723	chr12.13531146_A	chr17.23388913_G	FALSE
0.0132498	8.83e-05	-3.92961	chr12.14518325_T	chr17.23388913_G	FALSE
0.0102894	6.56e-05	-4.0012	chr12.14020706_G	chr17.23388913_G	FALSE
0.0276674	0.000212158	-3.71163	chr12.13581146_A	chr17.23388913_G	FALSE
0.0248509	0.000186352	-3.74457	chr12.13820706_A	chr17.23388913_G	FALSE
0.0248509	0.000186352	-3.74457	chr12.13976718_A	chr17.23388913_G	FALSE
0.00596348	3.47e-05	-4.1507	chr12.14034992_A	chr17.23388913_G	FALSE
0.0204294	0.000147381	-3.80353	chr11.10069780_G	chr17.37765863_G	FALSE
0.017404	0.000121852	3.85075	chr8.15525961_G	chr19.43071_A	FALSE
0.0213218	0.0001551	3.79077	chr3.3772197_A	chr19.43071_A	FALSE
0.0264697	0.000201107	3.72525	chr9.33784491_G	chr19.43071_A	FALSE
0.0418861	0.000351634	3.58076	chr8.15682228_G	chr19.43071_A	FALSE
0.0282289	0.000217355	3.70545	chr9.33705393_G	chr19.43071_A	FALSE
0.0213218	0.0001551	3.79077	chr3.3762365_A	chr19.43071_A	FALSE
0.0426111	0.000359332	3.57506	chr3.4024865_A	chr19.43071_A	FALSE
0.0347571	0.000279744	3.64051	chr8.15653826_G	chr19.43071_A	FALSE
0.0266277	0.000202557	3.72342	chr9.33678041_G	chr19.43071_A	FALSE
0.0471867	0.000407593	3.54172	chr2.84174353_G	chr19.43071_A	FALSE
0.0161189	0.000111241	3.87319	chr8.15498449_G	chr19.43071_A	FALSE
0.0350689	0.000282771	-3.63772	chr4.85781535_T	chr5.30937880_G	FALSE
0.0448395	0.000382639	-3.55847	chr4.85626423_G	chr5.30937880_G	FALSE
0.0409554	0.000341973	-3.58809	chr4.85656484_G	chr5.30937880_G	FALSE
0.0405069	0.000337312	-3.59169	chr4.85806795_G	chr5.30937880_G	FALSE
0.0379143	0.000311081	-3.61288	chr4.85747524_G	chr5.30937880_G	FALSE
0.0457454	0.000392252	-3.5519	chr4.85533566_G	chr5.30937880_G	FALSE
0.041118	0.000343656	-3.5868	chr7.49426406_G	chr7.56742218_A	TRUE
0.041118	0.000343656	-3.5868	chr7.49412565_C	chr7.56742218_A	TRUE
0.041118	0.000343656	-3.5868	chr7.49360407_G	chr7.56742218_A	TRUE
0.041118	0.000343656	-3.5868	chr7.49464575_A	chr7.56742218_A	TRUE
0.0394958	0.000326982	-3.59984	chr7.49381153_G	chr7.56742218_A	TRUE
0.0438752	0.00037256	3.56552	chr4.1556190_G	chr7.56742218_A	FALSE
0.0225707	0.00016598	-3.77377	chr1.79504655_A	chr15.0_C	FALSE
0.0242972	0.000181337	-3.75147	chr1.79504655_A	chr15.68356_G	FALSE
0.0440004	0.000373841	-3.56462	chr2.63897604_G	chr5.67679371_G	FALSE
0.049195	0.000429168	3.52799	chr8.72066244_G	chr10.3006122_G	FALSE
0.0110112	7.1e-05	-3.98222	chr12.5306338_G	chr18.55040077_G	FALSE
0.0412591	0.000345081	-3.58571	chr16.53738421_G	chr18.55040077_G	FALSE
0.0305933	0.000239474	-3.68063	chr16.53636868_G	chr18.55040077_G	FALSE
0.0448343	0.000382583	-3.55851	chr3.33175358_G	chr4.79492847_G	FALSE
0.0398205	0.00033029	-3.59721	chr3.33065214_G	chr4.79492847_G	FALSE
0.0480475	0.000416839	-3.53576	chr3.33188904_G	chr4.79492847_G	FALSE
0.0475167	0.000411113	3.53943	chr9.33705393_G	chr12.66857969_G	FALSE
0.0362797	0.000294757	-3.62693	chr8.33968263_G	chr9.28608732_A	FALSE
0.0324131	0.000256898	-3.66255	chr8.34283362_A	chr9.28608732_A	FALSE
0.0438304	0.000372098	-3.56585	chr1.34374392_G	chr2.99263519_G	FALSE
0.0451695	0.000386114	-3.55608	chr1.34312297_C	chr2.99263519_G	FALSE
0.022263	0.000163293	3.77787	chr1.67167765_G	chr4.65244594_G	FALSE
0.0269913	0.000205917	3.71923	chr2.46578865_C	chr17.12751525_G	FALSE
0.0244246	0.000182476	3.74989	chr2.46544747_G	chr17.12751525_G	FALSE
0.00868885	5.38e-05	4.0483	chr2.46639046_G	chr17.12751525_G	FALSE
0.0243437	0.000181753	3.75089	chr2.46478080_G	chr17.12751525_G	FALSE
0.00690413	4.11e-05	4.11113	chr2.46584969_G	chr17.12751525_G	FALSE
0.0125749	8.3e-05	3.94453	chr2.46587604_G	chr17.12751525_G	FALSE
0.0177024	0.000124347	3.84575	chr10.42991363_T	chr17.12751525_G	FALSE
0.0469643	0.000405196	3.54329	chr2.46887604_G	chr17.12751525_G	FALSE
0.0417362	0.000350089	3.58192	chr1.72216178_C	chr15.14658602_A	FALSE
0.0476783	0.000412874	3.5383	chr4.35943154_A	chr15.14658602_A	FALSE
0.040661	0.000338921	-3.59044	chr2.68733185_G	chr11.33842166_G	FALSE
0.0349087	0.000281199	-3.63916	chr1.80909429_G	chr13.26472968_A	FALSE
0.023092	0.000170619	-3.76683	chr2.12542857_A	chr13.26472968_A	FALSE
0.027832	0.000213649	-3.70984	chr2.12530539_A	chr13.26472968_A	FALSE
0.00981951	6.21e-05	-4.01432	chr1.81815050_A	chr13.26472968_A	FALSE
0.0366121	0.000298063	-3.62403	chr2.12426490_A	chr13.26472968_A	FALSE
0.020555	0.000148477	-3.80168	chr1.81518243_A	chr13.26472968_A	FALSE
0.027832	0.000213649	-3.70984	chr2.12509523_G	chr13.26472968_A	FALSE
0.0193303	0.000138035	3.81985	chr4.6569_G	chr4.74644324_A	TRUE
0.0208662	0.00015115	3.79722	chr7.54216503_G	chr11.64195637_G	FALSE
0.00477393	2.68e-05	4.21015	chr7.55022218_A	chr11.64195637_G	FALSE
0.00143645	6.67e-06	4.51716	chr7.54137967_G	chr11.64195637_G	FALSE
0.0419139	0.000351936	3.58054	chr7.55207743_A	chr11.64195637_G	FALSE
0.0256688	0.000193771	3.73468	chr7.54288751_G	chr11.64195637_G	FALSE
0.00681894	4.05e-05	4.11451	chr7.55187759_A	chr11.64195637_G	FALSE
0.0382255	0.00031418	3.61029	chr7.55122218_G	chr11.64195637_G	FALSE
0.0348395	0.000280536	-3.63978	chr10.58455224_G	chr11.64195637_G	FALSE
0.0306556	0.000240071	-3.67999	chr10.58366303_G	chr11.64195637_G	FALSE
0.0328959	0.000261529	-3.65794	chr10.58438093_C	chr11.64195637_G	FALSE
0.0284494	0.000219401	-3.70306	chr10.58268093_G	chr11.64195637_G	FALSE
0.043187	0.000365382	3.57066	chr7.54581640_A	chr11.64195637_G	FALSE
0.0222071	0.000162814	3.7786	chr7.54437619_A	chr11.64195637_G	FALSE
0.0202919	0.000146186	3.80556	chr7.54255278_T	chr11.64195637_G	FALSE
0.0121617	7.98e-05	3.95407	chr7.54920057_A	chr11.64195637_G	FALSE
0.0132837	8.86e-05	3.92887	chr7.54245249_A	chr11.64195637_G	FALSE
0.00276617	1.42e-05	4.35229	chr7.54718884_A	chr11.64195637_G	FALSE
0.0100262	6.36e-05	4.00849	chr7.54768884_A	chr11.64195637_G	FALSE
0.0171956	0.000120116	3.85429	chr7.54268681_G	chr11.64195637_G	FALSE
0.0337156	0.000269613	-3.65006	chr2.74451439_G	chr3.15493961_G	FALSE
0.016124	0.000111281	-3.8731	chr1.16868354_G	chr1.34312297_C	TRUE
0.0496567	0.000434115	-3.52494	chr1.15757989_A	chr1.34312297_C	TRUE
0.0485839	0.000422645	-3.53208	chr1.15782177_C	chr1.34312297_C	TRUE
0.0304977	0.00023854	-3.68163	chr1.16868354_G	chr1.34374392_G	TRUE
0.0277911	0.00021327	3.71029	chr1.20515327_A	chr1.55142985_A	TRUE
0.0205066	0.000148058	3.80239	chr1.20405108_A	chr1.55142985_A	TRUE
0.0232022	0.000171581	3.76542	chr1.20446270_A	chr1.55142985_A	TRUE
0.0191927	0.000136866	-3.82197	chr1.55588758_G	chr1.74565067_G	TRUE
0.0288818	0.000223427	-3.69841	chr1.56120130_G	chr1.74565067_G	TRUE
0.0275939	0.000211476	-3.71245	chr1.56098629_G	chr1.74565067_G	TRUE
0.0342454	0.000274738	-3.64519	chr1.55556004_T	chr1.74565067_G	TRUE
0.0290763	0.000225257	-3.69632	chr1.56123373_C	chr1.74565067_G	TRUE
0.0205309	0.000148269	-3.80203	chr1.55598437_G	chr1.74565067_G	TRUE
0.0185916	0.000131781	-3.83137	chr1.55515725_G	chr1.74565067_G	TRUE
0.0275939	0.000211476	-3.71245	chr1.56122541_C	chr1.74565067_G	TRUE
0.0157741	0.000108425	-3.87948	chr1.55605150_G	chr1.74565067_G	TRUE
0.0273094	0.000208843	-3.71564	chr1.56124298_G	chr1.74565067_G	TRUE
0.0343903	0.000276121	3.64389	chr1.25055295_A	chr1.92616607_A	TRUE
0.0246305	0.000184331	3.74733	chr1.75734105_G	chr1.94141607_G	TRUE
0.0270832	0.000206764	3.71819	chr1.75305571_G	chr1.94141607_G	TRUE
0.0139482	9.38e-05	3.91486	chr1.76165067_A	chr1.94141607_G	TRUE
0.025935	0.000196184	3.73154	chr1.74734534_A	chr1.94141607_G	TRUE
0.0279331	0.000214591	3.70872	chr1.74615067_C	chr1.94141607_G	TRUE
0.0302268	0.000235989	3.68439	chr1.75305571_G	chr1.95461015_C	TRUE
0.00384681	2.09e-05	4.26676	chr1.76165067_A	chr1.95461015_C	TRUE
0.00727149	4.37e-05	4.09703	chr1.75734105_G	chr1.95461015_C	TRUE
0.0267186	0.000203391	3.72237	chr1.74615067_C	chr1.95461015_C	TRUE
0.0248846	0.000186652	3.74416	chr1.74734534_A	chr1.95461015_C	TRUE
0.0257296	0.000194315	3.73397	chr1.75305571_G	chr1.95499940_G	TRUE
0.020322	0.000146443	-3.80513	chr1.107861816_C	chr1.117916221_T	TRUE
0.0197682	0.000141724	-3.81329	chr1.107861816_C	chr1.117974941_G	TRUE
0.036155	0.000293526	-3.62802	chr1.68157765_G	chr2.1600000_G	FALSE
0.0456079	0.000390773	3.5529	chr1.4899444_A	chr2.31512023_A	FALSE
0.000902349	3.9e-06	4.63095	chr1.4866111_G	chr2.31512023_A	FALSE
0.00402106	2.2e-05	4.25516	chr1.4461349_G	chr2.31512023_A	FALSE
0.0258942	0.000195821	3.73201	chr1.5097064_G	chr2.31512023_A	FALSE
0.00084104	3.59e-06	4.64797	chr1.4532778_G	chr2.31512023_A	FALSE
0.00108248	4.81e-06	4.58674	chr1.4532778_G	chr2.31526930_A	FALSE
0.00503587	2.85e-05	4.19606	chr1.4461349_G	chr2.31526930_A	FALSE
0.031556	0.000248629	3.67098	chr1.5097064_G	chr2.31526930_A	FALSE
0.00116068	5.21e-06	4.56969	chr1.4866111_G	chr2.31526930_A	FALSE
0.00130277	5.96e-06	4.54124	chr1.4866111_G	chr2.31833053_G	FALSE
0.00121487	5.5e-06	4.5585	chr1.4532778_G	chr2.31833053_G	FALSE
0.00342348	1.82e-05	4.29717	chr1.4461349_G	chr2.31833053_G	FALSE
0.0345023	0.000277208	3.64287	chr1.5097064_G	chr2.31833053_G	FALSE
0.00170784	8.15e-06	4.47416	chr1.4532778_G	chr2.32106436_A	FALSE
0.00457016	2.55e-05	4.22167	chr1.4461349_G	chr2.32106436_A	FALSE
0.0448443	0.00038269	3.55843	chr1.5097064_G	chr2.32106436_A	FALSE
0.00182944	8.82e-06	4.457	chr1.4866111_G	chr2.32106436_A	FALSE
0.0464001	0.000399216	-3.54723	chr1.70349812_A	chr2.37612333_T	FALSE
0.0186379	0.000132165	-3.83065	chr1.70349812_A	chr2.38120427_A	FALSE
0.0406141	0.000338435	3.59082	chr1.70948122_G	chr2.40755095_G	FALSE
0.0352117	0.000284163	3.63644	chr1.71368089_G	chr2.40755095_G	FALSE
0.0425868	0.000359066	3.57525	chr1.71003678_G	chr2.40755095_G	FALSE
0.0332108	0.000264634	3.65489	chr1.71244188_G	chr2.40755095_G	FALSE
0.0425868	0.000359066	3.57525	chr1.70988960_G	chr2.40755095_G	FALSE
0.0455546	0.000390193	3.55329	chr1.70919551_G	chr2.40755095_G	FALSE
0.0463146	0.000398295	-3.54785	chr2.26254877_T	chr2.43318358_A	TRUE
0.0126687	8.37e-05	-3.9424	chr2.28614404_G	chr2.43918358_G	TRUE
0.0378993	0.000310926	-3.61301	chr1.51078443_A	chr2.46544747_G	FALSE
0.044592	0.000380013	-3.56029	chr1.50976590_A	chr2.46544747_G	FALSE
0.0391662	0.000323681	-3.6025	chr1.51078443_A	chr2.46578865_C	FALSE
0.0460205	0.000395163	-3.54994	chr1.50976590_A	chr2.46578865_C	FALSE
0.0329019	0.000261587	-3.65788	chr1.51088486_T	chr2.46887604_G	FALSE
0.0486052	0.000422877	3.53193	chr1.12833320_G	chr2.51658944_G	FALSE
0.0470239	0.000405832	3.54287	chr1.79504655_A	chr2.52837982_G	FALSE
0.0480642	0.000417041	3.53563	chr1.79504655_A	chr2.52901801_C	FALSE
0.0438625	0.000372417	3.56563	chr1.79504655_A	chr2.52960388_G	FALSE
0.0480642	0.000417041	3.53563	chr1.79504655_A	chr2.52980119_A	FALSE
0.0478502	0.000414711	-3.53712	chr1.101936296_G	chr2.60051516_G	FALSE
0.0279891	0.000215098	-3.70812	chr1.66009432_A	chr2.60051516_G	FALSE
0.0241881	0.000180364	-3.75283	chr1.66492765_G	chr2.60051516_G	FALSE
0.0224078	0.000164577	-3.7759	chr1.66592765_A	chr2.60051516_G	FALSE
0.033103	0.000263566	-3.65593	chr1.66445473_A	chr2.60051516_G	FALSE
0.0415368	0.00034797	-3.58352	chr1.66442765_A	chr2.60051516_G	FALSE
0.0398484	0.000330568	-3.59699	chr1.101841816_A	chr2.60051516_G	FALSE
0.00680613	4.04e-05	-4.11504	chr1.89644768_G	chr2.65409739_G	FALSE
0.00516191	2.93e-05	-4.18948	chr1.89621860_G	chr2.65409739_G	FALSE
0.0401009	0.000333177	-3.59492	chr1.10009167_C	chr2.76351073_G	FALSE
0.0401009	0.000333177	-3.59492	chr1.10009167_C	chr2.76754289_G	FALSE
0.0408535	0.000340946	-3.58888	chr2.60989816_G	chr2.79583955_G	TRUE
0.0401021	0.000333191	-3.59491	chr2.60797017_G	chr2.79583955_G	TRUE
0.0338033	0.000270458	-3.64926	chr2.60836614_G	chr2.79583955_G	TRUE
0.0330893	0.000263432	-3.65606	chr2.60799214_G	chr2.79583955_G	TRUE
0.0330893	0.000263432	-3.65606	chr2.60796948_G	chr2.79583955_G	TRUE
0.033103	0.000263566	-3.65593	chr1.66445473_A	chr2.60056830_C	FALSE
0.0415368	0.00034797	-3.58352	chr1.66442765_A	chr2.60056830_C	FALSE
0.0279891	0.000215098	-3.70812	chr1.66009432_A	chr2.60056830_C	FALSE
0.0224078	0.000164577	-3.7759	chr1.66592765_A	chr2.60056830_C	FALSE
0.0398484	0.000330568	-3.59699	chr1.101841816_A	chr2.60056830_C	FALSE
0.0241881	0.000180364	-3.75283	chr1.66492765_G	chr2.60056830_C	FALSE
0.0478502	0.000414711	-3.53712	chr1.101936296_G	chr2.60056830_C	FALSE
0.0479585	0.000415904	-3.53635	chr2.33795104_C	chr2.82658733_G	TRUE
0.0185889	0.000131759	-3.83141	chr1.112547173_G	chr2.82658733_G	FALSE
0.0479585	0.000415904	-3.53635	chr2.33780705_G	chr2.82658733_G	TRUE
0.0455152	0.000389771	3.55358	chr2.77989983_G	chr2.83095782_G	TRUE
0.0397305	0.000329359	3.59795	chr2.78023692_G	chr2.83095782_G	TRUE
0.0398818	0.000330897	3.59672	chr2.77990730_A	chr2.83095782_G	TRUE
0.0467882	0.000403325	3.54451	chr2.77993443_G	chr2.83095782_G	TRUE
0.0455152	0.000389771	3.55358	chr2.78004622_A	chr2.83095782_G	TRUE
0.0137826	9.25e-05	-3.91825	chr1.96523034_T	chr2.88037547_C	FALSE
0.0186701	0.000132434	3.83014	chr1.98884363_A	chr2.90327255_G	FALSE
0.0169174	0.000117818	3.85906	chr1.98882769_A	chr2.90327255_G	FALSE
0.0218955	0.000160098	-3.78283	chr2.85966835_G	chr2.100173519_G	TRUE
0.0330684	0.000263218	-3.65627	chr2.85892803_G	chr2.100173519_G	TRUE
0.0481423	0.000417895	-3.53508	chr2.86207687_G	chr2.100173519_G	TRUE
0.032247	0.000255292	-3.66416	chr2.85874353_G	chr2.100173519_G	TRUE
0.0155149	0.000106323	-3.88428	chr2.85374353_G	chr2.100173519_G	TRUE
0.0259901	0.000196676	-3.73091	chr2.85374353_G	chr2.101779075_A	TRUE
0.0356756	0.000288745	-3.63229	chr2.85966835_G	chr2.101779075_A	TRUE
0.0439403	0.000373222	-3.56505	chr2.65326614_G	chr3.192857_G	FALSE
0.0439403	0.000373222	-3.56505	chr2.65489619_A	chr3.192857_G	FALSE
0.0439403	0.000373222	-3.56505	chr2.65409739_G	chr3.192857_G	FALSE
0.0466268	0.000401617	-3.54564	chr2.65409739_G	chr3.249819_G	FALSE
0.0466268	0.000401617	-3.54564	chr2.65489619_A	chr3.249819_G	FALSE
0.0466268	0.000401617	-3.54564	chr2.65326614_G	chr3.249819_G	FALSE
0.0372498	0.000304434	3.61851	chr1.57028456_A	chr3.445861_A	FALSE
0.0113149	7.33e-05	-3.97448	chr2.65489619_A	chr3.3373476_G	FALSE
0.0113149	7.33e-05	-3.97448	chr2.65409739_G	chr3.3373476_G	FALSE
0.0113149	7.33e-05	-3.97448	chr2.65326614_G	chr3.3373476_G	FALSE
0.00285285	1.47e-05	-4.34434	chr2.65409739_G	chr3.3562365_G	FALSE
0.00285285	1.47e-05	-4.34434	chr2.65489619_A	chr3.3562365_G	FALSE
0.00285285	1.47e-05	-4.34434	chr2.65326614_G	chr3.3562365_G	FALSE
0.0312618	0.000245821	3.6739	chr1.5611409_A	chr3.4024865_A	FALSE
0.0279497	0.000214747	3.70853	chr1.5622064_G	chr3.4024865_A	FALSE
0.0312618	0.000245821	3.6739	chr1.5601186_G	chr3.4024865_A	FALSE
0.0279497	0.000214747	3.70853	chr1.5653440_A	chr3.4024865_A	FALSE
0.0284752	0.000219642	3.70278	chr1.5540705_G	chr3.4024865_A	FALSE
0.0312618	0.000245821	3.6739	chr1.5557208_G	chr3.4024865_A	FALSE
0.0334934	0.000267414	3.65218	chr1.5563427_A	chr3.4024865_A	FALSE
0.010244	6.52e-05	-4.00245	chr2.65326614_G	chr3.4948476_G	FALSE
0.010244	6.52e-05	-4.00245	chr2.65489619_A	chr3.4948476_G	FALSE
0.010244	6.52e-05	-4.00245	chr2.65409739_G	chr3.4948476_G	FALSE
0.00152976	7.18e-06	-4.50154	chr2.65409739_G	chr3.5418476_G	FALSE
0.00152976	7.18e-06	-4.50154	chr2.65326614_G	chr3.5418476_G	FALSE
0.0135759	9.09e-05	-3.92264	chr2.64944753_G	chr3.5418476_G	FALSE
0.00152976	7.18e-06	-4.50154	chr2.65489619_A	chr3.5418476_G	FALSE
0.0046038	2.57e-05	-4.21972	chr3.13492289_A	chr3.15569781_G	TRUE
0.0203182	0.000146413	-3.80518	chr3.13498511_T	chr3.15569781_G	TRUE
0.0113986	7.39e-05	-3.97238	chr3.13492289_A	chr3.17966767_C	TRUE
0.0489088	0.000426072	-3.52992	chr3.13498511_T	chr3.17966767_C	TRUE
0.028405	0.000218985	-3.70354	chr1.67599289_A	chr3.19680622_A	FALSE
0.034251	0.000274796	-3.64514	chr1.69176217_A	chr3.19680622_A	FALSE
0.0340382	0.000272722	-3.6471	chr1.67607765_G	chr3.19680622_A	FALSE
0.0272937	0.000208685	-3.71583	chr1.67585674_A	chr3.19680622_A	FALSE
0.0340382	0.000272722	-3.6471	chr1.67643754_G	chr3.19680622_A	FALSE
0.0116765	7.61e-05	-3.96562	chr1.68370265_A	chr3.19680622_A	FALSE
0.0408066	0.000340472	-3.58924	chr3.15493961_G	chr3.20929092_G	TRUE
0.0423885	0.000356971	-3.5768	chr3.15496318_G	chr3.20929092_G	TRUE
0.0283944	0.000218881	-3.70366	chr3.16211290_C	chr3.20929092_G	TRUE
0.0410618	0.000343093	-3.58723	chr2.108339009_G	chr3.21665876_G	FALSE
0.0492559	0.000429781	-3.52761	chr1.242679_A	chr3.21665876_G	FALSE
0.0459308	0.000394192	3.55059	chr1.104736816_A	chr3.25319425_G	FALSE
0.0425188	0.000358364	3.57577	chr1.105011816_A	chr3.25319425_G	FALSE
0.0471279	0.000406944	3.54214	chr1.105011816_A	chr3.25769763_C	FALSE
0.043288	0.000366426	-3.56991	chr1.65770604_A	chr3.29719198_G	FALSE
0.0422137	0.000355124	-3.57816	chr1.65879243_G	chr3.29719198_G	FALSE
0.0469224	0.000404734	-3.54359	chr1.65829617_G	chr3.29719198_G	FALSE
0.0441249	0.000375139	-3.5637	chr1.65828909_A	chr3.29719198_G	FALSE
0.0485948	0.000422768	-3.532	chr1.65705714_G	chr3.29719198_G	FALSE
0.0457427	0.000392223	-3.55192	chr1.65975834_C	chr3.29719198_G	FALSE
0.0448898	0.000383168	-3.5581	chr1.65650881_A	chr3.29719198_G	FALSE
0.0436039	0.000369731	-3.56754	chr1.65710190_G	chr3.29719198_G	FALSE
0.0424384	0.000357501	-3.57641	chr1.65988163_A	chr3.29719198_G	FALSE
0.0404843	0.000337086	-3.59186	chr1.65844401_G	chr3.29719198_G	FALSE
0.0318038	0.000250999	-3.66854	chr1.65650881_A	chr3.29794537_G	FALSE
0.036314	0.000295082	-3.62664	chr1.66492765_G	chr3.29794537_G	FALSE
0.0324737	0.000257495	-3.66195	chr1.65975834_C	chr3.29794537_G	FALSE
0.0356752	0.000288741	-3.63229	chr1.58661813_G	chr3.29794537_G	FALSE
0.0415306	0.000347906	-3.58357	chr1.66445473_A	chr3.29794537_G	FALSE
0.0308908	0.00024229	-3.67762	chr1.65710190_G	chr3.29794537_G	FALSE
0.030666	0.00024017	-3.67988	chr1.65770604_A	chr3.29794537_G	FALSE
0.0392227	0.000324252	-3.60204	chr1.58753317_G	chr3.29794537_G	FALSE
0.029835	0.000232318	-3.68841	chr1.65879243_G	chr3.29794537_G	FALSE
0.038215	0.000314081	-3.61037	chr1.58811249_G	chr3.29794537_G	FALSE
0.0345735	0.000277905	-3.64222	chr1.65705714_G	chr3.29794537_G	FALSE
0.0333417	0.000265912	-3.65364	chr1.65829617_G	chr3.29794537_G	FALSE
0.0312965	0.000246157	-3.67355	chr1.65828909_A	chr3.29794537_G	FALSE
0.0376159	0.000308069	-3.61542	chr1.58861813_G	chr3.29794537_G	FALSE
0.0382383	0.000314319	-3.61018	chr1.65918247_G	chr3.29794537_G	FALSE
0.0300204	0.000234056	-3.6865	chr1.65988163_A	chr3.29794537_G	FALSE
0.0403867	0.000336065	-3.59266	chr1.58765525_G	chr3.29794537_G	FALSE
0.0285612	0.000220442	-3.70185	chr1.65844401_G	chr3.29794537_G	FALSE
0.0382383	0.000314319	-3.61018	chr1.65829610_G	chr3.29794537_G	FALSE
0.00716158	4.29e-05	-4.10117	chr2.82657359_G	chr3.37046774_C	FALSE
0.0295605	0.000229751	-3.69126	chr1.95499940_G	chr3.42094464_A	FALSE
0.0393679	0.000325709	3.60086	chr2.19692976_C	chr3.44666611_A	FALSE
0.0243703	0.000181985	-3.75057	chr1.13048539_A	chr3.45623278_G	FALSE
0.0412359	0.000344843	3.58589	chr3.24236173_A	chr3.47000158_A	TRUE
0.0189297	0.00013462	-3.82608	chr1.112480507_G	chr3.47320590_T	FALSE
0.044592	0.000380013	-3.56029	chr1.112547173_G	chr3.47320590_T	FALSE
0.0199727	0.000143458	-3.81026	chr1.112502430_G	chr3.47320590_T	FALSE
0.0289888	0.000224422	-3.69727	chr1.112480507_G	chr3.47415869_G	FALSE
0.0304968	0.00023853	-3.68164	chr1.112502430_G	chr3.47415869_G	FALSE
0.0176099	0.000123566	3.8473	chr2.72281167_G	chr3.51632246_G	FALSE
0.0176099	0.000123566	3.8473	chr2.72173630_A	chr3.51632246_G	FALSE
0.0154511	0.000105807	3.88547	chr2.72281167_G	chr3.51660031_G	FALSE
0.0154511	0.000105807	3.88547	chr2.72173630_A	chr3.51660031_G	FALSE
0.0150985	0.000102979	3.89211	chr2.72281167_G	chr3.51781689_C	FALSE
0.0150985	0.000102979	3.89211	chr2.72173630_A	chr3.51781689_C	FALSE
0.0120773	7.91e-05	3.95608	chr3.33991237_G	chr3.55005601_A	TRUE
0.0454533	0.0003891	3.55404	chr3.34058949_G	chr3.55005601_A	TRUE
0.0079709	4.86e-05	4.07191	chr3.33997113_C	chr3.55005601_A	TRUE
0.0394202	0.000326225	3.60045	chr3.34084782_G	chr3.55005601_A	TRUE
0.00625625	3.67e-05	4.13782	chr3.33984782_C	chr3.55005601_A	TRUE
0.0347246	0.000279404	-3.64082	chr2.79310055_G	chr3.55863887_C	FALSE
0.0382933	0.000314871	-3.60972	chr2.65026614_A	chr3.58163887_A	FALSE
0.0315631	0.000248697	-3.67091	chr2.65026614_A	chr3.58227693_A	FALSE
0.025666	0.000193745	3.73472	chr1.79463122_G	chr3.59215554_G	FALSE
0.0213722	0.000155545	3.79006	chr1.79440061_G	chr3.59215554_G	FALSE
0.0277139	0.000212585	3.71111	chr1.79668168_A	chr3.59215554_G	FALSE
0.0422138	0.000355126	-3.57816	chr2.61828494_C	chr3.66701730_T	FALSE
0.0422138	0.000355126	-3.57816	chr2.61764017_T	chr3.66701730_T	FALSE
0.0430695	0.000364122	-3.57157	chr2.61336614_G	chr3.66701730_T	FALSE
0.0432146	0.00036566	-3.57046	chr2.61303280_T	chr3.66701730_T	FALSE
0.0369166	0.000301135	-3.62135	chr2.48184271_G	chr3.67782456_A	FALSE
0.0080308	4.91e-05	-4.06986	chr3.59000341_G	chr3.67782456_A	TRUE
0.00816856	5.01e-05	-4.06518	chr3.59175554_A	chr3.67782456_A	TRUE
0.00762436	4.62e-05	-4.08405	chr3.59130554_G	chr3.67782456_A	TRUE
0.0391123	0.000323137	-3.60294	chr2.26818853_G	chr3.68700587_G	FALSE
0.0324727	0.000257482	-3.66196	chr2.26476649_G	chr3.68700587_G	FALSE
0.0324727	0.000257482	-3.66196	chr2.26491073_T	chr3.68700587_G	FALSE
0.0324727	0.000257482	-3.66196	chr2.26458770_G	chr3.68700587_G	FALSE
0.0299578	0.000233472	-3.68714	chr2.26421692_G	chr3.68700587_G	FALSE
0.0299578	0.000233472	-3.68714	chr2.26415999_G	chr3.68700587_G	FALSE
0.0299578	0.000233472	-3.68714	chr2.26309107_G	chr3.68700587_G	FALSE
0.0295727	0.00022987	-3.69113	chr2.27090878_G	chr3.68700587_G	FALSE
0.0391123	0.000323137	-3.60294	chr2.26700119_G	chr3.68700587_G	FALSE
0.0324727	0.000257482	-3.66196	chr2.26479017_G	chr3.68700587_G	FALSE
0.045363	0.000388175	-3.55467	chr2.26406302_G	chr3.68700587_G	FALSE
0.0193694	0.000138358	-3.81927	chr2.27081346_C	chr3.68700587_G	FALSE
0.0319335	0.000252232	-3.66727	chr2.26334518_G	chr3.68700587_G	FALSE
0.0299578	0.000233472	-3.68714	chr2.26359894_G	chr3.68700587_G	FALSE
0.0226793	0.000166939	-3.77232	chr2.27050291_G	chr3.68700587_G	FALSE
0.0299578	0.000233472	-3.68714	chr2.26400119_G	chr3.68700587_G	FALSE
0.0434711	0.000368351	-3.56852	chr2.26500119_G	chr3.68700587_G	FALSE
0.0199117	0.000142949	-3.81115	chr2.27033395_T	chr3.68700587_G	FALSE
0.0116584	7.59e-05	-3.96605	chr2.26300119_G	chr3.68700587_G	FALSE
0.0193694	0.000138358	-3.81927	chr2.27000119_C	chr3.68700587_G	FALSE
0.0320697	0.000253556	-3.66592	chr1.87933274_G	chr3.69111402_A	FALSE
0.0054577	3.13e-05	-4.17456	chr1.56536259_G	chr3.69421820_G	FALSE
0.00375105	2.03e-05	-4.27331	chr1.56360384_G	chr3.69421820_G	FALSE
0.00435254	2.41e-05	-4.23452	chr1.56839516_C	chr3.69421820_G	FALSE
0.0057207	3.3e-05	-4.16187	chr1.56127051_G	chr3.69421820_G	FALSE
0.0041509	2.28e-05	-4.24697	chr1.56839516_C	chr3.69513762_G	FALSE
0.00357877	1.92e-05	-4.28561	chr1.56360384_G	chr3.69513762_G	FALSE
0.00520964	2.96e-05	-4.18702	chr1.56536259_G	chr3.69513762_G	FALSE
0.00548401	3.15e-05	-4.17326	chr1.56127051_G	chr3.69513762_G	FALSE
0.00154299	7.25e-06	-4.49942	chr1.56839516_C	chr3.69569312_T	FALSE
0.00206992	1.02e-05	-4.42599	chr1.56127051_G	chr3.69569312_T	FALSE
0.00132016	6.05e-06	-4.538	chr1.56360384_G	chr3.69569312_T	FALSE
0.00196574	9.59e-06	-4.43891	chr1.56536259_G	chr3.69569312_T	FALSE
0.0131081	8.72e-05	3.93269	chr3.47415869_G	chr3.71070139_C	TRUE
0.00574218	3.32e-05	4.16087	chr3.48346611_G	chr3.71070139_C	TRUE
0.0484812	0.000421527	-3.53278	chr2.46355145_G	chr3.71070139_C	FALSE
0.00476327	2.67e-05	4.21074	chr3.48085052_C	chr3.71070139_C	TRUE
0.00416373	2.28e-05	4.24617	chr3.48146611_G	chr3.71070139_C	TRUE
0.00753731	4.56e-05	4.08716	chr3.48440529_G	chr3.71070139_C	TRUE
0.00943617	5.92e-05	4.02535	chr3.47320590_T	chr3.71070139_C	TRUE
0.0461296	0.000396332	3.54916	chr3.47679944_G	chr3.71070139_C	TRUE
0.00476327	2.67e-05	4.21074	chr3.48046611_G	chr3.71070139_C	TRUE
0.00747081	4.51e-05	-4.08963	chr2.46355145_G	chr3.73328058_G	FALSE
0.0315565	0.000248636	3.67097	chr3.47320590_T	chr3.73328058_G	TRUE
0.0428101	0.000361418	3.57353	chr2.81823672_A	chr3.82935344_A	FALSE
0.0429495	0.000362896	3.57246	chr2.81871674_A	chr3.82935344_A	FALSE
0.0379642	0.000311593	3.61245	chr2.81856826_C	chr3.82935344_A	FALSE
0.0429495	0.000362896	3.57246	chr2.81855594_G	chr3.82935344_A	FALSE
0.0399608	0.000331675	-3.59611	chr3.18102289_G	chr3.83447401_G	TRUE
0.0419027	0.000351805	-3.58063	chr3.19508002_G	chr3.83447401_G	TRUE
0.0262845	0.000199396	-3.72742	chr3.19680622_A	chr4.550000_G	FALSE
0.0440111	0.000373953	3.56454	chr2.50425977_A	chr4.1035714_G	FALSE
0.0365904	0.000297842	3.62422	chr2.50623711_G	chr4.1035714_G	FALSE
0.0440111	0.000373953	3.56454	chr2.50552250_A	chr4.1035714_G	FALSE
0.0422747	0.000355774	-3.57768	chr1.29378718_A	chr4.1292857_G	FALSE
0.032581	0.000258522	-3.66092	chr1.29340336_G	chr4.1292857_G	FALSE
0.0332725	0.000265211	-3.65432	chr1.29097592_G	chr4.1292857_G	FALSE
0.0332725	0.000265211	-3.65432	chr1.29100690_A	chr4.1292857_G	FALSE
0.0332725	0.000265211	-3.65432	chr1.29093004_C	chr4.1292857_G	FALSE
0.0331041	0.000263578	-3.65592	chr1.29171575_G	chr4.1292857_G	FALSE
0.0340802	0.000273132	3.64671	chr3.29813219_G	chr4.2336190_G	FALSE
0.0166437	0.000115538	3.86387	chr2.79713006_A	chr4.3011190_G	FALSE
0.00968065	6.1e-05	4.01828	chr2.79713006_A	chr4.3144523_G	FALSE
0.0175402	0.00012299	3.84846	chr2.47417604_T	chr4.6818588_G	FALSE
0.0307638	0.000241097	3.67889	chr2.40692018_G	chr4.6818588_G	FALSE
0.0363206	0.000295153	3.62658	chr2.47317604_G	chr4.6818588_G	FALSE
0.0202866	0.000146138	3.80565	chr2.40692018_G	chr4.7260486_G	FALSE
0.0168972	0.000117644	3.85942	chr2.47417604_T	chr4.7260486_G	FALSE
0.0350756	0.000282842	3.63765	chr2.47317604_G	chr4.7260486_G	FALSE
0.0203956	0.000147081	3.80404	chr2.40692018_G	chr4.7417156_G	FALSE
0.0347013	0.000279166	3.64105	chr2.47317604_G	chr4.7417156_G	FALSE
0.0167029	0.000116027	3.86283	chr2.47417604_T	chr4.7417156_G	FALSE
0.0155833	0.000106877	3.88301	chr3.33334782_C	chr4.7915028_G	FALSE
0.0128065	8.48e-05	3.93931	chr3.33234782_G	chr4.7915028_G	FALSE
0.0133973	8.95e-05	3.92641	chr3.33234782_G	chr4.7915115_A	FALSE
0.0163044	0.000112732	3.86992	chr3.33334782_C	chr4.7915115_A	FALSE
0.0119608	7.82e-05	3.9588	chr3.33234782_G	chr4.7919543_T	FALSE
0.0145667	9.87e-05	3.90244	chr3.33334782_C	chr4.7919543_T	FALSE
0.0397829	0.000329912	-3.59751	chr2.96421852_G	chr4.7963723_G	FALSE
0.0472541	0.00040833	3.54124	chr3.53693854_G	chr4.10575351_A	FALSE
0.0472541	0.00040833	3.54124	chr3.53619936_G	chr4.10575351_A	FALSE
0.0384807	0.000316786	3.60813	chr1.5297064_C	chr4.11503922_A	FALSE
0.0493863	0.000431185	3.52674	chr1.5152438_C	chr4.11503922_A	FALSE
0.0329223	0.000261779	3.65769	chr1.13435927_G	chr4.11503922_A	FALSE
0.045696	0.000391713	3.55226	chr1.33057289_A	chr4.11503922_A	FALSE
0.0266847	0.000203074	3.72277	chr1.4397572_C	chr4.11596779_A	FALSE
0.0493191	0.000430473	3.52719	chr1.5297064_C	chr4.12268208_G	FALSE
0.00326935	1.73e-05	4.30915	chr2.52926801_A	chr4.12831719_G	FALSE
0.00265125	1.35e-05	4.36308	chr2.53154669_G	chr4.12831719_G	FALSE
0.0025158	1.27e-05	4.37655	chr2.53147554_A	chr4.12831719_G	FALSE
0.0175085	0.000122727	3.84898	chr2.53154669_G	chr4.12855462_A	FALSE
0.0212613	0.000154572	3.79163	chr2.52926801_A	chr4.12855462_A	FALSE
0.0166054	0.000115215	3.86456	chr2.53147554_A	chr4.12855462_A	FALSE
0.0110159	7.1e-05	3.98211	chr2.53154669_G	chr4.12872295_A	FALSE
0.0134771	9.01e-05	3.92471	chr2.52926801_A	chr4.12872295_A	FALSE
0.0104278	6.66e-05	3.99747	chr2.53147554_A	chr4.12872295_A	FALSE
0.0443288	0.000377252	-3.56222	chr3.29794569_G	chr4.15286610_G	FALSE
0.0459596	0.000394499	-3.55038	chr3.86541853_C	chr4.16948744_G	FALSE
0.0452533	0.000387	-3.55547	chr3.86271378_C	chr4.16948744_G	FALSE
0.0205738	0.000148631	-3.80142	chr4.143632_C	chr4.22925121_A	TRUE
0.0208267	0.000150814	-3.79778	chr4.143632_C	chr4.22956907_T	TRUE
0.0121039	7.93e-05	-3.95544	chr4.143632_C	chr4.22989723_C	TRUE
0.0113951	7.39e-05	-3.97247	chr4.143632_C	chr4.23036809_C	TRUE
0.00983626	6.22e-05	-4.01385	chr4.143632_C	chr4.23089723_G	TRUE
0.043806	0.000371831	-3.56604	chr3.71155_G	chr4.27564723_G	FALSE
0.043806	0.000371831	-3.56604	chr3.51835_C	chr4.27564723_G	FALSE
0.04549	0.000389485	-3.55377	chr3.121366_G	chr4.27564723_G	FALSE
0.0435267	0.000368933	-3.56811	chr3.95832_C	chr4.27564723_G	FALSE
0.0409244	0.00034166	-3.58833	chr3.86506_G	chr4.27564723_G	FALSE
0.0182583	0.000129011	-3.83663	chr3.50967_G	chr4.27564723_G	FALSE
0.0425105	0.00035828	-3.57583	chr3.81368_C	chr4.27564723_G	FALSE
0.018343	0.000129722	-3.83527	chr3.58831_G	chr4.27564723_G	FALSE
0.0443201	0.000377159	-3.56228	chr3.100000_G	chr4.27564723_G	FALSE
0.0182502	0.000128942	-3.83677	chr3.53365_T	chr4.27564723_G	FALSE
0.0317392	0.00025037	-3.66918	chr3.53365_T	chr4.28298056_G	FALSE
0.0319766	0.000252654	-3.66684	chr3.50967_G	chr4.28298056_G	FALSE
0.0319817	0.000252706	-3.66679	chr3.58831_G	chr4.28298056_G	FALSE
0.0141196	9.52e-05	3.91137	chr1.40594655_T	chr4.29198056_G	FALSE
0.0321372	0.000254216	-3.66525	chr4.8166695_G	chr4.33149781_A	TRUE
0.0249987	0.000187693	-3.74276	chr4.8974069_G	chr4.33149781_A	TRUE
0.0319797	0.000252684	-3.66681	chr4.8208962_A	chr4.33149781_A	TRUE
0.0473267	0.000409095	-3.54074	chr1.10051998_A	chr4.34483215_G	FALSE
0.00844162	5.2e-05	-4.05616	chr2.96421852_G	chr4.40932276_C	FALSE
0.0419106	0.000351894	3.58057	chr2.31512023_A	chr4.40932276_C	FALSE
0.0486787	0.000423648	3.53144	chr2.31526930_A	chr4.40932276_C	FALSE
0.0318118	0.000251075	3.66846	chr2.31512023_A	chr4.41049821_G	FALSE
0.0405169	0.000337408	3.59161	chr2.31588856_A	chr4.41049821_G	FALSE
0.00564575	3.25e-05	-4.16539	chr2.96421852_G	chr4.41049821_G	FALSE
0.046103	0.000396056	3.54934	chr2.31564171_A	chr4.41049821_G	FALSE
0.0371485	0.00030342	3.61938	chr2.31526930_A	chr4.41049821_G	FALSE
0.032908	0.000261642	3.65782	chr2.71421892_A	chr4.43692678_G	FALSE
0.0442748	0.00037668	3.56262	chr2.70241056_A	chr4.43692678_G	FALSE
0.0260943	0.000197627	3.72968	chr2.71235566_A	chr4.43692678_G	FALSE
0.0389956	0.000321965	3.60389	chr1.112547173_G	chr4.44889067_A	FALSE
0.0346548	0.000278705	3.64147	chr1.112547173_G	chr4.44907248_A	FALSE
0.0481198	0.000417663	-3.53523	chr3.24236173_A	chr4.49734482_G	FALSE
0.0426341	0.000359579	-3.57488	chr3.23807607_G	chr4.49734482_G	FALSE
0.0481439	0.000417915	-3.53507	chr3.23807607_G	chr4.49839693_G	FALSE
0.0333621	0.000266105	-3.65345	chr4.7915115_A	chr4.51674054_G	TRUE
0.0345868	0.00027803	-3.6421	chr4.7915028_G	chr4.51674054_G	TRUE
0.0365645	0.000297596	-3.62443	chr4.7919543_T	chr4.51674054_G	TRUE
0.0268987	0.000205073	-3.72028	chr4.7915115_A	chr4.51706271_G	TRUE
0.0295642	0.000229795	-3.69121	chr4.7919543_T	chr4.51706271_G	TRUE
0.0279155	0.000214433	-3.70891	chr4.7915028_G	chr4.51706271_G	TRUE
0.0460895	0.000395909	3.54944	chr3.69421820_G	chr4.52263991_G	FALSE
0.0403377	0.000335538	-3.59307	chr2.60536614_G	chr4.52558819_G	FALSE
0.0159134	0.000109559	-3.87693	chr3.86916765_G	chr4.53238991_G	FALSE
0.0152537	0.000104237	-3.88914	chr3.87303324_G	chr4.53238991_G	FALSE
0.0287894	0.000222569	-3.69939	chr3.29796181_G	chr4.54335658_A	FALSE
0.0112622	7.29e-05	3.97581	chr2.31564171_A	chr4.54999348_G	FALSE
0.00892908	5.55e-05	4.04075	chr2.31526930_A	chr4.54999348_G	FALSE
0.0189982	0.000135188	3.82503	chr2.32106436_A	chr4.54999348_G	FALSE
0.00938733	5.89e-05	4.02681	chr2.31588856_A	chr4.54999348_G	FALSE
0.00735757	4.43e-05	4.09379	chr2.31512023_A	chr4.54999348_G	FALSE
0.0083363	5.13e-05	4.05961	chr2.31534857_T	chr4.54999348_G	FALSE
0.0167046	0.000116042	3.8628	chr2.31833053_G	chr4.54999348_G	FALSE
0.0167061	0.000116055	3.86277	chr2.31626309_G	chr4.54999348_G	FALSE
0.0425191	0.000358367	-3.57577	chr3.87303324_G	chr4.56785062_C	FALSE
0.0470243	0.000405838	-3.54287	chr3.86916765_G	chr4.56785062_C	FALSE
0.0455186	0.000389811	-3.55355	chr3.86916765_G	chr4.58077157_G	FALSE
0.04262	0.000359435	-3.57498	chr3.87303324_G	chr4.58077157_G	FALSE
0.00432855	2.39e-05	-4.23599	chr2.85274353_G	chr4.58407104_T	FALSE
0.0331525	0.000264057	-3.65545	chr4.54661848_G	chr4.58407104_T	TRUE
0.0431638	0.000365126	-3.57084	chr3.87303324_G	chr4.58407104_T	FALSE
0.0455674	0.000390321	-3.55321	chr3.86916765_G	chr4.58407104_T	FALSE
0.0429246	0.000362616	-3.57266	chr3.86916765_G	chr4.58534435_A	FALSE
0.0428609	0.000361925	-3.57317	chr3.87303324_G	chr4.58534435_A	FALSE
0.0115547	7.51e-05	-3.96854	chr1.29093004_C	chr4.59746935_G	FALSE
0.0116096	7.56e-05	-3.96722	chr1.29171575_G	chr4.59746935_G	FALSE
0.011385	7.38e-05	-3.97273	chr1.29340336_G	chr4.59746935_G	FALSE
0.0115547	7.51e-05	-3.96854	chr1.29100690_A	chr4.59746935_G	FALSE
0.0115547	7.51e-05	-3.96854	chr1.29097592_G	chr4.59746935_G	FALSE
0.00974401	6.15e-05	-4.01645	chr1.29378718_A	chr4.59746935_G	FALSE
0.0356188	0.000288176	-3.6328	chr4.27598056_A	chr4.60046935_C	TRUE
0.038231	0.00031424	-3.61024	chr4.27598056_A	chr4.60109435_G	TRUE
0.0445195	0.000379232	-3.56083	chr4.27598056_A	chr4.60146935_G	TRUE
0.0310813	0.000244119	3.67569	chr4.16636502_G	chr4.60246935_G	TRUE
0.0372066	0.000304007	3.61888	chr4.16716628_G	chr4.60246935_G	TRUE
0.045584	0.000390505	3.55308	chr3.20682453_G	chr4.60408270_G	FALSE
0.0497167	0.000434746	-3.52455	chr2.48184271_G	chr4.60408270_G	FALSE
0.045701	0.000391777	-3.55222	chr1.10793600_G	chr4.60521935_G	FALSE
0.0368182	0.000300128	-3.62223	chr1.10602372_C	chr4.60521935_G	FALSE
0.045701	0.000391777	-3.55222	chr1.10772946_C	chr4.60521935_G	FALSE
0.038152	0.000313465	3.61089	chr1.10057812_G	chr4.64923165_T	FALSE
0.0392487	0.000324512	3.60183	chr4.29178604_A	chr4.67120441_G	TRUE
0.0495723	0.000433191	3.52551	chr4.28958130_C	chr4.67120441_G	TRUE
0.0330476	0.000263026	3.65646	chr4.29198056_G	chr4.67120441_G	TRUE
0.0495723	0.000433191	3.52551	chr4.28948056_C	chr4.67120441_G	TRUE
0.0449495	0.000383784	3.55768	chr4.29202069_G	chr4.67120441_G	TRUE
0.0440236	0.000374093	3.56444	chr4.29178604_A	chr4.67282418_G	TRUE
0.0454775	0.00038935	3.55387	chr4.29202069_G	chr4.67282418_G	TRUE
0.0333729	0.000266201	3.65336	chr4.29198056_G	chr4.67282418_G	TRUE
0.0325369	0.000258099	3.66134	chr4.29178604_A	chr4.67316187_G	TRUE
0.0373567	0.00030549	3.61761	chr4.29202069_G	chr4.67316187_G	TRUE
0.0276309	0.000211825	3.71203	chr4.29198056_G	chr4.67316187_G	TRUE
0.0413167	0.000345691	3.58524	chr4.28958130_C	chr4.67316187_G	TRUE
0.0413167	0.000345691	3.58524	chr4.28948056_C	chr4.67316187_G	TRUE
0.0365434	0.000297389	3.62461	chr3.75554028_G	chr4.68628787_C	FALSE
0.0365434	0.000297389	3.62461	chr3.75611648_G	chr4.68628787_C	FALSE
0.0393981	0.000326009	3.60062	chr3.74911459_A	chr4.69951467_G	FALSE
0.0396647	0.000328687	3.59848	chr2.85374353_G	chr4.70801467_C	FALSE
0.0470329	0.000405932	3.5428	chr2.85374353_G	chr4.71164106_T	FALSE
0.025366	0.000191057	-3.73826	chr3.22532607_T	chr4.71686957_G	FALSE
0.0259105	0.000195971	-3.73182	chr2.55345180_A	chr4.71686957_G	FALSE
0.0249797	0.000187525	-3.74298	chr3.22647860_A	chr4.71686957_G	FALSE
0.0285036	0.000219908	-3.70247	chr3.22365940_G	chr4.71686957_G	FALSE
0.0120773	7.91e-05	-3.95608	chr2.55155690_A	chr4.71686957_G	FALSE
0.0196304	0.000140544	-3.81537	chr3.22457804_A	chr4.71686957_G	FALSE
0.0246957	0.000184911	3.74654	chr4.6569_G	chr4.74408610_G	TRUE
0.0349025	0.000281139	-3.63922	chr3.28999343_G	chr4.77687181_G	FALSE
0.0477362	0.000413488	-3.5379	chr3.28845839_G	chr4.77687181_G	FALSE
0.0470473	0.000406096	-3.5427	chr3.28857396_A	chr4.77687181_G	FALSE
0.0450056	0.000384385	-3.55726	chr3.28845839_G	chr4.77822895_G	FALSE
0.0443777	0.000377761	-3.56186	chr3.28857396_A	chr4.77822895_G	FALSE
0.0327721	0.000260344	-3.65911	chr3.28999343_G	chr4.77822895_G	FALSE
0.0274668	0.000210307	-3.71386	chr2.89482687_G	chr4.78044324_G	FALSE
0.0347179	0.000279342	-3.64088	chr2.89955226_G	chr4.78044324_G	FALSE
0.0488606	0.000425556	-3.53025	chr2.89952117_G	chr4.78044324_G	FALSE
0.0345667	0.000277841	-3.64228	chr3.36588790_G	chr4.79386851_G	FALSE
0.0287275	0.000221991	-3.70006	chr3.35738122_G	chr4.79386851_G	FALSE
0.0300643	0.000234482	-3.68604	chr3.35857498_G	chr4.79386851_G	FALSE
0.0288849	0.000223461	-3.69837	chr3.35738975_G	chr4.79386851_G	FALSE
0.0480475	0.000416839	-3.53576	chr3.33188904_G	chr4.79608610_G	FALSE
0.0398205	0.00033029	-3.59721	chr3.33065214_G	chr4.79608610_G	FALSE
0.0448343	0.000382583	-3.55851	chr3.33175358_G	chr4.79608610_G	FALSE
0.040073	0.000332883	-3.59516	chr3.33175358_G	chr4.80013977_C	FALSE
0.0355613	0.000287622	-3.6333	chr3.33065214_G	chr4.80013977_C	FALSE
0.0430433	0.000363853	-3.57176	chr3.33188904_G	chr4.80013977_C	FALSE
0.0144654	9.79e-05	3.90443	chr4.34483215_G	chr4.82942657_G	TRUE
0.0144516	9.78e-05	3.9047	chr4.34428670_T	chr4.82942657_G	TRUE
0.0123295	8.11e-05	3.95019	chr4.34628670_G	chr4.82942657_G	TRUE
0.0407363	0.000339724	3.58982	chr4.34329781_C	chr4.82942657_G	TRUE
0.00895984	5.57e-05	4.0398	chr4.34684225_G	chr4.82942657_G	TRUE
0.00873228	5.41e-05	4.04693	chr4.34721725_G	chr4.82942657_G	TRUE
0.0140445	9.46e-05	3.91289	chr4.34428670_T	chr4.83033566_G	TRUE
0.0119815	7.84e-05	3.95831	chr4.34628670_G	chr4.83033566_G	TRUE
0.0140441	9.46e-05	3.9129	chr4.34483215_G	chr4.83033566_G	TRUE
0.00848175	5.23e-05	4.05487	chr4.34721725_G	chr4.83033566_G	TRUE
0.00870426	5.39e-05	4.04781	chr4.34684225_G	chr4.83033566_G	TRUE
0.0395099	0.000327121	3.59973	chr4.34329781_C	chr4.83033566_G	TRUE
0.00870426	5.39e-05	4.04781	chr4.34684225_G	chr4.83281956_A	TRUE
0.0140441	9.46e-05	3.9129	chr4.34483215_G	chr4.83281956_A	TRUE
0.0395099	0.000327121	3.59973	chr4.34329781_C	chr4.83281956_A	TRUE
0.00848175	5.23e-05	4.05487	chr4.34721725_G	chr4.83281956_A	TRUE
0.0119815	7.84e-05	3.95831	chr4.34628670_G	chr4.83281956_A	TRUE
0.0140445	9.46e-05	3.91289	chr4.34428670_T	chr4.83281956_A	TRUE
0.0483038	0.000419629	-3.53398	chr1.74734534_A	chr4.85781535_T	FALSE
0.0456572	0.000391283	-3.55255	chr1.74615067_C	chr4.85781535_T	FALSE
0.033516	0.000267638	-3.65197	chr1.74615067_C	chr4.86026423_G	FALSE
0.0355587	0.000287596	-3.63332	chr1.74734534_A	chr4.86026423_G	FALSE
0.00703176	4.2e-05	-4.10616	chr2.64300356_C	chr4.86082124_G	FALSE
0.00326278	1.72e-05	-4.30968	chr2.64676614_G	chr4.86082124_G	FALSE
0.0130007	8.63e-05	-3.93505	chr2.64013708_G	chr4.86082124_G	FALSE
0.00506609	2.87e-05	-4.19447	chr2.64297152_A	chr4.86082124_G	FALSE
0.0218796	0.000159962	-3.78304	chr2.63366057_G	chr4.86082124_G	FALSE
0.0114109	7.4e-05	-3.97208	chr2.63641292_G	chr4.86082124_G	FALSE
0.0167387	0.000116323	-3.8622	chr2.63547834_G	chr4.86082124_G	FALSE
0.00921106	5.76e-05	-4.03209	chr2.63897604_G	chr4.86082124_G	FALSE
0.0355587	0.000287596	-3.63332	chr1.74734534_A	chr4.86116583_G	FALSE
0.033516	0.000267638	-3.65197	chr1.74615067_C	chr4.86116583_G	FALSE
0.0317543	0.000250517	-3.66903	chr1.74615067_C	chr4.86289061_G	FALSE
0.0336661	0.000269108	-3.65055	chr1.74734534_A	chr4.86289061_G	FALSE
0.0330203	0.000262763	3.65672	chr2.41663230_G	chr4.86589061_G	FALSE
0.0318742	0.000251694	-3.66782	chr2.64300356_C	chr4.86749507_G	FALSE
0.0383905	0.000315859	-3.6089	chr1.67562060_A	chr4.86749507_G	FALSE
0.0241396	0.000179926	-3.75344	chr2.64297152_A	chr4.86749507_G	FALSE
0.0166224	0.000115359	-3.86425	chr2.64676614_G	chr4.86749507_G	FALSE
0.038377	0.000315703	-3.60903	chr1.67519535_G	chr4.86749507_G	FALSE
0.038377	0.000315703	-3.60903	chr1.67507765_G	chr4.86749507_G	FALSE
0.0389638	0.000321653	-3.60414	chr1.5152438_C	chr4.87442831_G	FALSE
0.017508	0.000122723	-3.84899	chr1.67519535_G	chr4.87442831_G	FALSE
0.042343	0.000356495	-3.57715	chr2.64676614_G	chr4.87442831_G	FALSE
0.0175177	0.000122802	-3.84884	chr1.67562060_A	chr4.87442831_G	FALSE
0.0460619	0.000395605	-3.54964	chr2.75204334_C	chr4.87442831_G	FALSE
0.017508	0.000122723	-3.84899	chr1.67507765_G	chr4.87442831_G	FALSE
0.0185287	0.000131263	-3.83234	chr1.67553538_T	chr4.87442831_G	FALSE
0.0123305	8.11e-05	3.95016	chr3.16292289_G	chr4.87709497_G	FALSE
0.00518781	2.95e-05	4.18814	chr3.15569781_G	chr4.87709497_G	FALSE
0.0310814	0.00024412	3.67569	chr2.107014313_G	chr4.88442831_G	FALSE
0.00285182	1.47e-05	4.34446	chr2.106585741_G	chr4.88442831_G	FALSE
0.00170126	8.11e-06	4.47512	chr2.106502408_A	chr4.88442831_G	FALSE
0.0489279	0.000426271	3.5298	chr3.16292289_G	chr4.88442831_G	FALSE
0.031951	0.000252402	3.6671	chr3.15569781_G	chr4.88442831_G	FALSE
0.00483126	2.71e-05	4.20702	chr2.106585741_G	chr4.89024398_G	FALSE
0.00627628	3.68e-05	4.13697	chr2.106502408_A	chr4.89024398_G	FALSE
0.0374546	0.000306475	3.61677	chr2.107014313_G	chr4.89024398_G	FALSE
0.0442368	0.000376293	3.56289	chr4.11809321_A	chr4.93255096_A	TRUE
0.0237361	0.00017632	-3.75855	chr3.59665554_G	chr4.96965096_G	FALSE
0.0148418	0.000100912	-3.89706	chr3.59865554_A	chr4.96965096_G	FALSE
0.0099445	6.3e-05	-4.01081	chr3.59771430_A	chr4.96965096_G	FALSE
0.0141418	9.53e-05	-3.9109	chr3.59677486_G	chr4.96965096_G	FALSE
0.0363874	0.000295839	-3.62598	chr4.30904326_A	chr5.300000_T	FALSE
0.0365236	0.000297184	-3.62479	chr4.30223771_G	chr5.300000_T	FALSE
0.0167813	0.000116674	3.86146	chr2.30720357_A	chr5.7718306_C	FALSE
0.00668171	3.96e-05	4.12009	chr2.30328690_A	chr5.7718306_C	FALSE
0.0493648	0.000430956	3.52689	chr2.31526930_A	chr5.7718306_C	FALSE
0.0167813	0.000116674	3.86146	chr2.30787136_A	chr5.7718306_C	FALSE
0.0278462	0.000213779	3.70968	chr2.31626309_G	chr5.7718306_C	FALSE
0.0167813	0.000116674	3.86146	chr2.30746591_G	chr5.7718306_C	FALSE
0.0183402	0.0001297	3.83531	chr2.30655691_G	chr5.7718306_C	FALSE
0.0201694	0.000145135	3.80736	chr2.32106436_A	chr5.7718306_C	FALSE
0.029655	0.000230638	3.69027	chr2.31833053_G	chr5.7718306_C	FALSE
0.0150906	0.000102912	3.89227	chr2.30637023_C	chr5.7718306_C	FALSE
0.0166283	0.000115408	3.86415	chr2.30828690_A	chr5.7718306_C	FALSE
0.0190736	0.000135847	3.82383	chr2.30470357_A	chr5.7718306_C	FALSE
0.0328398	0.000260981	3.65848	chr2.28221547_C	chr5.7718306_C	FALSE
0.0393607	0.000325637	3.60092	chr2.31564171_A	chr5.7718306_C	FALSE
0.0330406	0.000262954	3.65653	chr2.31588856_A	chr5.7718306_C	FALSE
0.0415202	0.000347793	3.58365	chr2.31512023_A	chr5.7718306_C	FALSE
0.0150906	0.000102912	3.89227	chr2.30677279_T	chr5.7718306_C	FALSE
0.0167813	0.000116674	3.86146	chr2.30774222_G	chr5.7718306_C	FALSE
0.0167813	0.000116674	3.86146	chr2.30811077_A	chr5.7718306_C	FALSE
0.0170797	0.000119158	3.85627	chr2.30222666_G	chr5.7718306_C	FALSE
0.0330268	0.000262823	3.65666	chr2.31833053_G	chr5.7618306_C	FALSE
0.0310211	0.000243547	3.67629	chr2.31626309_G	chr5.7618306_C	FALSE
0.0169922	0.000118438	3.85776	chr2.30637023_C	chr5.7618306_C	FALSE
0.0188718	0.000134124	3.82699	chr2.30811077_A	chr5.7618306_C	FALSE
0.0206381	0.000149172	3.80052	chr2.30655691_G	chr5.7618306_C	FALSE
0.0188718	0.000134124	3.82699	chr2.30746591_G	chr5.7618306_C	FALSE
0.0214064	0.000155845	3.78957	chr2.30470357_A	chr5.7618306_C	FALSE
0.0188718	0.000134124	3.82699	chr2.30774222_G	chr5.7618306_C	FALSE
0.0459734	0.000394659	3.55028	chr2.31512023_A	chr5.7618306_C	FALSE
0.0186973	0.000132674	3.82969	chr2.30828690_A	chr5.7618306_C	FALSE
0.0367127	0.000299063	3.62315	chr2.31588856_A	chr5.7618306_C	FALSE
0.0191464	0.00013648	3.82267	chr2.30222666_G	chr5.7618306_C	FALSE
0.036472	0.000296672	3.62524	chr2.28221547_C	chr5.7618306_C	FALSE
0.0169922	0.000118438	3.85776	chr2.30677279_T	chr5.7618306_C	FALSE
0.0188718	0.000134124	3.82699	chr2.30720357_A	chr5.7618306_C	FALSE
0.0435909	0.000369585	3.56764	chr2.31564171_A	chr5.7618306_C	FALSE
0.00758229	4.59e-05	4.08554	chr2.30328690_A	chr5.7618306_C	FALSE
0.0225652	0.000165931	3.77384	chr2.32106436_A	chr5.7618306_C	FALSE
0.0188718	0.000134124	3.82699	chr2.30787136_A	chr5.7618306_C	FALSE
0.0479882	0.000416215	3.53616	chr2.30470357_A	chr5.7963417_A	FALSE
0.039074	0.000322753	3.60325	chr2.30677279_T	chr5.7963417_A	FALSE
0.0429178	0.000362545	3.57271	chr2.30746591_G	chr5.7963417_A	FALSE
0.0429178	0.000362545	3.57271	chr2.30787136_A	chr5.7963417_A	FALSE
0.039074	0.000322753	3.60325	chr2.30637023_C	chr5.7963417_A	FALSE
0.0425223	0.000358402	3.57574	chr2.30828690_A	chr5.7963417_A	FALSE
0.0429178	0.000362545	3.57271	chr2.30720357_A	chr5.7963417_A	FALSE
0.0472428	0.000408204	3.54132	chr2.30655691_G	chr5.7963417_A	FALSE
0.0429178	0.000362545	3.57271	chr2.30774222_G	chr5.7963417_A	FALSE
0.0190512	0.000135646	3.82419	chr2.30328690_A	chr5.7963417_A	FALSE
0.0425247	0.000358428	3.57572	chr2.30222666_G	chr5.7963417_A	FALSE
0.0429178	0.000362545	3.57271	chr2.30811077_A	chr5.7963417_A	FALSE
0.00880931	5.46e-05	-4.04451	chr1.116868381_G	chr5.12489263_T	FALSE
0.00991557	6.28e-05	-4.01161	chr1.116716221_G	chr5.12489263_T	FALSE
0.0135306	9.05e-05	3.92357	chr4.57906101_G	chr5.13346474_G	FALSE
0.0490098	0.000427157	3.52925	chr2.40423684_G	chr5.13346474_G	FALSE
0.0047669	2.67e-05	-4.21054	chr1.3017673_A	chr5.13346474_G	FALSE
0.0272609	0.000208376	3.71621	chr3.83624178_G	chr5.13346474_G	FALSE
0.0165547	0.000114788	3.86547	chr4.57363634_T	chr5.13346474_G	FALSE
0.023946	0.000178186	3.7559	chr3.83447401_G	chr5.13346474_G	FALSE
0.0312174	0.000245409	3.67433	chr3.83135344_A	chr5.13346474_G	FALSE
0.0340475	0.000272818	3.64701	chr3.83935344_G	chr5.13346474_G	FALSE
0.0215047	0.000156696	3.78821	chr4.57906101_G	chr5.14080699_C	FALSE
0.0380079	0.000312039	3.61208	chr2.40423684_G	chr5.14080699_C	FALSE
0.0260053	0.000196824	3.73071	chr4.57363634_T	chr5.14080699_C	FALSE
0.0408527	0.000340938	3.58888	chr2.40360173_C	chr5.14080699_C	FALSE
0.0404955	0.000337199	3.59178	chr2.40382454_G	chr5.14080699_C	FALSE
0.00984992	6.23e-05	-4.01346	chr1.3017673_A	chr5.14080699_C	FALSE
0.00486902	2.74e-05	-4.20498	chr3.14905805_G	chr5.15266633_A	FALSE
0.0248496	0.000186339	-3.74459	chr3.15284722_C	chr5.15266633_A	FALSE
0.00696149	4.15e-05	-4.10889	chr3.14905805_G	chr5.15429409_A	FALSE
0.033379	0.000266259	-3.6533	chr3.15284722_C	chr5.15429409_A	FALSE
0.0128548	8.52e-05	-3.93825	chr3.14905805_G	chr5.15709492_A	FALSE
0.0440975	0.000374852	-3.5639	chr3.14905805_G	chr5.15815990_G	FALSE
0.0253044	0.000190495	-3.739	chr4.14199316_C	chr5.16744561_C	FALSE
0.0392844	0.000324877	-3.60153	chr4.13671628_G	chr5.18848677_G	FALSE
0.035584	0.000287839	-3.6331	chr4.13671628_G	chr5.19221054_G	FALSE
0.0444235	0.000378261	3.56151	chr1.10152642_C	chr5.23591853_T	FALSE
0.0478497	0.000414702	3.53712	chr2.37853760_G	chr5.23591853_T	FALSE
0.029141	0.000225846	3.69565	chr1.10421344_C	chr5.23591853_T	FALSE
0.0444235	0.000378261	3.56151	chr1.10161887_G	chr5.23591853_T	FALSE
0.026138	0.000198019	3.72918	chr1.10239370_C	chr5.23591853_T	FALSE
0.0466695	0.000402072	3.54534	chr2.10185354_G	chr5.24678132_A	FALSE
0.021284	0.000154765	3.79131	chr2.10185354_G	chr5.24937378_A	FALSE
0.0197516	0.000141585	3.81354	chr1.96299940_G	chr5.28322467_G	FALSE
0.0311486	0.00024475	3.67503	chr1.96428438_G	chr5.28322467_G	FALSE
0.0269826	0.00020584	3.71933	chr1.96499940_A	chr5.28322467_G	FALSE
0.0430712	0.000364139	-3.57156	chr1.39028703_A	chr5.29603484_T	FALSE
0.0430712	0.000364139	-3.57156	chr1.39166203_C	chr5.29603484_T	FALSE
0.0318434	0.000251378	-3.66815	chr2.60243280_G	chr5.29904804_G	FALSE
0.0448395	0.000382639	-3.55847	chr4.85626423_G	chr5.30696517_C	FALSE
0.0350689	0.000282771	-3.63772	chr4.85781535_T	chr5.30696517_C	FALSE
0.0405069	0.000337312	-3.59169	chr4.85806795_G	chr5.30696517_C	FALSE
0.0409554	0.000341973	-3.58809	chr4.85656484_G	chr5.30696517_C	FALSE
0.0457454	0.000392252	-3.5519	chr4.85533566_G	chr5.30696517_C	FALSE
0.0379143	0.000311081	-3.61288	chr4.85747524_G	chr5.30696517_C	FALSE
0.0229979	0.000169796	-3.76805	chr4.101680492_G	chr5.35805237_G	FALSE
0.0186125	0.000131955	-3.83104	chr4.101480492_G	chr5.35805237_G	FALSE
0.0154179	0.00010555	3.88607	chr2.29321547_G	chr5.42214141_G	FALSE
0.0167994	0.000116831	3.86113	chr2.29281655_G	chr5.42214141_G	FALSE
0.0139842	9.41e-05	3.91411	chr2.29235833_G	chr5.42214141_G	FALSE
0.0133613	8.92e-05	3.92719	chr2.28221547_C	chr5.42214141_G	FALSE
0.0131143	8.72e-05	3.93255	chr2.28692976_C	chr5.42214141_G	FALSE
0.00742761	4.48e-05	4.09121	chr2.29667608_G	chr5.42214141_G	FALSE
0.019572	0.000140055	3.81624	chr2.29035833_G	chr5.42214141_G	FALSE
0.0111216	7.18e-05	3.97939	chr2.29292877_G	chr5.42214141_G	FALSE
0.0329583	0.000262143	-3.65733	chr2.108164313_T	chr5.42214141_G	FALSE
0.0151019	0.000103008	3.89204	chr2.28735833_G	chr5.42214141_G	FALSE
0.0454993	0.000389596	-3.5537	chr2.108280979_A	chr5.42214141_G	FALSE
0.00711795	4.26e-05	4.10289	chr2.29628690_T	chr5.42214141_G	FALSE
0.0189266	0.000134592	3.82613	chr2.29243201_G	chr5.42214141_G	FALSE
0.0230752	0.000170469	-3.76705	chr2.107864313_G	chr5.42214141_G	FALSE
0.0109673	7.06e-05	3.98337	chr2.29254514_T	chr5.42214141_G	FALSE
0.0113318	7.34e-05	3.97405	chr2.29521547_G	chr5.42214141_G	FALSE
0.0139842	9.41e-05	3.91411	chr2.29309274_G	chr5.42214141_G	FALSE
0.0113318	7.34e-05	3.97405	chr2.29605029_C	chr5.42214141_G	FALSE
0.0367883	0.000299805	-3.62251	chr2.108192726_A	chr5.42214141_G	FALSE
0.00503317	2.85e-05	4.1962	chr4.1292857_G	chr5.48687474_G	FALSE
0.0319569	0.000252466	3.66703	chr4.934611_G	chr5.48687474_G	FALSE
0.0315758	0.000248814	-3.67079	chr3.66590139_G	chr5.50459815_A	FALSE
0.0408706	0.000341117	-3.58874	chr3.37046774_C	chr5.50459815_A	FALSE
0.00560851	3.23e-05	-4.1672	chr2.62709886_G	chr5.51688817_G	FALSE
0.00835912	5.14e-05	-4.05888	chr2.62976614_G	chr5.51688817_G	FALSE
0.0293124	0.00022742	-3.69387	chr2.62377655_T	chr5.51688817_G	FALSE
0.0293124	0.00022742	-3.69387	chr2.62371614_G	chr5.51688817_G	FALSE
0.00522356	2.97e-05	-4.18632	chr2.63054316_G	chr5.51688817_G	FALSE
0.00607563	3.54e-05	-4.14571	chr2.62775576_G	chr5.51688817_G	FALSE
0.00607563	3.54e-05	-4.14571	chr2.62732686_G	chr5.51688817_G	FALSE
0.00835912	5.14e-05	-4.05888	chr2.62976614_G	chr5.51732428_A	FALSE
0.0293124	0.00022742	-3.69387	chr2.62377655_T	chr5.51732428_A	FALSE
0.00607563	3.54e-05	-4.14571	chr2.62732686_G	chr5.51732428_A	FALSE
0.00522356	2.97e-05	-4.18632	chr2.63054316_G	chr5.51732428_A	FALSE
0.00607563	3.54e-05	-4.14571	chr2.62775576_G	chr5.51732428_A	FALSE
0.0293124	0.00022742	-3.69387	chr2.62371614_G	chr5.51732428_A	FALSE
0.00560851	3.23e-05	-4.1672	chr2.62709886_G	chr5.51732428_A	FALSE
0.0102814	6.55e-05	4.00141	chr2.10185354_G	chr5.61489226_C	FALSE
0.0140545	9.46e-05	-3.9127	chr4.60146935_G	chr5.61494242_G	FALSE
0.0083482	5.13e-05	4.05924	chr2.10185354_G	chr5.61494242_G	FALSE
0.0107398	6.89e-05	-3.98918	chr4.60109435_G	chr5.61494242_G	FALSE
0.0457667	0.000392476	3.55175	chr3.15105808_T	chr5.61494242_G	FALSE
0.012092	7.92e-05	-3.95572	chr4.60046935_C	chr5.61494242_G	FALSE
0.0135778	9.09e-05	-3.9226	chr4.60146935_G	chr5.61634786_C	FALSE
0.0116734	7.6e-05	-3.9657	chr4.60046935_C	chr5.61634786_C	FALSE
0.0448416	0.000382662	3.55845	chr3.15105808_T	chr5.61634786_C	FALSE
0.00905804	5.65e-05	4.03675	chr2.10185354_G	chr5.61634786_C	FALSE
0.0103605	6.61e-05	-3.99928	chr4.60109435_G	chr5.61634786_C	FALSE
0.0131886	8.78e-05	3.93095	chr2.10185354_G	chr5.61830701_A	FALSE
0.0433826	0.000367414	3.56919	chr2.79729468_C	chr5.62196130_G	FALSE
0.0326239	0.000258925	3.66052	chr1.10239370_C	chr5.62196130_G	FALSE
0.0492998	0.000430261	3.52732	chr1.10369004_G	chr5.62196130_G	FALSE
0.0295667	0.000229816	3.69119	chr2.79730055_A	chr5.62196130_G	FALSE
0.0310044	0.000243381	3.67647	chr2.79729931_A	chr5.62196130_G	FALSE
0.04525	0.000386959	3.5555	chr2.80325690_G	chr5.63860909_A	FALSE
0.0487651	0.000424563	3.53087	chr1.9481845_C	chr5.64135909_A	FALSE
0.0410221	0.000342667	3.58755	chr2.54572357_G	chr5.67511541_A	FALSE
0.0196171	0.00014043	3.81557	chr2.54717274_G	chr5.67511541_A	FALSE
0.0121591	7.98e-05	3.95413	chr2.55017607_G	chr5.67511541_A	FALSE
0.0138203	9.28e-05	3.91749	chr2.54794984_C	chr5.67511541_A	FALSE
0.0108507	6.98e-05	3.98635	chr2.54717274_G	chr5.69077813_A	FALSE
0.00752128	4.55e-05	4.08775	chr2.54794984_C	chr5.69077813_A	FALSE
0.00657775	3.89e-05	4.12433	chr2.55017607_G	chr5.69077813_A	FALSE
0.023701	0.000176004	3.759	chr2.54572357_G	chr5.69077813_A	FALSE
0.0403253	0.000335398	3.59318	chr1.30930907_A	chr5.72136960_C	FALSE
0.0337832	0.000270259	3.64945	chr1.30961466_A	chr5.72136960_C	FALSE
0.0139777	9.4e-05	3.91425	chr1.57193717_G	chr5.72136960_C	FALSE
0.0337832	0.000270259	3.64945	chr1.31112231_A	chr5.72136960_C	FALSE
0.0329858	0.000262427	3.65705	chr1.31112231_A	chr5.72324383_G	FALSE
0.0144597	9.79e-05	3.90455	chr1.57193717_G	chr5.72324383_G	FALSE
0.0393794	0.000325824	3.60077	chr1.30930907_A	chr5.72324383_G	FALSE
0.0329858	0.000262427	3.65705	chr1.30961466_A	chr5.72324383_G	FALSE
0.020388	0.000147014	-3.80415	chr5.20350590_G	chr5.81809227_G	TRUE
0.030288	0.000236563	-3.68377	chr5.21408847_G	chr5.81809227_G	TRUE
0.030288	0.000236563	-3.68377	chr5.21408847_G	chr5.82007740_A	TRUE
0.020388	0.000147014	-3.80415	chr5.20350590_G	chr5.82007740_A	TRUE
0.00246433	1.24e-05	-4.38186	chr1.12542500_C	chr5.85370016_G	FALSE
0.0338819	0.000271207	3.64854	chr5.72630495_C	chr5.86020483_G	TRUE
0.0450014	0.000384341	3.55729	chr5.72720671_G	chr5.86020483_G	TRUE
0.00119257	5.38e-06	-4.56302	chr3.89672776_A	chr5.92561753_G	FALSE
0.00202084	9.89e-06	-4.43202	chr3.89647182_A	chr5.92561753_G	FALSE
0.00260164	1.33e-05	-4.36794	chr3.87931452_A	chr5.92561753_G	FALSE
0.00170662	8.14e-06	-4.47433	chr3.89598632_C	chr5.92561753_G	FALSE
0.00514379	2.92e-05	-4.19044	chr3.86541853_C	chr5.92561753_G	FALSE
[truncated: 12,036 more rows]

## Sheet: 2-way XOR Final Pairs
Hubmatch1	chr_Hubmatch1	bp_Hubmatch1	Hubmatch2	chr_Hubmatch2	bp_Hubmatch2	intra	pval	QTL_snp1	QTL_snp2	one_QTL	one_ormore_QTL	QTLtoQTL
chr2.46208243	2	46208243	chr6.78592884	6	78592884	FALSE	1.83e-05	FALSE	FALSE	FALSE	FALSE	FALSE
chr14.2495607	14	2495607	chr16.37029384	16	37029384	FALSE	3.34e-05	FALSE	FALSE	FALSE	FALSE	FALSE
chr6.12929568	6	12929568	chr8.31337924	8	31337924	FALSE	8.15e-05	FALSE	FALSE	FALSE	FALSE	FALSE
chr1.25626899	1	25626899	chr14.33090575	14	33090575	FALSE	0.000105263	FALSE	FALSE	FALSE	FALSE	FALSE
chr1.4087374	1	4087374	chr14.19501952	14	19501952	FALSE	0.00023628	FALSE	FALSE	FALSE	FALSE	FALSE
chr2.29959962	2	29959962	chr3.66999908	3	66999908	FALSE	0.000284922	FALSE	FALSE	FALSE	FALSE	FALSE
chr8.32427845	8	32427845	chr9.64671581	9	64671581	FALSE	0.000315372	FALSE	FALSE	FALSE	FALSE	FALSE
chr6.26719003	6	26719003	chr13.65128096	13	65128096	FALSE	0.000322063	FALSE	FALSE	FALSE	FALSE	FALSE
chr11.4624142	11	4624142	chr14.33090575	14	33090575	FALSE	0.000354012	FALSE	FALSE	FALSE	FALSE	FALSE
chr4.29014339	4	29014339	chr8.31337924	8	31337924	FALSE	0.000395847	FALSE	FALSE	FALSE	FALSE	FALSE
chr2.46208243	2	46208243	chr17.18793806	17	18793806	FALSE	0.000408544	FALSE	FALSE	FALSE	FALSE	FALSE
chr7.44663518	7	44663518	chr11:64498796_G	11	64498796	FALSE	0.000450594	FALSE	TRUE	TRUE	TRUE	FALSE
chr15.7911352	15	7911352	chr18.7150532	18	7150532	FALSE	0.000498428	FALSE	FALSE	FALSE	FALSE	FALSE
chr17.49809842	17	49809842	chr18.58590250	18	58590250	FALSE	0.000548715	FALSE	FALSE	FALSE	FALSE	FALSE
chr12.42624574	12	42624574	chr17.49809842	17	49809842	FALSE	0.000551627	FALSE	FALSE	FALSE	FALSE	FALSE
chr13.40001170	13	40001170	chr16.37029384	16	37029384	FALSE	0.00060848	FALSE	FALSE	FALSE	FALSE	FALSE
chr10.52924165	10	52924165	chr14.33090575	14	33090575	FALSE	0.000609576	FALSE	FALSE	FALSE	FALSE	FALSE
chr2.93371949	2	93371949	chr19.29179878	19	29179878	FALSE	0.000634562	FALSE	FALSE	FALSE	FALSE	FALSE
chr2:68831331_G	2	68831331	chr11.4624142	11	4624142	FALSE	0.00066024	TRUE	FALSE	TRUE	TRUE	FALSE
chr13.65128096	13	65128096	chr15.40366016	15	40366016	FALSE	0.000669414	FALSE	FALSE	FALSE	FALSE	FALSE
chr2.46208243	2	46208243	chr5.69092099	5	69092099	FALSE	0.000722018	FALSE	FALSE	FALSE	FALSE	FALSE
chr7.27683773	7	27683773	chr12.42624574	12	42624574	FALSE	0.000724484	FALSE	FALSE	FALSE	FALSE	FALSE
chr9.28556859	9	28556859	chr11.48727288	11	48727288	FALSE	0.000732008	FALSE	FALSE	FALSE	FALSE	FALSE
chr1.25626899	1	25626899	chr9.81310366	9	81310366	FALSE	0.00073474	FALSE	FALSE	FALSE	FALSE	FALSE
chr10.36953979	10	36953979	chr19.7528291	19	7528291	FALSE	0.000828638	FALSE	FALSE	FALSE	FALSE	FALSE
chr1.4087374	1	4087374	chr2.29959962	2	29959962	FALSE	0.00084104	FALSE	FALSE	FALSE	FALSE	FALSE
chr14.33090575	14	33090575	chr16.37029384	16	37029384	FALSE	0.00087124	FALSE	FALSE	FALSE	FALSE	FALSE
chr3.66999908	3	66999908	chr5.31423960	5	31423960	FALSE	0.000930415	FALSE	FALSE	FALSE	FALSE	FALSE
chr4.58888114	4	58888114	chr14.19501952	14	19501952	FALSE	0.000961271	FALSE	FALSE	FALSE	FALSE	FALSE
chr1.25626899	1	25626899	chr17.49809842	17	49809842	FALSE	0.000998412	FALSE	FALSE	FALSE	FALSE	FALSE
chr2.93371949	2	93371949	chr12.7079769	12	7079769	FALSE	0.00102073	FALSE	FALSE	FALSE	FALSE	FALSE
chr6.39471571	6	39471571	chr11.4624142	11	4624142	FALSE	0.00102292	FALSE	FALSE	FALSE	FALSE	FALSE
chr4.29014339	4	29014339	chr18.14801126	18	14801126	FALSE	0.00103813	FALSE	FALSE	FALSE	FALSE	FALSE
chr1.6132405	1	6132405	chr9.28556859	9	28556859	FALSE	0.00104722	FALSE	FALSE	FALSE	FALSE	FALSE
chr12.42624574	12	42624574	chr13.50322211	13	50322211	FALSE	0.00105408	FALSE	FALSE	FALSE	FALSE	FALSE
chr2:68831331_G	2	68831331	chr7.31425990	7	31425990	FALSE	0.0010709	TRUE	FALSE	TRUE	TRUE	FALSE
chr3.86841466	3	86841466	chr5.97813480	5	97813480	FALSE	0.00111495	FALSE	FALSE	FALSE	FALSE	FALSE
chr2:68831331_G	2	68831331	chr14.26250570	14	26250570	FALSE	0.00114291	TRUE	FALSE	TRUE	TRUE	FALSE
chr8.6782901	8	6782901	chr16.25329840	16	25329840	FALSE	0.00114611	FALSE	FALSE	FALSE	FALSE	FALSE
chr9.52376584	9	52376584	chr14.33090575	14	33090575	FALSE	0.00115409	FALSE	FALSE	FALSE	FALSE	FALSE
chr4.4331971	4	4331971	chr11.48727288	11	48727288	FALSE	0.0012391	FALSE	FALSE	FALSE	FALSE	FALSE
chr12.42624574	12	42624574	chr15.7911352	15	7911352	FALSE	0.00125569	FALSE	FALSE	FALSE	FALSE	FALSE
chr1:47305907_G	1	47305907	chr7.8957569	7	8957569	FALSE	0.00127726	TRUE	FALSE	TRUE	TRUE	FALSE
chr2.29959962	2	29959962	chr5.45313308	5	45313308	FALSE	0.00129968	FALSE	FALSE	FALSE	FALSE	FALSE
chr1.57569806	1	57569806	chr3.66999908	3	66999908	FALSE	0.00132016	FALSE	FALSE	FALSE	FALSE	FALSE
chr1.57569806	1	57569806	chr18.33229602	18	33229602	FALSE	0.00135113	FALSE	FALSE	FALSE	FALSE	FALSE
chr2.102632468	2	102632468	chr4.87487042	4	87487042	FALSE	0.00136005	FALSE	FALSE	FALSE	FALSE	FALSE
chr3.66999908	3	66999908	chr15.26722353	15	26722353	FALSE	0.00141486	FALSE	FALSE	FALSE	FALSE	FALSE
chr3.23510128	3	23510128	chr9.81310366	9	81310366	FALSE	0.00141651	FALSE	FALSE	FALSE	FALSE	FALSE
chr16.37029384	16	37029384	chr19.51908604	19	51908604	FALSE	0.00142398	FALSE	FALSE	FALSE	FALSE	FALSE
chr16.4633144	16	4633144	chr18.14801126	18	14801126	FALSE	0.00144294	FALSE	FALSE	FALSE	FALSE	FALSE
chr2:68831331_G	2	68831331	chr9.28556859	9	28556859	FALSE	0.00152442	TRUE	FALSE	TRUE	TRUE	FALSE
chr2:68831331_G	2	68831331	chr3.4983476	3	4983476	FALSE	0.00152976	TRUE	FALSE	TRUE	TRUE	FALSE
chr4.4331971	4	4331971	chr14.26250570	14	26250570	FALSE	0.00153137	FALSE	FALSE	FALSE	FALSE	FALSE
chr8.61389694	8	61389694	chr17.49809842	17	49809842	FALSE	0.00154293	FALSE	FALSE	FALSE	FALSE	FALSE
chr11.86755398	11	86755398	chr15.26722353	15	26722353	FALSE	0.00154352	FALSE	FALSE	FALSE	FALSE	FALSE
chr3.66999908	3	66999908	chr7.31425990	7	31425990	FALSE	0.00154397	FALSE	FALSE	FALSE	FALSE	FALSE
chr9.52376584	9	52376584	chr11.7280648	11	7280648	FALSE	0.00156909	FALSE	FALSE	FALSE	FALSE	FALSE
[truncated: 311 more rows]

[truncated: 9 more sheets: 2-way XOR Final Counts, BP_XOR, CC_XOR, CC_Intersect, CC_QTL, MF_XOR, KEGG_XOR, KEGG_Intersect, KEGG_QTL]
